# Supplementary material for: Multimodal cell maps as a foundation for structural and functional genomics
Source: Nature. Author manuscript; Available in PMC 2025 Jun 27. (PMC12137143; doi:10.1038/s41586-025-08878-3)
Supplement: Supplementary Tables 1–10 [file NIHMS2086025-supplement-Supplementary_Tables_1_10.xlsx]

## Sheet: Table1
Supplementary Table 1 | U2OS cell map protein assemblies
Assembly ID	Annotation	Proteins	Number of Proteins	CORUM terms	CORUM term FDRs	CORUM term overlaps	CORUM term proteins	GO Cellular Component terms	GO Cellular Component term descriptions	GO Cellular Component term FDRs	GO Cellular Component term overlaps	GO Cellular Component term proteins	HPA compartments	HPA compartment FDRs	HPA compartment overlaps	HPA compartment proteins	Overlap with known assembly	Lower PI (nm)	Higher PI (nm)	Estimated size (nm)	GPT4 default name	GPT4 analysis with references	GPT4 score	GPT4 score category	Integrated map robustness	PPI map robustness	Image map robustness
C5148	Cytosol	MAN1B1 ARNT KYAT3 TUSC2 INTS7 HDDC3 ARL13B DAB2 RGS14 CES2 TP53BP2 TRDN RUFY1 TXNDC11 FRYL ITGB1BP1 REEP5 VENTX SEC24C MAP2K2 LRRC8C NUDCD2 DGKE MMUT PRKDC ACBD5 TBCC MAGI1 ZC3H15 AAMDC CHST14 RETREG3 CDC25B RDH14 CTNND2 ATXN7L1 ADISSP RCCD1 HOMER1 TRAPPC3 ARAP1 TUBA4A NAGK DDX19B USP34 CRELD1 TRPC4AP RANGAP1 GIGYF2 KIF17 PPP1R13B IQGAP1 BBC3 GOLGB1 DPY19L4 TTC9C DBT SEPTIN8 TNFAIP2 RPS6KB2 COL4A…	3074					GO:0005737|GO:0016020|GO:0005829|GO:0012505|GO:0071944|GO:0005886|GO:0031982|GO:0031090|GO:0005576|GO:0005615|GO:0097708|GO:0031410|GO:0005856|GO:0030054|GO:0098588|GO:1903561|GO:0065010|GO:0070062|GO:0042995|GO:0120025|GO:0005783|GO:0005794|GO:0031984|GO:0015630|GO:0045202|GO:0012506|GO:0030659|GO:0099080|GO:0043005	cytoplasm|membrane|cytosol|endomembrane system|cell periphery|plasma membrane|vesicle|organelle membrane|extracellular region|extracellular space|intracellular vesicle|cytoplasmic vesicle|cytoskeleton|cell junction|bounding membrane of organelle|extracellular vesicle|extracellular membrane-bounded organelle|extracellular exosome|cell projection|plasma membrane bounded cell projection|endoplasmic …	7.12e-48|3.37e-98|3.68e-37|8.18e-102|2.16e-124|4.38e-110|2.91e-78|5.31e-20|1.40e-47|1.02e-44|4.26e-63|1.03e-62|1.17e-18|1.07e-32|7.74e-45|1.06e-36|1.06e-36|3.20e-36|3.32e-32|6.55e-30|1.69e-43|4.17e-47|1.07e-46|4.36e-06|4.20e-16|1.40e-38|4.47e-37|7.81e-06|4.09e-18	0.59|0.51|0.43|0.36|0.36|0.33|0.31|0.25|0.24|0.21|0.21|0.21|0.19|0.19|0.18|0.18|0.18|0.18|0.18|0.17|0.16|0.14|0.13|0.12|0.11|0.11|0.11|0.11|0.1		Cytosol|Plasma membrane|Vesicles|Golgi apparatus	2.61e-82|6.39e-91|1.74e-49|1.96e-46	0.44|0.22|0.2|0.12	CAPS,CHRND,RUFY1,STK39,BLOC1S4,SNX9,RNASEH1,CFAP410,ARRB2,AMPH,LAP3,MSI2,GAREM2,WWP1,RPS2,SULT2B1,MET,DCTN3,MRTFA,RELCH,ABCE1,ADCY9,FANCD2,TIGAR,YWHAB,MIOS,ANXA2,YWHAQ,ZNF263,RAPH1,PSME1,BAIAP2,TANK,AKR7A2,TRIM11,KYAT3,TFE3,DAD1,FANCG,LRCH1,IFT22,MAP3K6,PTK2,UQCC3,NUDT3,TTC17,ME1,GPSM2,HDAC5,SPAG5,GLOD4,DOCK1,SMG9,PIN1,MLF2,NCOA4,AMOTL1,CIT,NKTR,PPP2R5C,GJC1,STEAP3,KIF11,GALE,PFKP,BTBD1,DST,LPIN2…	High	1598.22	100649	12683					1	0.173333	0.993333
C5149	Nucleus	ARNT DPH2 POLR2C PBX2 INTS7 CDCA8 DDX46 DDX56 MTMR7 CBX5 GLE1 FIP1L1 DENND2B C1orf52 ATXN7L1 GTF3C5 PACSIN1 POGK FHIP2A PRMT1 CHD4 KDM5A MPHOSPH6 POLR2I JADE1 PIK3CB INTS13 MMS22L ATG12 CBX8 RBM27 RSL1D1 HMBOX1 KCTD13 NCOR2 GTF2H1 SMARCD2 GLMN MED18 DROSHA HNRNPU GSK3B PHLDB3 POLR3B PIP4K2C DDI2 RNF111 ATXN7 ARID4A FAM219A PPHLN1 NELFCD MACROH2A2 CHAMP1 LENG8 ZNF692 ZFP62 KIF22 SCAND1 BCL2L2 N4BP…	1789					GO:0031981|GO:0005654|GO:0005634|GO:0070013|GO:0043231|GO:0043227|GO:0043229|GO:0043226|GO:0005622|GO:0032991|GO:0043232|GO:0043228|GO:0140513|GO:0005694|GO:1902494|GO:0032993|GO:0005730|GO:0000785|GO:0016604|GO:1990234|GO:0140535|GO:1990904	nuclear lumen|nucleoplasm|nucleus|intracellular organelle lumen|intracellular membrane-bounded organelle|membrane-bounded organelle|intracellular organelle|organelle|intracellular anatomical structure|protein-containing complex|intracellular non-membrane-bounded organelle|non-membrane-bounded organelle|nuclear protein-containing complex|chromosome|catalytic complex|protein-DNA complex|nucleolus|c…	5.01e-241|1.87e-232|3.75e-234|6.66e-151|1.23e-50|6.24e-38|5.27e-38|8.02e-27|8.57e-20|7.74e-45|1.09e-55|1.09e-55|1.88e-140|3.90e-114|1.57e-38|1.98e-90|5.03e-69|5.64e-83|2.37e-67|5.45e-28|9.17e-16|1.02e-26	0.5|0.49|0.49|0.45|0.38|0.37|0.37|0.37|0.36|0.35|0.35|0.35|0.29|0.28|0.23|0.2|0.2|0.19|0.18|0.14|0.13|0.12		Nucleoplasm|Nucleoli	2.45e-239|2.78e-31	0.5|0.14	HMG20A,JADE1,BICRA,RNASEH1,BAZ2B,TAF1A,SUPT5H,SERTAD4,HMGA1,NEPRO,VIRMA,CDK2AP1,UBE2E2,DSCC1,TSEN54,PRR14L,ASF1B,DDX23,CHD8,SPATA33,SMARCA2,SLF2,MIOS,DKC1,SMARCE1,PACSIN1,RBM7,TADA3,SETDB1,GTF3C5,CDK19,ING1,ZNF148,STN1,TCERG1,EED,ECT2,HSF1,PCF11,CTBP1,POLR3H,PPHLN1,YBEY,MED4,RPS6KA3,ME1,SLTM,SKAP1,CREBBP,ZBTB21,EIF4A3,ZNF692,SAP30L,TCF12,POLR2B,LUC7L,SYN2,NKTR,DDX11,ASCC1,GTF2H1,CREB5,RPP25L,LIMD…	High	856.355	47699.9	6391.25					1	0.14	0.643333
C5150	Endomembrane	MAN1B1 SYAP1 ARNT SPAST LAMTOR4 PRKAA2 CHM BCAM INTS7 RPS6KC1 RNF213 ARL13B SDF4 PHKB TRDN RUFY1 TBL2 REEP5 STXBP3 SEC24C LRRC8C MOSPD2 DGKE CACNB3 ASIC4 COG7 NCOA4 GPC6 ACBD5 PRKDC RIPK2 ATP11B ERGIC2 NUP85 RNF167 H6PD RABGGTB GFPT1 RAB3GAP1 CHST14 RETREG3 LNPK RDH14 SYDE1 NXPE3 PBXIP1 NCAPH2 XAB2 SREBF2 SLC30A1 ITM2B WNT3A CDK5RAP3 GAA TBC1D22A GRB10 UCKL1 AP1S1 GOLM2 MSTO1 CHPF ADCY6 USP34 CRE…	1107					GO:0012505|GO:0016020|GO:0031090|GO:0005783|GO:0005737|GO:0098588|GO:0031984|GO:0071944|GO:0005794|GO:0005886|GO:0031982|GO:0097708|GO:0031410|GO:0042175|GO:0098827|GO:0005789|GO:0005576|GO:0005615|GO:0030659|GO:0012506|GO:0000139|GO:0005768	endomembrane system|membrane|organelle membrane|endoplasmic reticulum|cytoplasm|bounding membrane of organelle|organelle subcompartment|cell periphery|Golgi apparatus|plasma membrane|vesicle|intracellular vesicle|cytoplasmic vesicle|nuclear outer membrane-endoplasmic reticulum membrane network|endoplasmic reticulum subcompartment|endoplasmic reticulum membrane|extracellular region|extracellular s…	3.10e-94|2.25e-54|6.81e-52|3.82e-72|1.37e-03|7.45e-52|5.76e-79|7.26e-19|3.62e-50|1.17e-12|2.49e-12|4.82e-26|7.42e-26|7.07e-58|1.58e-57|2.33e-57|2.85e-08|1.80e-05|2.99e-24|6.00e-23|8.54e-40|1.99e-11	0.31|0.28|0.25|0.23|0.22|0.22|0.21|0.21|0.19|0.19|0.19|0.18|0.18|0.17|0.16|0.16|0.16|0.14|0.13|0.13|0.11|0.1		Golgi apparatus|Vesicles|Endoplasmic reticulum	2.45e-94|1.33e-47|5.55e-49	0.23|0.22|0.13	SGMS2,TRRAP,BORCS6,AP5B1,TXNDC15,CUX1,DYM,ARL4D,ARL15,SORT1,PCDH10,SPATA6,PCDH18,MICB,ITM2B,ARFGEF2,ASIC1,CHI3L1,B4GALT3,MAN2A1,TMED3,PRKAA2,LRRC27,LDLRAD1,TPST1,SURF4,GOLM2,SDF4,YIF1A,FUT8,SYAP1,APLP1,ADCY6,SLC38A10,FAM20B,CHST3,PPT1,AP1G1,COG4,TSPAN9,GOLGA5,SPATA25,CACNB3,PDIA5,TMEM74,COMTD1,RUSF1,EMILIN3,MED13L,SCAMP4,ST8SIA4,SGCE,APBA2,GCC2,AFTPH,CHST14,ABCG1,BLOC1S3,TMEM181,TANGO6,YIPF3,CD99…	Partial	488.403	24805.6	3480.68					0.75	0.636667	0
C5151	Nucleoplasm	FLYWCH2 PHF20L1 TBC1D2 SMARCB1 RCC1 SMARCA2 ARNT TGS1 FOS POLR2C CREBRF RBM22 DPH2 INTS7 PER2 RBMXL1 PBX2 CDK12 EHMT2 L3MBTL2 CSNK2A1 NBR1 PHF3 TAF9 RBM38 ANAPC7 CCNA1 MTMR7 CNOT7 CBX5 ANAPC5 TCF4 WDR13 EED C1S MED17 RNMT FIP1L1 RAC1 SAFB2 CDK6 TLNRD1 MED4 PPP4R3A ATN1 AUTS2 SMARCAL1 SFPQ DENND2B ZC3H3 C1orf52 EPC2 EFTUD2 NXPE3 RPAP1 ESS2 PGP RAD50 XAB2 GTF3C5 NR1D1 TRAK2 ZMYM2 MTF2 POGK SH3BGRL2…	1034					GO:0005654|GO:0031981|GO:0005634|GO:0070013|GO:0140513|GO:0005694|GO:0032991|GO:0043231|GO:0032993|GO:0043227|GO:0043229|GO:1902494|GO:0043226|GO:0005622|GO:0043232|GO:0043228|GO:0000785|GO:1990234|GO:0140535|GO:0016604|GO:0005667	nucleoplasm|nuclear lumen|nucleus|intracellular organelle lumen|nuclear protein-containing complex|chromosome|protein-containing complex|intracellular membrane-bounded organelle|protein-DNA complex|membrane-bounded organelle|intracellular organelle|catalytic complex|organelle|intracellular anatomical structure|intracellular non-membrane-bounded organelle|non-membrane-bounded organelle|chromatin|t…	6.01e-152|3.20e-135|1.10e-125|3.79e-86|2.23e-104|6.41e-75|3.81e-38|1.81e-26|2.05e-74|2.92e-20|2.31e-18|5.39e-40|8.61e-13|3.63e-08|4.55e-14|4.55e-14|2.68e-64|3.99e-34|1.57e-20|7.32e-23|2.84e-37	0.35|0.33|0.3|0.29|0.29|0.26|0.25|0.23|0.22|0.22|0.22|0.22|0.21|0.21|0.21|0.21|0.2|0.16|0.15|0.14|0.12		Nucleoplasm|Nuclear bodies	2.43e-266|6.11e-32	0.38|0.11	JMJD6,DCAKD,HMG20A,JADE1,KIF20B,WRAP53,BICRA,NUBP2,E2F4,ARID5B,BAZ2B,RBBP4,SUPT5H,PPIL4,ZMYM6,SERTAD4,MPG,MNAT1,FBRSL1,TPX2,VIRMA,ZNF462,WASHC5,SPIDR,CDK2AP1,NPAT,TENT4A,UBE2E2,INTS13,CDCA7,ZHX1,DSCC1,MSL1,TSEN54,ARPC3,ZAR1L,NUP54,PRR14L,CHD9,ASF1B,PRIM2,CHTF18,TFPT,GTF2I,NUP50,CHD8,NEIL2,TTC33,ELL,E2F6,PMS1,SMARCA2,DCAF11,SPATA33,LSM2,WRNIP1,GSK3B,HNRNPUL2,PHKA2,PHF20,MIOS,MED12,CCNA2,GTF2B,SMAR…	Partial	450.64	22619.4	3192.68					1	0	0.946667
C5152	Mitochondrion	SFXN5 NRDE2 GFER GLUD1 MRPL41 TTLL4 IVD PCDHAC2 PSMG4 DCTD NDUFA13 MRPL51 WDR70 ETHE1 PRORP WDR54 MIPEP NARS2 LRRC57 FRMD6 ZNF467 EIF2A TSFM KIAA0930 POLG TXN2 SFXN3 GPD2 LONP1 LYPD3 TIMM9 GOLPH3L NDUFV1 CTU2 AGK MRPS22 ZNF428 MRPL12 POLG2 EARS2 KLHL29 AARS2 TSPAN15 MRPL54 DYRK4 MCCC1 HKDC1 MRPS25 RAB12 GMFB MTERF3 IDH2 MRPL58 HEATR1 ECH1 PTRH2 PMPCA ATP5F1A UQCRC1 PRAF2 DLD AFF1 SLC22A5 TMEM70 P…	511	55S ribosome, mitochondrial|39S ribosomal subunit, mitochondrial|Respiratory chain complex I (holoenzyme), mitochondrial	2.38e-43|1.07e-24|2.30e-18	0.23|0.14|0.11	MRPS25,MRPS9,MRPL23,MRPS18B,MRPS5,MRPL14,MRPS15,MRPL12,MRPL36,MRPL47,MRPS11,MRPL37,MRPL50,MRPL51,MRPL22,MRPL15,MRPS10,MRPL38,MRPL54,MRPL10,DAP3,MRPL41,MRPS27,MRPS7,MRPL53,MRPL28,MRPS14,MRPL52,MRPS34,MRPL9,MRPL46,LACTB,MRPL42,MRPL39,MRPS2,MRPL40,MRPL19,MRPL48,MRPS21,MRPS23,MRPS26,MRPL44,MRPS22|MRPL23,MRPL14,MRPL12,MRPL36,MRPL47,MRPL37,MRPL50,MRPL51,MRPL22,MRPL15,MRPL38,MRPL54,MRPL10,MRPL41,MRPL53,…	GO:0005739|GO:0005740|GO:0031966|GO:0005759|GO:0005743|GO:0019866|GO:0031967|GO:0098798|GO:0031090|GO:0005737|GO:0098800|GO:0016020|GO:0098796	mitochondrion|mitochondrial envelope|mitochondrial membrane|mitochondrial matrix|mitochondrial inner membrane|organelle inner membrane|organelle envelope|mitochondrial protein-containing complex|organelle membrane|cytoplasm|inner mitochondrial membrane protein complex|membrane|membrane protein complex	2.50e-211|2.59e-139|2.17e-133|2.02e-122|2.60e-127|8.92e-117|5.11e-86|2.16e-124|3.23e-30|3.43e-13|7.14e-54|4.39e-04|1.68e-12	0.42|0.34|0.33|0.3|0.29|0.28|0.26|0.26|0.16|0.11|0.11|0.11|0.11	PCK2,CFAP410,PDF,SFXN3,ETHE1,COX6B1,ALDH1L2,LETMD1,ND4,ACADSB,ETFA,LETM1,PSMB4,CIBAR1,MRPS25,COX7A2L,IDH3G,MTCH2,NDUFS8,NDUFV2,GTPBP8,AIFM1,ACOT9,MRPL58,NDUFB11,NDUFA13,TIMM50,HDHD5,MRPL52,LACTB,MTHFD1L,NGRN,TMLHE,SIRT5,COX5B,IDH3A,POLG2,TTC19,ALDH6A1,CCDC51,MAFF,EARS2,PARS2,ATP5F1B,XPNPEP3,TNRC18,SARDH,ABHD10,DCAF8,MRPS2,MRPL44,TSPO,NDUFS1,FASTKD3,GFM2,TRMU,PTRH2,MRPS10,TRMT10C,CARD19,MRPL38,MRP…	Mitochondria	0	0.75	LRRC57,SLC22A5,PCK2,FKBP9,CFAP410,PDF,SFXN3,ETHE1,COX6B1,ALDH1L2,LETMD1,PAPSS2,ACADSB,ETFA,LETM1,PSMB4,PCDHAC2,CIBAR1,MRPS25,COX7A2L,IDH3G,GART,MTCH2,NDUFS8,NDUFV2,GTPBP8,AIFM1,MRPL58,RICTOR,NDUFB11,NDUFA13,TIMM50,HDHD5,MRPL52,LACTB,S100A10,MTHFD1L,NGRN,ANKRD52,TMLHE,SLITRK3,TTLL4,SIRT5,TRIM3,COX5B,RNF115,GTPBP6,RPL7L1,IDH3A,POLG2,PDCD2L,TTC19,ALDH6A1,CCDC51,MAFF,EFEMP1,EARS2,PARS2,ATP5F1B,RTKN,X…	High	194.223	8809.34	1308.04	Mitochondrial Biogenesis and Function	1. A significant number of proteins in this system, such as MRPL41, MRPL51, MRPL12, MRPL54, MRPL58, MRPL19, MRPL37, MRPL22, MRPL44, MRPL57, MRPL23, MRPL42, MRPL46, MRPL39, MRPL50, MRPL38, MRPL47, MRPL10, MRPL36, MRPS22, MRPS25, MRPS26, MRPS27, MRPS10, MRPS7, MRPS23, MRPS18B, MRPS9, MRPS11, MRPS14, MRPS5, MRPS34, MRPS21, MRPS11, are components of the mitochondrial ribosome, which is essential for …	0.92	High Score	1	0	1
C5153		TBC1D2 ANKRD27 TUSC2 MIS18BP1 LRCH3 CNOT6L HDDC3 DAB2 CAMKK1 MAP2K2 PNMA1 RIOK3 PRKAR1A KLHL13 RIPK2 TBCC ZNF598 FMR1 RNF167 CCNB1 TOLLIP LRRC46 ATXN7L1 VPS11 TRAPPC3 ARAP1 NQO2 FGF13 URGCP TRPC4AP GIGYF2 SNUPN PARP14 BFSP2 BBC3 TAOK2 TAX1BP1 HOMER2 RPS6KB2 MTR HSPBP1 ZNF800 WDR26 HBS1L DOK4 NRBP2 TARS3 TNIP2 CCZ1B CCT8 GID4 AHCYL2 PDCL CIT CLNS1A NUMB RBMS3 SDSL SHB SMAD4 DYNC1I2 SYTL4 NUDT3 PDC…	500					GO:0005829|GO:0005737|GO:0031982|GO:0005856	cytosol|cytoplasm|vesicle|cytoskeleton	9.83e-38|1.32e-13|1.50e-05|8.35e-05	0.15|0.11|0.11|0.1	CAPS,PPP1CC,EIF2S2,HUWE1,SNX9,LSG1,AMPH,MSI2,DCTN6,CCT4,RPS2,WWP1,PPP6R3,SMAD4,RIPK2,DCTN3,MRTFA,SH2D4A,KPNA5,PPP6R2,MAPK1,ARPC3,MAP7,DAB2,ABCE1,ADCY9,SFN,LRRC45,RPAP3,MIOS,HOMER2,BCAR1,MARS1,IRS1,ELP2,PSME1,TRIM11,EIF3J,WDR26,TOM1,PLCB2,SYNPO,CREB3,URGCP,EIF3B,EHBP1,STAT2,PARP14,NUDT3,PPP2R1A,USP9X,PPP4R4,TBC1D2,RABGAP1,RPL10L,GDI2,SPAG5,NAA30,EPS15,NQO2,CEP57,MAP4K5,CCDC106,CIT,HSPB1,ARMC6,ANKR…	Cytosol	6.41e-133	0.21	CAPS,PPP1CC,HUWE1,GID4,SNX9,RNASEH1,LSG1,AMPH,MSI2,GAREM2,DCTN6,CCT4,RPS2,WWP1,PPP6R3,SMAD4,RIPK2,DCTN3,MRTFA,KPNA5,SH2D4A,PPP6R2,MAPK1,RELCH,MAP7,PRPSAP1,ABCE1,ADCY9,SFN,LRRC45,RPAP3,MIOS,ZNF213,CRYGS,HOMER2,BCAR1,MARS1,USP51,ZNF263,IRS1,ELP2,PSME1,BCAS4,TRIM11,EIF3J,BBC3,WDR26,TOM1,PLEKHA4,PLCB2,SYNPO,CREB3,BTF3L4,URGCP,EIF3B,EHBP1,SCRN1,STAT2,PARP14,NUDT3,YPEL5,PPP2R1A,USP9X,PPP4R4,TBC1D2,ATXN…	Partial	189.183	8559.17	1272.5	System of unrelated proteins	The provided list of interacting proteins encompasses a wide array of functions and does not appear to converge on a single, prominent biological process. The proteins listed are involved in various cellular activities, including but not limited to: 1. Signal transduction (e.g., MAPK1, TYK2, PRKAB1)[1][2][3] 2. Transcriptional regulation (e.g., SMAD4, STAT1, IRF9)[4][5][6] 3. Cell cycle and divis…	0	Name not assigned	0.996667	0	0
C5154	Nucleoli	TP53TG5 SETD7 TAF1B TOP2A ZNF768 CENATAC CDCA8 SPATS2 USP37 H2AX ASCC3 DDX56 ERI1 RIOX2 RPP25L PYM1 CBX5 GLE1 PHC3 KAT2B RPL22 URB1 NOM1 PES1 RPS19BP1 ESF1 SRP68 SPC24 BUD13 MCEE MDM4 CAPSL RPS3A MPHOSPH6 RRP1 NKRF EXOSC2 HSBP1 ENSA ATXN7L2 PRR3 MYH15 ZFP91 ZNF800 BCAS3 INCENP RPF1 UHRF1 CBX8 LAS1L RSL1D1 ESCO2 RBBP5 BMS1 ZCCHC9 UPF1 PARP10 CENPC NOC4L IQGAP3 XPC ZNF354C MACROH2A2 RBBP6 ZNF414 TE…	413	Nop56p-associated pre-rRNA complex|Ribosome, cytoplasmic	2.63e-16|6.09e-12	0.15|0.11	RPL37A,RPL19,RPL18A,RSL1D1,RPS14,RPS7,SRP14,RPS16,RPS15,RPL13,RPL18,RPL5,RBM28,RPS3A,RPL22,RPL26,DDX21,RPL14,RPL3,ILF3,RPL10A,RPS17,NOLC1,NPM1,LYAR,HNRNPM,RPL4|RPS19,RPL37A,RPL19,RPL18A,RPS14,RPS7,RPS16,RPS15,RPL13,RPL18,RPL5,RPS3A,RPL22,RPL26,RPL14,RPL3,RPL10A,RPS17,RPL4,RPS5	GO:0005730|GO:1990904|GO:0043232|GO:0043228|GO:0031981|GO:0005634|GO:0070013|GO:0005654|GO:0005694|GO:0030684	nucleolus|ribonucleoprotein complex|intracellular non-membrane-bounded organelle|non-membrane-bounded organelle|nuclear lumen|nucleus|intracellular organelle lumen|nucleoplasm|chromosome|preribosome	2.46e-108|1.39e-26|1.59e-43|1.59e-43|1.58e-39|6.95e-43|1.22e-26|1.35e-19|1.04e-12|8.02e-37	0.29|0.15|0.14|0.14|0.13|0.12|0.12|0.12|0.12|0.11	UTP23,NPM3,TBL3,TAF1A,DGCR8,UTP3,RPS7,DDX52,GON7,NOL11,TAF1C,RRP8,DCAF1,RPS16,NEPRO,CENPH,NLE1,ZNF16,GZF1,LRWD1,SF3B3,RBBP6,UTP11,RPL18,SPTY2D1,TTF1,XPC,NOP53,ARL6IP4,RPL26,BMS1,DDX23,KRI1,RPL3,ILF3,WDR36,PHF6,DNAJC21,LIN28B,NIFK,NOLC1,ZFP91,NAT10,NKRF,PARP10,TP53TG5,TAF1D,NOL8,DHX37,TSPYL1,BLM,RPS19,EXOSC2,RRP1B,DDX24,PHF2,RRS1,MALT1,INO80E,MPHOSPH8,GTF3C1,AGTPBP1,ZCCHC7,NOM1,CDCA8,CPS1,CHD7,UTP…	Nucleoli|Nucleoli rim|Nucleoplasm	9.09e-133|1.57e-33|1.35e-12	0.34|0.11|0.1	UTP23,NPM3,C12orf43,PJA1,LSM3,TBL3,UBE2I,DNMBP,MCEE,DDA1,UTP3,DDX52,BCAS3,NOL11,RRP8,HMGA1,VSX1,NEPRO,NLE1,ZNF16,GZF1,LRWD1,SF3B3,UTP11,RPL18,SPTY2D1,SPIN4,NOP53,RPL26,BMS1,DDX23,KRI1,PDGFRL,RPL3,ILF3,WDR36,RPL10A,KDM6A,PHF6,DNAJC21,LIN28B,NIFK,ZFP91,NAT10,NKRF,TP53TG5,GLCCI1,TAF1D,NOL8,TSPYL1,EXOSC2,ZNF696,RRP1B,DDX24,RRS1,NKIRAS2,ZSCAN26,WDCP,RPL18A,PPP1R7,WASL,XDH,AGTPBP1,TNNI1,ZCCHC7,GTF3C1,N…	Partial	150.046	6650.84	998.966	Ribosome Biogenesis and Cell Cycle Regulation	1. A significant number of proteins in this system, such as TAF1B, RIOX2, RPP25L, RPL22, URB1, NOM1, PES1, RPS19BP1, ESF1, SRP68, BMS1, RPF1, RPL37A, RPS3A, RPS17, RPS15, RPS19, RPL19, RPL26, RPL13, RPL4, RPL5, RPL10A, RPL3, RPL14, RPL18, RPL18A, are components of the ribosome or are involved in ribosome biogenesis. This process is crucial for protein synthesis and cell growth.[1][2][3] 2. Protei…	0.92	High Score	1	0.966667	0
C5155	Nuclear speckles	TGS1 RBM22 CDK12 LMTK2 ZNF843 DDX46 CHD5 L3MBTL2 CSNK2A1 CBX5 SNRPA ILRUN C1S MED17 CHTOP PPP4R3A AUTS2 DENND2B EFTUD2 XAB2 ESS2 GTF3C5 TRIP12 BCLAF1 FHIP2A PRMT1 RBM25 SERPINB13 ERCC3 DDX42 GPATCH8 PPRC1 PRPF4B SAP30BP DAZAP2 RBM27 H1-4 GTF2H1 PHF8 SREK1 SRPK1 AP2A1 HIKESHI KMT2A DROSHA THOC5 EXOSC7 PHLDB3 SNRPB2 PHAF1 NEUROG3 CCDC12 JMJD6 RAB12 GEMIN7 POLR3B HDAC4 PIP4K2C GMEB2 RNF111 GNAQ INTS…	366	Spliceosome, A complex|Spliceosome, E complex|C complex spliceosome|Spliceosome, C complex	2.26e-23|3.26e-15|3.29e-16|2.65e-16	0.17|0.15|0.13|0.1	U2SURP,RBM17,ACIN1,CTNNBL1,EFTUD2,ZC3H18,SNRPA,SRSF3,SF3B1,SF3B4,DDX42,SRRM2,PRPF8,SART1,PLRG1,WBP11,SNRNP200,SRRT,SNRPA1,RBM5,PRPF19,PRPF3,DDX46,RBM10,SF3B2,SNRPC,PNN,SRSF6,BCAS2,RBM25,HTATSF1,CCAR1,CDC5L,SNRPB2,U2AF2,SRSF4,PRPF40A,SAP30BP|U2SURP,RBM17,EFTUD2,SNRPA,SRSF3,SF3B1,SF3B4,SRSF11,SRRM2,SART1,PRPF8,SNRNP200,SNRPA1,SRRT,PRPF19,PRPF3,CPSF6,DDX46,RBM10,GEMIN2,SF3B2,SNRPC,LUC7L3,DDX39A,LUC7…	GO:0016607|GO:0016604|GO:0005681|GO:0140513|GO:0005654|GO:1990904|GO:0031981|GO:0005684|GO:0005634|GO:0070013	nuclear speck|nuclear body|spliceosomal complex|nuclear protein-containing complex|nucleoplasm|ribonucleoprotein complex|nuclear lumen|U2-type spliceosomal complex|nucleus|intracellular organelle lumen	3.05e-84|1.12e-60|5.01e-39|1.41e-27|2.52e-36|1.11e-15|6.38e-31|4.60e-33|1.03e-33|4.50e-19	0.27|0.22|0.15|0.14|0.12|0.12|0.12|0.11|0.1|0.1	LIMK1,HDAC4,ACIN1,STK19,NCBP3,EFTUD2,SRSF3,ZNF395,RNF34,SRSF11,BRD1,VIRMA,SYF2,MAPK14,CPSF6,RBM10,KAT6A,DAZAP2,DDX39A,THOC1,ILRUN,BAZ2A,ELL,SREK1,CWC25,BCAS2,BMP2K,THOC7,NFATC4,GPATCH2,SNRPB2,ITPKC,U2AF2,PRPF40A,CDC40,CDYL,GTF2H4,SMURF2,RFXAP,ZC3H18,THRAP3,BCLAF1,SF3B1,PPIE,AAGAB,SRRM2,CCNL1,TUT1,CHD5,ZNF217,OIP5,RING1,DDX46,CACTIN,VPS72,PPP4R3A,LUC7L3,SRSF6,RBM25,WRN,SNW1,C12orf57,RBM15,SRSF4,AP…	Nuclear speckles	9.93e-143	0.38	GNAQ,LIMK1,HDAC4,STK19,NCBP3,MAGEA4,PLEKHN1,PHLDB3,SRSF11,BRD1,UBE4A,SMTNL2,SYF2,MAPK14,SOHLH1,RBM6,CPSF6,RBM10,ZAR1L,TBC1D8,KAT6A,DAZAP2,DDX39A,CDK11B,ZNF446,THOC1,ILRUN,BAZ2A,CWC25,SREK1,ZSCAN5A,BCAS2,BMP2K,THOC7,TOR1B,NFATC4,GPATCH2,ITPKC,SNRPB2,U2AF2,PRPF40A,CDYL,UFC1,FLT4,GTF2H4,SMURF2,HAUS6,RFXAP,ZC3H18,THRAP3,BCLAF1,SF3B1,ANXA9,SF3B4,PPIE,AAGAB,ZNF843,ALMS1,MED17,SRRM2,ATXN7L3,CHD5,ZNF217,…	Partial	129.503	5675.01	857.281	Pre-mRNA Processing and Gene Expression Regulation	The system of interacting proteins provided is involved in a complex network of biological processes, primarily centered around pre-mRNA processing and gene expression regulation. This includes splicing, transcriptional regulation, chromatin remodeling, and mRNA export. 1. Several proteins such as RBM22, DDX46, PRPF4B, PRPF8, SNRPA, SNRPB2, and U2AF2 are components of the spliceosome, the complex…	0.92	High Score	0.106667	0	0
C5156	Plasma membrane	PHF20L1 KPTN SMOC1 DIAPH3 CCNT2 TXNDC11 NOTCH3 VSIG4 SUCLG2 AKAP11 KMT2D ADD1 MYO5B CDC25B ERLIN2 WDR12 RCCD1 PLD1 LSR HOMER1 AKAP12 EDIL3 ANKIB1 PALM2AKAP2 CTNNB1 ATP6V0C KIF17 YIPF4 PPP1R13B WASF2 IQGAP1 GLRX HUNK GRAMD1A ISLR SCRIB PER1 MYBL2 CTTN SRPK1 FZD6 HRH1 USP20 ATP6V0A2 LRRC15 ENC1 AGRN SDC4 OBSCN ZBTB33 FAM210B CYTH2 DBN1 EPB41L2 TRMT1 UBQLN2 SLC41A3 KANSL2 SYTL2 TTLL5 PNISR RAD51C PR…	353					GO:0005886|GO:0071944|GO:0030054|GO:0070161|GO:0098590|GO:0016020|GO:0120025|GO:0042995	plasma membrane|cell periphery|cell junction|anchoring junction|plasma membrane region|membrane|plasma membrane bounded cell projection|cell projection	8.78e-65|1.70e-63|2.55e-18|1.52e-17|9.59e-18|1.75e-30|5.13e-11|7.21e-11	0.17|0.17|0.12|0.12|0.12|0.11|0.1|0.1	ATP2B4,ZBTB33,ROBO1,PNISR,DBN1,SLC2A3,AMIGO2,CD99L2,CORO1B,EPHB1,PLXNA4,PIK3AP1,ARRB2,RIF1,REPS1,NUBP1,PCDH7,ARL14EP,ERLIN2,PALM2AKAP2,ADAM10,MYO10,SNAP25,EPB41L3,ARVCF,CDCA4,NRAS,DDR2,EPB41L5,MAP7,ATP6V0A4,TNK2,GNB4,CDK7,TGFBR1,IQGAP1,NOTCH2,MADD,KATNB1,IL12RB1,CX3CL1,MIB1,PALS1,RASSF3,IL6ST,COPRS,CTTN,GRAMD1A,BCORL1,HTRA1,NHERF2,PLEKHH2,ANXA2,RGS3,CYTH2,ITSN1,RHOBTB2,RAPH1,TRPM4,CDH8,HCFC2,NF2,…	Plasma membrane	4.44e-217	0.38	KPTN,ATP2B4,ZBTB33,ROBO1,PNISR,DBN1,SLC2A3,AMIGO2,CD99L2,MKLN1,TPRN,ABI1,CORO1B,EPHB1,PLXNA4,PIK3AP1,ARRB2,ARHGEF26,ANKIB1,REPS1,RIF1,PCDH7,PCMTD1,KLC1,PALM2AKAP2,ADAM10,MYO10,SNAP25,EPB41L3,ARVCF,CDCA4,NRAS,DDR2,STXBP4,EPB41L5,XIAP,VCPIP1,ENC1,GPATCH1,FBXO16,TNK2,GNB4,PROSER2,CDK7,TGFBR1,IQGAP1,NOTCH2,MADD,KATNB1,TOR2A,IL12RB1,CX3CL1,CYBC1,MIB1,MYO9A,RASSF3,STX18,IL6ST,COPRS,CTTN,GRAMD1A,BCORL1,…	Partial	123.905	5412.39	818.914	System of unrelated proteins	The provided list of interacting proteins encompasses a vast array of cellular functions, with each protein contributing to diverse biological processes. The proteins mentioned are involved in various aspects of cellular biology, including but not limited to transcription regulation, signal transduction, cytoskeletal organization, cell cycle control, membrane trafficking, and metabolic processes.…	0	Name not assigned	1	0	1
C5157	Cytoskeleton organization and intracellular signaling	SH2D5 SEPTIN2 PAK5 RGS14 MAPKBP1 TP53BP2 ITGB1BP1 YWHAB FRYL RBM23 SPICE1 CREB3L2 EEF1AKMT3 DOCK4 MAGI1 GSN CTNND2 SNX24 SYNJ2 RRAGD PPP1R3E ANKS1A LPIN3 SEPTIN8 CEP290 MAP3K2 RWDD4 PPIL2 VPS13D GPX8 MAP3K20 CRTC2 CCT8 CDK14 LPIN1 RFX7 BECN1 EDC4 HDAC4 KLC2 AFDN PSD3 UACA ZC3H12C RMDN1 SEPTIN5 JCAD FAM216A RAF1 KIF2C PEAK1 KSR1 MEX3B CFAP410 MICALL1 STARD13 PIK3R4 CLK3 CDK17 TAX1BP3 ATP6V1H SH3RF…	343					GO:0005856|GO:0015630|GO:0099080|GO:0005813	cytoskeleton|microtubule cytoskeleton|supramolecular complex|centrosome	1.40e-30|2.25e-17|2.55e-11|2.36e-12	0.14|0.12|0.1|0.1	KIF5C,CEP290,CFAP410,KLC4,GSN,RRAGD,PLEK2,PARD3,KLC2,FAM110A,KIF2A,CHEK1,CEP43,LSM14A,DISC1,LUZP1,AKAP13,PLEC,FAM110B,PHLDB2,PEAK1,SORBS3,SPIRE1,PKN2,ARL3,EEF1AKMT3,SEPTIN10,CEP250,TUBG2,SIPA1L3,PPP1R12A,MAST1,PTPN4,ACACA,SEPTIN8,TUBGCP2,CCT8,CCSER2,ACTA2,KIF5B,CEP20,ARHGAP21,MAPKAPK2,KLHL21,CEP72,SYNJ2,AMOT,IFT70A,NCOA5,MAP7D3,HAUS1,SEPTIN9,SEPTIN5,CEP112,RAB11FIP5,DTNA,CEP350,UACA,CLIP4,WDR90,T…	Actin filaments|Centrosome	1.26e-39|8.67e-19	0.14|0.11	TAX1BP3,FRMD1,CNNM4,ACACA,SEPTIN8,TNNC1,SEPTIN7,BRICD5,GSN,ATP6V1H,GPX8,ZNF74,ACTA2,BZW2,LSM6,DHDH,DMWD,CNN2,MAGEF1,LUZP1,ARHGAP21,PRKRIP1,PARVA,LRRFIP2,MAP3K6,SEPTIN3,LPIN2,RMDN1,NDC1,SEPTIN2,CDC42EP4,MPRIP,KLC3,TPM3,NCOA5,SIPA1L1,SEPTIN9,SEPTIN5,LMO7,NEXN,SZT2,LIMCH1,BBOX1,PSMD1,SEPTIN10,RAI14,SPRYD3,CNN3,SPECC1L,MTMR9,FAM216A,PPP1R12A,MYH9,PDRG1|CRMP1,AURKA,LMF2,CEP290,BICC1,SLC18A2,SLAIN2,TNF…		119.625	5212.59	789.655	Intracellular Signaling and Cytoskeletal Regulation	The system of interacting proteins provided encompasses a wide array of functions, but a common theme appears to be their involvement in intracellular signaling pathways and the regulation of the cytoskeleton. These proteins participate in processes such as signal transduction, cell structure maintenance, and motility, which are critical for cellular responses to external stimuli and for maintain…	0.85	Medium Score	0.206667	0	0
C5158	Cellular metabolism and vesicular transport regulation	ADK SNX2 TRIP10 TPD52 DPYSL2 GNPDA1 VENTX PDLIM2 NUDCD2 MMUT AZU1 ENO2 ZC3H15 GABPB1 AAMDC BLVRA ADISSP PGP GCLM NANS GINS1 RAB14 PPM1A NAGK RBP1 DDX19B OGFR DCXR BEND3 DCPS SNX27 TTC9C RELA SMCHD1 INTS13 SWAP70 AKR7A2 NADSYN1 CMPK1 STAT3 ISL2 SMS STMN3 AP1M2 PGLS HOXC9 ABTB1 TTC1 RNF151 RECQL OTUB1 CPOX PPA2 UBA2 SLK FAF1 PFAS NT5C SPR BROX ACAT2 AMDHD2 IST1 LDB2 TRIM25 SEPHS1 RTCA PTRHD1 C19orf…	328															113.25	4916.6	746.192	Cellular Metabolism and Vesicular Transport Regulation	1. The proteins in this system are involved in a wide range of cellular functions, with a significant number participating in metabolic processes and vesicular transport. These proteins interact to maintain cellular homeostasis and respond to environmental changes. 2. Enzymes such as ADK (adenosine kinase), GCLM (glutamate-cysteine ligase modifier subunit), and GSR (glutathione reductase) are inv…	0.85	Medium Score	1	1	0
C5159	Intracellular signaling and cell migration supercomplex	CKAP5 MMP15 KLC1 CDK7 PALM SUMF2 ANKLE2 MCAM PPP1R18 CEP63 SMOC1 CTNNA1 RGS3 DIAPH3 CEP295 SAMHD1 CCNT2 TXNDC11 NRAS CORO1B ZNF407 NOTCH3 CCDC22 SUCLG2 EPHA2 ODR4 KMT2D PKP4 TNKS1BP1 MPZL1 HAUS7 ARRB2 ADD1 ENG PACS1 MYO5B FAM171A1 DCBLD2 ACTR10 CDC25B PIP4K2A PDLIM1 SSH1 TWF2 WDR12 CX3CL1 FBXO16 PLD1 LSR TUBGCP5 AKAP12 EDIL3 FBXW11 CSPG4 RAB27B NF2 PALM2AKAP2 TRPM4 FOXN3 CDCA4 AIFM2 ANKIB1 MYL4 I…	249					GO:0005886|GO:0071944|GO:0098590|GO:0070161|GO:0030054|GO:0009986	plasma membrane|cell periphery|plasma membrane region|anchoring junction|cell junction|cell surface	4.34e-48|4.80e-49|1.26e-17|9.70e-17|9.09e-17|5.73e-13	0.13|0.13|0.12|0.11|0.1|0.1	ATP2B4,ZBTB33,PNISR,ROBO1,DBN1,CD99L2,AMIGO2,CORO1B,PLXNA4,PIK3AP1,ARRB2,RIF1,REPS1,PCDH7,PALM2AKAP2,ADAM10,MYO10,SNAP25,EPB41L3,ARVCF,CDCA4,NRAS,DDR2,EPB41L5,GNB4,CDK7,TGFBR1,IQGAP1,NOTCH2,IL12RB1,CX3CL1,MIB1,PALS1,RASSF3,COPRS,IL6ST,CTTN,BCORL1,NHERF2,PLEKHH2,RGS3,CYTH2,ITSN1,CDH8,RAPH1,TRPM4,NF2,TTLL5,EPHA2,BAIAP2,ACKR3,PRRT2,ANK3,AKAP12,CTNNB1,PAK1,BFSP1,RTN4R,CTNND1,KIF17,HSPG2,OCLN,MPZL1,CO…	Plasma membrane	1.1e-160	0.29	ATP2B4,ZBTB33,PNISR,ROBO1,DBN1,CD99L2,AMIGO2,ABI1,TPRN,CORO1B,MKLN1,PLXNA4,ARHGEF26,ANKIB1,PIK3AP1,ARRB2,RIF1,REPS1,PCDH7,PCMTD1,KLC1,PALM2AKAP2,ADAM10,MYO10,SNAP25,EPB41L3,ARVCF,CDCA4,NRAS,DDR2,EPB41L5,XIAP,GPATCH1,VCPIP1,ENC1,FBXO16,GNB4,PROSER2,CDK7,TGFBR1,IQGAP1,NOTCH2,IL12RB1,CX3CL1,MIB1,MYO9A,RASSF3,COPRS,IL6ST,CTTN,BCORL1,SMOC1,PLEKHH2,RGS3,CYTH2,ITSN1,CDH8,RAPH1,TRPM4,NF2,TTLL5,EPHA2,BAIA…	Partial	80.6635	3435.58	526.427	System of unrelated proteins	The provided list of interacting proteins encompasses a wide array of cellular functions and does not appear to converge on a single, prominent biological process. The proteins listed are involved in various aspects of cellular structure, signaling, metabolism, gene expression regulation, and other cellular functions. Here is a breakdown of the diversity observed: 1. Structural proteins such as a…	0	Name not assigned	1	0	0.78
C5160	Chromatin factors	RBL1 SHPRH LIN9 SMARCB1 USP1 PHF20L1 SMARCA2 L3MBTL1 TBC1D2 BICRA PWWP2A PBX2 ING2 CDC27 EHMT2 L3MBTL2 ERCC6 TAF9 EMSY CCNA1 ANAPC7 CHD3 MTA3 IKZF5 ANAPC5 UBA3 UBN1 CCNE1 EED MBD2 RNMT ZMYM3 EP400 ATN1 TGIF2LX CDK1 IKZF2 PHF21A C1orf52 EPC2 MIER3 KDM1A SIN3A ANAPC10 MAU2 CDKN2D ZMYM2 TSHZ3 MTF2 RALYL SMARCC1 KPNA6 CCND1 ACTL6A CARM1 CHD4 BUB1 TSHZ2 MRGBP KDM5A TAF3 GATAD2A XRN2 CCNA2 MIER1 BORA C…	246	LARC complex (LCR-associated remodeling complex)	4.13e-16	0.1	SMARCA4,SMARCC2,MTA2,SMARCC1,SMARCB1,SMARCD2,ARID1A,DPF2,CHD4,RBBP4,GATAD2B,HDAC1,HDAC2,MBD2,SMARCE1,MBD3,ACTL6A	GO:0000785|GO:0032993|GO:0070603|GO:1904949|GO:0005694|GO:0140513|GO:0000118|GO:1902494|GO:0005667|GO:1990234	chromatin|protein-DNA complex|SWI/SNF superfamily-type complex|ATPase complex|chromosome|nuclear protein-containing complex|histone deacetylase complex|catalytic complex|transcription regulator complex|transferase complex	1.55e-55|1.15e-54|2.42e-45|3.91e-37|1.53e-42|9.65e-36|3.33e-29|2.17e-32|7.07e-19|3.74e-13	0.2|0.19|0.19|0.17|0.15|0.14|0.14|0.13|0.12|0.1	MTA2,EME1,ARID4A,ADNP,BICRA,E2F4,RBBP4,MAU2,SIN3A,ARID4B,CDK2AP1,TAF5,BPTF,HIRA,DPF1,ANP32E,CHD3,ASF1B,ARID1A,RBL1,SRCAP,ARID1B,CHD8,MTA3,ANAPC7,ZNF827,E2F6,SMARCA2,PHF12,BICRAL,BCL11A,PHF20L1,SMARCE1,NASP,MRGBP,EZH1,PROX1,BCL7C,SMARCD1,NIPBL,SIN3B,SAP30,ING2,FOXK1,TSHZ2,DPF2,BRD9,L3MBTL1,ING1,RBL2,TGIF2LX,CFDP1,HDAC2,RFX3,PBRM1,RBBP7,YEATS4,SF3B5,EPC2,TRPS1,SMARCD3,MBD3,BCL7A,KDM1A,BRMS1L,MGA,TA…					Partial	79.4628	3382.08	518.41	Chromatin Remodeling and Cell Cycle Regulation	The proteins listed are predominantly involved in chromatin remodeling, transcriptional regulation, and cell cycle control. These processes are critical for the proper expression of genes and the maintenance of genomic stability, which are essential for cell proliferation, differentiation, and response to DNA damage. 1. Chromatin remodeling is facilitated by proteins such as SMARCB1, SMARCA2, SMA…	0.92	High Score	0.746667	0.786667	0
C5161	Golgi apparatus	SYAP1 B4GALT1 KIAA0319L ATP7A EVI5 LTBR TMEM192 LRRTM1 APLP2 SDF4 PHKB PPP2R5C PSMD11 MPP1 ZDHHC17 NBEA LRRC8C QSOX2 GALNT2 TGOLN2 CACNB3 ASIC4 CAV1 COG7 MGAT2 CHRM4 GPC6 GORASP2 ENTPD4 HOOK2 SYCE3 CLASP2 TRRAP PFDN6 STX6 GAK SACM1L GOLGA5 SYDE1 ULBP3 MAN1A1 ITM2B TBC1D22A PISD GRB10 FAAP24 GLB1 GOLM2 MED13L RHOF ADCY6 ATP6V1B2 EMILIN3 TNRC6A CIAO1 TMEM74 ACBD3 GORASP1 MARF1 FAM174A IFT57 GDPD5 S…	214					GO:0005794|GO:0000139|GO:0098791|GO:0031984|GO:0098588	Golgi apparatus|Golgi membrane|Golgi apparatus subcompartment|organelle subcompartment|bounding membrane of organelle	1.89e-59|3.05e-33|3.62e-22|4.39e-18|4.17e-21	0.19|0.17|0.13|0.11|0.11	SGMS2,TRRAP,CUX1,ARFGEF2,ASIC1,ITM2B,MAN2A1,TMED3,TPST1,GOLM2,SDF4,FUT8,SYAP1,APLP1,SLC38A10,FAM20B,COG4,GOLGA5,ST8SIA4,SGCE,ABCG1,AFTPH,GCC2,YIPF3,ATP7A,GLB1,NUCB1,GOPC,GPC6,ZDHHC7,WWOX,GAK,STX6,GORASP2,METTL3,RHBDD2,TMEM192,CLASP2,ARFIP1,AJUBA,ARFGEF1,YIF1B,NBEA,TJAP1,LTBR,COG5,AGTRAP,ARSB,GOLIM4,SACM1L,GLT8D2,TMEM87A,MGAT2,COPG1,CERT1,DNM3,COG8,CANT1,B4GALT1,BLZF1,ACBD3,ARFGAP1,VGF,RAB20,GOSR2…	Golgi apparatus	1.25e-193	0.43	SGMS2,TRRAP,CUX1,TXNDC15,ARFGEF2,ARL15,PCDH10,MICB,ASIC1,ITM2B,MAN2A1,TMED3,LRRC27,LDLRAD1,TPST1,GOLM2,SDF4,FUT8,SYAP1,ADCY6,APLP1,SLC38A10,FAM20B,COG4,TSPAN9,GOLGA5,CACNB3,SPATA25,TMEM74,ST8SIA4,APLP2,EMILIN3,MED13L,SGCE,ABCG1,AFTPH,GCC2,BLOC1S3,TANGO6,YIPF3,CD99,ATP7A,GLB1,C9orf85,NUCB1,GOPC,PHKB,GPC6,ZDHHC7,SYCE3,LRRC8C,WWOX,POF1B,GAK,PFDN6,STX6,TNNT1,GORASP2,LAPTM4B,METTL3,RHBDD2,RRAGB,TRAF3I…	Partial	66.8483	2824.96	434.562	Golgi Apparatus Function and Vesicular Trafficking	The system of interacting proteins provided is involved in a variety of cellular processes, but a significant number of these proteins are associated with the Golgi apparatus and vesicular trafficking. This includes the modification, sorting, and transport of proteins and lipids within the cell, which is essential for maintaining cellular homeostasis and function. 1. Several proteins such as GOLG…	0.92	High Score	1	0	0.946667
C5162	Intracellular protein transport and DNA repair	NUP133 DAGLB SPAST IKBKG PDS5B RNF213 MEN1 C3orf18 HOOK3 EVI5L DCUN1D5 ILVBL NPHP4 SATB2 DGKE NF1 PRKDC UTP20 FANCA PTPRD USP24 NUP85 EIF2B4 ORC5 THADA MROH1 XPOT RIGI SC5D PBXIP1 NCAPH2 XAB2 EXOC6 EIF2B5 IKBKB SNX30 RGP1 CDK5RAP3 NCDN UCKL1 NABP2 DOCK5 INTS4 INTS12 USP34 CD226 TNPO3 COMTD1 DOCK1 SSTR2 EFNB2 RB1 FZD10 MOSPD2 AP5S1 LTN1 KNTC1 SPG11 SLC39A6 ZMYM1 EIF2B2 HTT SNX25 IP6K1 EIF2B3 FANCD…	212															66.0722	2790.99	429.426	System of unrelated proteins	The provided list of interacting proteins encompasses a wide array of cellular functions, with each protein contributing to diverse biological processes. A critical analysis of the system reveals that these proteins are involved in various aspects of cellular biology, including but not limited to nuclear transport (e.g., NUP133, NUP85), signal transduction (e.g., IKBKG, IKBKB), DNA repair and rep…	0	Name not assigned	0.956667	0.98	0
C5163	Nuclear splicing speckle	BRD1 IQUB SPINDOC LMTK2 FNBP4 LMNA ZNF843 SON CHD5 RPLP2 SNRPA GTF2E2 GADD45A ILRUN GTF2H4 WASHC5 MED17 CHTOP SF3B4 NMT2 ALMS1 AFG2B SNRPA1 UFC1 ZNF446 VPS72 HEXIM2 TRIP12 CWF19L2 BCLAF1 FHIP2A SMURF2 WRN CWC22 ZNF395 RBM25 SERPINB13 PLRG1 TNIP1 TSC22D3 PRPF19 ZC3H14 SF3B1 RBM15B GPATCH8 ASAP3 LIMK1 WBP11 TAB1 POLR2D CDYL SLC4A1AP SRSF11 HAUS2 TOP3B CSTPP1 NEFL POMP AP5Z1 PRPF4B DPCD BCAS2 DAZAP2…	185	Spliceosome, A complex|Spliceosome, E complex|C complex spliceosome|Spliceosome, C complex	6.15e-12|3.30e-11|9.73e-08|2.08e-07	0.16|0.15|0.12|0.11	U2SURP,RBM17,ZC3H18,SNRPA,SF3B1,SF3B4,SRRM2,SART1,PLRG1,WBP11,SNRPA1,PRPF19,SF3B2,RBM10,PNN,SRSF6,BCAS2,RBM25,SNRPB2,SRSF4,PRPF40A|U2SURP,RBM17,SNRPA,SF3B1,SF3B4,SRSF11,SRRM2,SART1,SNRPA1,PRPF19,SF3B2,RBM10,LUC7L3,DDX39A,SRSF6,SREK1,BCAS2,RBM25,SFSWAP,RBM42,SNRPB2,SRSF4,PRPF40A|PPIE,SF3B2,PRPF4B,CACTIN,RBM8A,SRRM2,SART1,PNN,PLRG1,CWC22,SYF2,SNRPB2,SNRPA1,PRPF19,SF3B1,SLU7|CWC25,PPIE,BCAS2,RBM8A,S…	GO:0016607|GO:0016604|GO:0005681	nuclear speck|nuclear body|spliceosomal complex	4.29e-78|7.70e-49|2.82e-14	0.3|0.18|0.11	LIMK1,HDAC4,STK19,NCBP3,ZNF395,RNF34,SRSF11,BRD1,SYF2,MAPK14,RBM10,KAT6A,DAZAP2,DDX39A,THOC1,ILRUN,BAZ2A,SREK1,CWC25,BCAS2,BMP2K,THOC7,NFATC4,ITPKC,SNRPB2,PRPF40A,CDYL,GTF2H4,SMURF2,RFXAP,ZC3H18,THRAP3,BCLAF1,SF3B1,PPIE,AAGAB,SRRM2,CHD5,ZNF217,OIP5,CACTIN,VPS72,LUC7L3,SRSF6,RBM25,WRN,C12orf57,RBM15,SRSF4,AP5Z1,MORF4L1,TCF12,RBM27,TRIP12,SLU7,NUP43,SART1,HEXIM2,SON,SF3B2,IK,GADD45A,PNN,CHTOP,POLR2…	Nuclear speckles	7.16e-181	0.57	GNAQ,LIMK1,HDAC4,STK19,NCBP3,PLEKHN1,MAGEA4,PHLDB3,SRSF11,BRD1,UBE4A,SMTNL2,SYF2,MAPK14,SOHLH1,RBM6,RBM10,TBC1D8,KAT6A,DAZAP2,DDX39A,CDK11B,ZNF446,THOC1,ILRUN,BAZ2A,SREK1,CWC25,BCAS2,BMP2K,THOC7,TOR1B,NFATC4,ITPKC,SNRPB2,PRPF40A,CDYL,UFC1,FLT4,GTF2H4,SMURF2,HAUS6,RFXAP,ZC3H18,THRAP3,BCLAF1,SF3B1,ANXA9,SF3B4,PPIE,AAGAB,ZNF843,ALMS1,MED17,SRRM2,ATXN7L3,CHD5,ZNF217,NEUROG3,BRK1,OIP5,RPLP2,ARMCX5,USP…	High	55.7525	2342.64	361.397	System of unrelated proteins	The provided list of interacting proteins encompasses a wide array of functions and does not appear to converge on a single, prominent biological process. The proteins listed are involved in various cellular functions including chromatin modification, RNA processing, signal transduction, protein transport, cell cycle regulation, and DNA repair, among others. Here is a brief analysis of the divers…	0	Name not assigned	1	0	1
C5164	Preribosome	UTP3 DDX27 TP53TG5 RBM28 SETD7 TAF1B TOP2A DHX57 NOL10 GNL2 CENATAC LIN28B CDCA8 USP37 ZNF16 DNMBP NOL6 SENP3 HMGA1 DDX56 GTPBP4 RIOX2 NOP14 PURG C12orf43 PYM1 NOP53 DHX33 ASXL1 WDR36 NAT10 GLE1 C18orf21 AATF NEPRO DDX31 SMG6 POP5 GZF1 KRI1 C1D DDA1 UBE2I NOM1 PES1 RPS19BP1 SRFBP1 NOL12 ESF1 IMP4 RRP7A TNNI1 MCEE RPS3A LARP4B MPHOSPH6 RRP1B RBM34 HOMEZ RRP1 NKRF ZNF689 ZNF787 DDX21 SRSF5 ZFP91 RR…	180	Nop56p-associated pre-rRNA complex	2.02e-06	0.12	RPS3A,SRP14,DDX21,RPL19,RPL18A,NOLC1,RSL1D1,NPM1,LYAR,RPL3,ILF3,RBM28	GO:0005730|GO:0030684|GO:0032040|GO:1990904	nucleolus|preribosome|small-subunit processome|ribonucleoprotein complex	2.77e-91|2.17e-31|4.02e-22|1.68e-21	0.22|0.17|0.12|0.12	UTP23,NPM3,TBL3,TAF1A,UTP3,DDX52,NOL11,TAF1C,RRP8,NEPRO,CENPH,NLE1,ZNF16,GZF1,SF3B3,UTP11,SPTY2D1,XPC,NOP53,BMS1,KRI1,RPL3,ILF3,WDR36,PHF6,DNAJC21,NIFK,LIN28B,NOLC1,ZFP91,NAT10,TP53TG5,NKRF,NOL8,RRP1B,RRS1,PHF2,AGTPBP1,ZCCHC7,NOM1,CDCA8,NOP16,SLBP,DDX56,RBM28,KNOP1,NSUN5,DDX55,RPS3A,TAF1B,SDAD1,DDX47,RPP38,DUSP11,ESF1,RPS6KA3,MPHOSPH10,UTP18,NIN,RRP1,SENP3,ZNF771,RPS19BP1,SMG6,TMA16,WDR3,IMP4,TOP…	Nucleoli|Nucleoli rim|Mitotic chromosome	1.19e-130|5.41e-28|4.52e-22	0.31|0.15|0.12	UTP23,NPM3,C12orf43,LSM3,TBL3,UBE2I,DNMBP,MCEE,DDA1,UTP3,DDX52,NOL11,RRP8,HMGA1,VSX1,NEPRO,NLE1,ZNF16,GZF1,SF3B3,UTP11,SPTY2D1,NOP53,BMS1,KRI1,PDGFRL,RPL3,ILF3,WDR36,KDM6A,PHF6,DNAJC21,NIFK,LIN28B,ZFP91,NAT10,TP53TG5,NKRF,NOL8,RRP1B,RRS1,RPL18A,AGTPBP1,TNNI1,ZCCHC7,NOM1,CDCA8,NOP16,SLBP,CABLES2,DDX56,RBM28,KNOP1,NSUN5,DDX55,RPS3A,DHX57,TAF1B,USP37,SDAD1,DDX47,RPP38,ESF1,RPS6KA3,MPHOSPH10,UTP18,NI…	Partial	53.8753	2261.78	349.076	Ribosome Biogenesis and Cell Cycle Regulation	The system of interacting proteins provided is involved in two closely related and prominent biological processes: ribosome biogenesis and cell cycle regulation. These processes are fundamental for cellular growth, proliferation, and protein synthesis. 1. Ribosome biogenesis is a complex and energy-intensive process that involves the production and assembly of ribosomal RNA (rRNA) and ribosomal p…	0.95	High Score	0.806667	0	0
C5165	Extracellular matrix organization and signaling modulation	CNPY4 FST MAP3K6 PASK P3H2 C1GALT1 POGLUT3 FAM81A PCOLCE POGLUT2 PRCP PTPRK UHMK1 LTBP2 ATP11B CTSF H6PD CHST14 ARSA NXPE3 ADAMTS12 MYCBPAP EOGT C1orf54 NOTCH1 DKK3 ATP11A TCTN3 TGFB2 SLC9A6 GAA DPP7 WNT3A NCEH1 CHPF CCBE1 LGALS3 NID1 PVR TTC13 ABCA2 FSTL1 ADAMTSL3 COLQ TIMP3 MET DPY19L4 SCARB1 SQSTM1 LAMB2 FKBP14 B4GALT5 CEMIP2 PKD2 CD276 LOXL2 PRPF39 NPC1 MMP2 LOXL4 ITGAV TRIM68 COL6A2 PAM ATRN…	172					GO:0031012|GO:0030312|GO:0062023	extracellular matrix|external encapsulating structure|collagen-containing extracellular matrix	1.95e-16|1.95e-16|6.27e-13	0.12|0.12|0.1	LRIG1,COL6A2,MMP2,LGALS1,CMA1,LTBP2,CCBE1,FBLN7,ADAMTS12,LAMB2,ADAMTSL3,COLQ,NTN1,P3H2,LOXL4,LOXL2,TGFB1,TIMP3,COL6A3,TGFB2,LGALS3,PCOLCE,OLFML2A,CTSF,COL12A1,NID1,COL16A1,LAMB3,COL9A2,PLAT|LRIG1,COL6A2,MMP2,LGALS1,CMA1,LTBP2,CCBE1,FBLN7,ADAMTS12,LAMB2,ADAMTSL3,COLQ,NTN1,P3H2,LOXL4,LOXL2,TGFB1,TIMP3,COL6A3,TGFB2,LGALS3,PCOLCE,OLFML2A,CTSF,COL12A1,NID1,COL16A1,LAMB3,COL9A2,PLAT|COL6A2,MMP2,LGALS1,…						50.8953	2133.87	329.551	Extracellular Matrix Organization and Signaling Modulation	The system of interacting proteins provided encompasses a diverse array of functions, but a significant number of proteins are involved in extracellular matrix (ECM) organization and related signaling pathways. These proteins can be grouped based on their roles in ECM structure, modification, and signal transduction. 1. ECM Structural Proteins and Modifiers: Proteins such as LAMB2, LAMB3, COL6A2,…	0.85	Medium Score	1	0.11	0
C5166		OTULINL SCO2 FAM241B SLC30A2 SERINC1 CHP1 ST7 PCDHB14 TRDN ARL6IP1 WDFY3 TMEM68 ASMTL STXBP3 TMEM9 POLD3 NCOA4 ENDOD1 DAD1 ANO6 SNX14 FCSK PLSCR1 RETREG3 PA2G4 ANKH SREBF2 FKRP ADGRL2 SLC30A1 ANKMY2 BMPR2 UGGT1 TMEM161A AP1S1 MSTO1 IL1RAP CRELD1 TMEM169 HCST DYNC2LI1 GPAA1 KDELR3 SURF4 SLC46A1 RTN1 ATPAF2 SLC30A5 TNFAIP2 CERS5 PIGN DNAJC16 SLC39A10 ITFG1 NSF LYPLAL1 OPA3 RNF5 ITPRIP EXOC3L2 VPS36…	153															43.9417	1837.58	284.159	System of unrelated proteins	The provided list of interacting proteins encompasses a wide array of cellular functions and processes, which makes it challenging to identify a single prominent biological process that is central to the system. The proteins listed are involved in various aspects of cellular biology, including but not limited to: 1. Vesicular transport and membrane trafficking (e.g., AP1S1, STXBP3, EXOC3L2, VPS36…	0	Name not assigned	0.486667	0	0
C5167	Intracellular signaling and cytoskeletal dynamics	MAST2 MAST1 TAOK1 SH2D5 CGN PAK5 STK4 ATXN1 SASH1 TP53BP2 MAPKBP1 YWHAE YWHAB RGS12 LURAP1 MAPK10 CGNL1 RALGPS2 CREB3L2 CDC42BPG SIPA1 GAPVD1 CEP112 SHANK2 MAPK8IP1 DOCK4 WNK1 MAPK9 TEAD2 CEP89 MAP2K4 MPRIP CHEK1 CEP95 KLC4 WWTR1 PPP1R3E LPIN2 RAB11FIP1 ARHGAP21 ZNF395 ANKS1A SH2B3 KIF5B PACS2 LPIN3 HDAC6 ZBTB21 PRKCI MTMR3 ARAF PABIR2 EPN2 MAP3K2 PPIL2 SNTB2 AHNAK2 SH3BP5L LMO7 VPS13D SAMD4A TBC…	152															43.5808	1822.29	281.81	Intracellular Signaling and Cytoskeletal Dynamics Regulation	The proteins listed are involved in a complex array of intracellular signaling pathways and the regulation of cytoskeletal dynamics. These processes are critical for cellular responses to external stimuli, cell shape, motility, and division. 1. Several proteins in this system, such as MAST1, MAST2, TAOK1, STK4, MAPK10, MAPK9, MAP2K4, CHEK1, ARAF, BRAF, RAF1, and MAP3K3, are kinases that play pivo…	0.85	Medium Score	1	0.996667	0
C5168	Microtubules	IFT22 DMXL1 BCAM CTTNBP2NL ACTR1B IFT43 TMT1B WWC2 HERC4 TSEN15 CCDC127 CSNK1D ATOSB DPY19L3 TRMT112 KLHL22 SEC24A SPTLC3 GFPT1 EHD2 SYNJ2 TUBA4A JAZF1 BIRC2 TMEM25 SYTL5 INPP5J KIF18A CRYBB3 VGLL4 MUS81 SMARCA5 TUBB2A CRY1 TUBB3 RPL23A BTBD10 LRRC47 GAB1 KIFAP3 FBXO30 CENPE OGDHL TUBB CAB39 APEX2 NAP1L1 DCTN1 OFD1 POLR1G CAMK4 ZDHHC18 CILK1 RBMS2 POLR1A TRIM27 THTPA POLR1E PCP4 EML4 DKC1 TRAF4 A…	114					GO:0001650	fibrillar center	7.04e-16	0.13	POLR1G,FAM111A,NUAK1,ZNF174,POLR2F,TRAF4,CILK1,TIMM13,ESRRA,CAMK4,BTBD10,TCOF1,SMARCA5,APEX2,PSPC1,JAZF1,POLR1E,NEDD1,TRIM27,DKC1,UBTF,HERC4	Microtubules|Nucleoli fibrillar center	1.40e-57|1.35e-53	0.31|0.27	PLCD1,AAMP,CHFR,FBXO30,NUAK1,DPY19L3,CRY1,GYS1,FAM83D,KIFAP3,TRMT112,VPS45,KLHL22,TUBB2A,TUBA4A,DCTN1,ERP29,KIF1B,ESRRA,WWC2,WDR11,TUBB,SYTL5,VPS13C,CDK16,ACTR1B,EML4,IFT22,GIGYF1,SKA1,TUBB3,SYNJ2,MRRF,KIF18A,CRACDL,KIAA1671,NAP1L1,SPTLC3,TNKS2,ZDHHC18,IQCB1,CENPE,RELL1,IFT43,DTNBP1,ARHGEF28,CRYBB3,ANKRD54,FBXL20,OFD1|RBMS2,POLR1G,BEND7,FAM111A,SEC24A,TMEM177,PAGE1,KXD1,CSNK1D,NUAK1,ZNF174,POLR2F…	Partial	30.2965	1265.22	195.785	System of unrelated proteins	Upon reviewing the list of interacting proteins provided, it is evident that these proteins are involved in a wide array of biological processes that span various cellular functions. The proteins listed participate in diverse cellular activities such as intracellular transport (e.g., KIF18A, KIF1B, KIF11), cytoskeletal organization (e.g., ACTR1B, CTTNBP2NL, TUBA4A, TUBB, TUBB2A, TUBB3), signal tr…	0	Name not assigned	0.676667	0	0.0166667
C5169	Nuclear pore complex and nucleocytoplasmic transport	NUP133 SPAST PDS5B MEN1 EVI5L ILVBL DCUN1D5 SATB2 PRKDC FANCA PTPRD USP24 ORC5 NUP85 MROH1 XPOT SC5D NCAPH2 EXOC6 NABP2 INTS12 USP34 CD226 DOCK1 EFNB2 RB1 FZD10 AP5S1 SLC39A6 ZMYM1 EIF2B2 HTT FANCD2 IPO11 TFIP11 ECD CCNY INIP TEX2 NUP37 PPP2R5D GEMIN8 SGPP1 ARHGAP29 COG3 XPO5 IPO7 EPG5 IPO8 TNPO1 RUFY2 DNAAF5 TSPAN2 AP5B1 COG6 RDH10 ERAP1 FAXC MLST8 DOP1B GPR180 TONSL FAM200C DPY19L1 PPP4R1 TMEM1…	112															29.6229	1237.28	191.447	Chromosomal Organization and Dynamics in Cell Cycle and DNA Repair	1. The proteins NUP133, NUP85, and NUP37 are components of the nuclear pore complex (NPC), which is critical for nucleocytoplasmic transport. They play a role in the organization of the chromatin and are involved in processes such as RNA export and DNA repair.[1][2][3] 2. Proteins such as MEN1, a tumor suppressor, and RB1, a well-known regulator of the cell cycle, are involved in controlling cell…	0.92	High Score	1	0	0
C5170		CHMP1B TRIP10 CPNE1 TSNAX TLE3 NAE1 GINS3 VENTX PTPA UBE2R2 NFYA GABPB1 AAMDC UBE2Z UBQLN4 OSBPL11 FARSB LRRC20 MRTFB HSPA12B ZNF331 NTMT1 SAE1 NSFL1C NANS GINS1 CELF1 DDX19B RBP1 OGFR PMM2 FAM91A1 BEND3 TTC9C GABPA YBEY NAA38 SMCHD1 INTS13 UBE2M MBNL1 QPRT SGTB TMSB4X GSDMD CMPK1 CLOCK PPAT PGLS HOXC9 GINS4 NAXE SUPT5H MAB21L3 KIF4A IRF2BPL RECQL THAP7 SGTA IL2RG PNPO NHLRC2 UBA2 UBLCP1 WDHD1 GC…	104	GINS complex	2.34e-05	0.13	GINS1,GINS3,GINS2,GINS4											26.9576	1126.99	174.301	System of unrelated proteins	The provided list of interacting proteins encompasses a wide array of cellular functions, with no immediately apparent overarching biological process that unifies them. The proteins listed are involved in various aspects of cellular biology, including but not limited to: 1. Protein degradation and modification (e.g., UBE2R2, UBE2Z, NAE1, ARIH2, UBA2).[1][2][3] 2. DNA replication and repair (e.g.,…	0	Name not assigned	0.96	0	0
C5171		KYAT3 DMBT1 SPTBN2 EPHX2 DUSP14 CES2 TSN DOCK6 MYO1E CHRNA3 KLK6 NAPRT SMPD2 MANSC1 CPE JPH3 RSRP1 BICD2 RFC3 ATF7IP PRKACG TBPL1 ALOX12B CTSC OLFM4 RFC2 ECM1 YOD1 SULT2B1 ME1 CKB CRABP2 TCEAL9 HAL RFC5 HSPA4L NLRP10 APOA1 CRYBG1 MAB21L4 HSPB8 FCGBP TALDO1 DOCK8 S100A16 HES1 LSMEM2 PPL DMKN POF1B DOK2 CTSV IL36G CCDC107 SSX4B EPS8L2 CLDND1 IMPA2 VHL CST3 BRCA2 SELENOM CASP1 RFC1 CPM DNPH1 PGD DEF…	104	RFC complex|RAD17-RFC complex|BRD4-RFC complex|9-1-1-RAD17-RFC complex|RC complex (Replication competent complex)|PCNA-RFC2-5 complex|RFC2-5 subcomplex|PCNA-CHL12-RFC2-5 complex|CHTF18-RFC2-5 complex|CTF18-cohesion-RFC-POLH complex|CTF18-cohesion-RFC complex	4.40e-05|4.40e-05|1.21e-04|2.56e-04|8.16e-04|2.29e-03|2.29e-03|5.06e-03|5.06e-03|9.08e-03|9.08e-03	0.15|0.15|0.15|0.14|0.13|0.12|0.12|0.11|0.11|0.11|0.11	RFC1,RFC2,RFC3,RFC5|RFC2,RFC3,RAD17,RFC5|RFC1,RFC2,RFC3,RFC5|RFC2,RFC3,RAD17,RFC5|RFC1,RFC2,RFC3,RFC5|RFC2,RFC3,RFC5|RFC2,RFC3,RFC5|RFC2,RFC3,RFC5|RFC2,RFC3,RFC5|RFC2,RFC3,RFC5|RFC2,RFC3,RFC5											26.9576	1126.99	174.301	System of unrelated proteins	The provided list of interacting proteins encompasses a wide array of cellular functions and does not appear to converge on a single, prominent biological process. The proteins listed are involved in various biochemical pathways, structural components, signaling mechanisms, and cellular responses. Here is a critical analysis of the diversity present within this system: 1. Enzymatic activity is re…	0	Name not assigned	1	1	0
C5172	Endoplasmic reticulum	TOR1AIP2 COL1A1 CHM PGRMC1 BNIP1 FNDC3B REEP5 AMFR REEP4 RCN3 NSDHL CLGN IKBIP ATL2 HSP90B1 SGPL1 ZSCAN21 TACC1 RCN1 SCARF2 DGAT1 CYB5B PTPN1 DNAJB11 GNPTG POGLUT1 EDEM3 VAPB YIF1A C11orf58 CSGALNACT2 CANX ASPH CYFIP2 CYP51A1 MOGS FKBP8 SEC63 SMAP2 TMX1 GDAP2 TMCC3 C6orf47 PRR11 LAT2 CALU UFL1 GCG SELENOS SOAT1 FKBP7 DDRGK1 LRRC59 FAM234B PREB CCDC47 CLPTM1 HM13 ELOVL5 DDOST SARAF LRPAP1 BCAP31 L…	98	SELK multiprotein complex	9.12e-05	0.13	SELENOS,DDOST,CANX,DERL2	GO:0005789|GO:0098827|GO:0042175|GO:0031984|GO:0005783|GO:0005788|GO:0140534	endoplasmic reticulum membrane|endoplasmic reticulum subcompartment|nuclear outer membrane-endoplasmic reticulum membrane network|organelle subcompartment|endoplasmic reticulum|endoplasmic reticulum lumen|endoplasmic reticulum protein-containing complex	4.49e-41|6.53e-41|1.38e-40|8.50e-35|1.08e-44|2.59e-12|2.61e-10	0.16|0.16|0.16|0.12|0.12|0.11|0.1	PTPN1,PDIA6,TMX1,PREB,HM13,CLGN,SLC39A7,DDOST,SCARA3,CLCC1,FDFT1,BCAP31,CYP51A1,AMFR,CALU,MOGS,CANX,SYVN1,DERL2,YIF1A,STT3B,ASPH,ELOVL5,REEP4,TOR1AIP2,FKBP8,SARAF,CALR,ATP2A1,RHBDD1,LMAN1,SOAT1,NSDHL,DGAT1,COPB2,SEC63,SELENOS,SEC62,RETREG2,VAPB,DDRGK1,HSP90B1,CLPTM1L,UFL1,REEP5,KTN1,VAPA,ESYT1,CCDC47,BNIP1,SGPL1,LRRC59,IKBIP,TMCC3,PGRMC1,ATL2|PTPN1,PDIA6,TMX1,PREB,HM13,CLGN,SLC39A7,DDOST,SCARA3,C…	Endoplasmic reticulum	5.27e-112	0.38	C11orf58,P4HB,PRR11,CLPTM1,COL1A1,CALU,CANX,GDAP2,REEP4,MANF,TLR6,VIP,DGAT1,SEC62,HSP90B1,UFL1,KTN1,SGPL1,PGRMC1,PDIA6,FNDC3B,ITGB1,CYP51A1,GNPTG,SYVN1,TOR1AIP2,SARAF,RHBDD1,NSDHL,CYB5B,CLPTM1L,VAPA,CCDC47,BNIP1,CSGALNACT2,ATL2,LOXL1,TMX1,PREB,DNAJB11,SLC39A7,SCARA3,CLCC1,FDFT1,EDEM3,LRRN2,MOGS,ASPH,KCTD20,FKBP8,MXRA7,CALR,RCN1,LMAN1,SOAT1,TTC39B,COPB2,SELENOS,REEP5,ESYT1,LRRC59,CYFIP2,STT3B,PTPN…	Partial	24.9905	1045.88	161.669	Endoplasmic Reticulum (ER) Function and Protein Quality Control	1. The proteins TOR1AIP2, AMFR, EDEM3, DNAJB11, CANX, CALU, CALR, PDIA4, PDIA6, FKBP8, SEC63, HSP90B1, DERL2, VAPA, VAPB, and MANF are involved in various aspects of ER function, including protein folding, quality control, and ER-associated degradation (ERAD). These proteins help maintain protein homeostasis within the ER by assisting in the proper folding of nascent proteins, targeting misfolded…	0.92	High Score	1	0	1
C5173	Chromatin modification and transcriptional regulation 1	CCNL1 CDK12 L3MBTL2 CSNK2A1 CBX5 SAP18 MCRS1 RP9 RAD18 RTF1 AUTS2 SYNJ1 DHRS2 RING1 RNF187 BCOR CDCA7L IWS1 GTF3C5 GPATCH2L YAF2 MLLT1 SHQ1 FBRS HIRIP3 ERCC3 CLASRP PPRC1 C1orf226 PCGF5 TRERF1 LUC7L2 ELL2 KLHL7 SAP30BP ANKRD11 GRAMD1C MSL3 GTF2H1 FGF2 PHF8 SRPK1 KMT2A DROSHA PHF20 JMJD6 RYBP RAB12 ACP1 GMEB1 MAX PIP4K2C SUPT16H HDGFL2 GMEB2 RNF111 AGAP2 SIRT1 TGFBR3 ELL LUC7L LENG8 GTF2H3 ZRANB2 …	97	PRC1.5c|PRC1.5a complex|PRC1.3b complex|PRC1.3a complex	3.35e-08|3.35e-08|3.35e-08|3.35e-08	0.13|0.13|0.13|0.13	FBRS,FBRSL1,RING1,YAF2,PCGF5,CSNK2A1,AUTS2|RYBP,FBRS,FBRSL1,RING1,PCGF5,CSNK2A1,AUTS2|FBRS,FBRSL1,RING1,YAF2,CSNK2A1,PCGF3,AUTS2|RYBP,FBRS,FBRSL1,RING1,CSNK2A1,PCGF3,AUTS2											24.6654	1032.49	159.584	Chromatin Modification and Transcriptional Regulation	1. The proteins CCNL1, CDK12, and RAD18 are involved in the regulation of transcription and DNA repair processes. Cyclin L1 (CCNL1) and Cyclin-Dependent Kinase 12 (CDK12) form a complex that is involved in the regulation of transcription elongation and mRNA processing. RAD18 is implicated in post-replication DNA damage tolerance and functions in the monoubiquitination of PCNA, which is crucial fo…	0.92	High Score	0.806667	0	0
C5174		DDX24 SGF29 RNF213 LRRC40 ATP13A3 NCOA4 UTP20 STON2 ERGIC2 DDX11 LRWD1 MXRA8 ADAMTS12 PACSIN1 SPC24 SNX30 ETV6 INTS4 TSPYL6 ELL3 PNMA6A HSBP1 ATXN7L2 DPH6 SFR1 SNAPC1 UBXN8 PJA1 NUDT8 CAMLG PCDH1 P3H3 CDK4 ACSL1 MKI67 EIPR1 PFDN2 NCAPD2 SLC6A15 EXOC4 CCDC85C PRAG1 NOC2L RPAP2 SMAD2 PARP10 ZNF696 PPP1R7 ZNF622 IQSEC1 ZNF330 INTS3 TRAF6 CPS1 PIM1 AMDHD2 TENM2 WDCP VGLL3 NPR1 ACOX1 SNAPIN NKIRAS2 TY…	95										Nucleoli|Nucleoli rim	2.80e-64|1.59e-16	0.17|0.13	CEP85,ZNF696,PJA1,SLC6A15,DOLK,MDN1,DDX24,NKIRAS2,NCOA4,WDCP,SNX30,PPP1R7,P3H3,ORC4,WEE1,WASL,ACOX1,FKBP15,DDX11,ABCF3,TYW1,SMAD2,CPS1,ADAMTS12,TSPYL6,NCAPD2,PIM1,MAPK13,B3GNTL1,SNAPIN,VGLL3,IQSEC1,ELL3,LRWD1,CDK4,STON2,MTUS1,TRAF6,FANCG,ETV6,PIGO,UBE2T,PRAG1,FOXM1,P2RX6,PLOD2,RPAP2,ZNF622,UTP20,ZNF397,SNAPC1,NPR1,ZNF330,LRRC40,TENM2,OSMR,SLC1A3,AMDHD2,SGF29,UBXN8,ATP13A3,EXOC4,UTP6,TSG101,NUDT8,…		24.0178	1005.85	155.429	System of unrelated proteins	The provided list of proteins encompasses a wide array of cellular functions and does not appear to converge on a single, prominent biological process. The proteins listed are involved in various aspects of cellular biology, including but not limited to DNA repair and replication, transcription regulation, protein ubiquitination, intracellular transport, cell cycle regulation, metabolic processes…	0	Name not assigned	0.513333	0	0
C5175	RNA polymerase and mediator super assembly	CNST MED22 POLR2C POLR2G ZNHIT1 PHF3 POLR3H MED9 MED17 POLR3E POLR2E ZFYVE16 MED4 CCDC138 RPAP1 CENPO GTF3C5 MED28 KCTD15 UXT CENPQ MED14 POLR2I GPN3 POLR3A POLR2D PRKAG2 PSTPIP2 CDK8 POLR3K RUVBL2 MBTD1 DHRS12 MED23 MED7 SPIDR URI1 MED18 POLR2A PFDN2 MICAL3 MED13 RUVBL1 MED21 POLR3G CDK19 RPAP2 ILK TNRC6C MED19 SUPT6H MED29 MED30 MED25 POLR2B PCF11 DIDO1 SKAP1 PMF1-BGLAP POLR2L MED15 POLR1D POLR…	90	Mediator complex|ARC-L complex|SMCC complex|ARC92-Mediator complex|ARC complex|ESR2-TRAP/Mediator coactivator complex|ESR1-TRAP/Mediator coactivator complex|TRAP complex|RNA polymerase III complex|RNA polymerase II (RNAPII)|DRIP complex|RNA polymerase II core complex|BRCA1-core RNA polymerase II complex|BRCA1-RNA polymerase II complex|CRSP-Mediator 2 complex|TRAP-SMCC mediator complex|RNA polymer…	9.57e-33|4.14e-17|4.49e-16|1.16e-15|1.16e-15|3.03e-13|3.03e-13|3.03e-13|1.66e-12|1.66e-12|8.88e-13|2.20e-10|1.08e-09|1.08e-07|7.58e-10|6.10e-09|8.89e-07|2.69e-08|2.29e-08|1.49e-07	0.37|0.2|0.2|0.18|0.18|0.17|0.17|0.17|0.16|0.16|0.15|0.14|0.13|0.13|0.12|0.12|0.12|0.12|0.11|0.11	MED31,MED7,MED15,MED27,MED26,MED28,CDK19,MED17,MED19,MED25,MED18,MED13,MED22,MED30,MED29,CDK8,MED4,MED14,MED6,MED1,MED9,CCNC,MED12,MED23,MED21|MED6,MED1,CCNC,MED17,MED12,MED7,CDK8,MED23,MED21,MED15,MED25,MED13,MED14|MED31,MED6,MED1,CCNC,MED17,MED12,MED7,CDK8,MED21,MED4,MED27,MED13,MED14|MED6,MED1,MED17,MED12,MED7,CDK8,MED23,MED15,MED25,MED13,MED14,MED26|MED6,MED1,MED17,MED12,MED7,MED23,MED4,MED15…	GO:0016592|GO:0070847|GO:0000428|GO:0030880|GO:0055029|GO:0005666|GO:0005665|GO:0090575	mediator complex|core mediator complex|DNA-directed RNA polymerase complex|RNA polymerase complex|nuclear DNA-directed RNA polymerase complex|RNA polymerase III complex|RNA polymerase II, core complex|RNA polymerase II transcription regulator complex	3.18e-37|2.09e-32|2.65e-17|3.63e-17|3.79e-16|1.04e-16|9.58e-15|8.84e-13	0.27|0.23|0.15|0.15|0.14|0.13|0.11|0.11	MED31,MED7,MED15,MED27,MED28,MED26,CDK19,MED17,MED19,MED25,MED18,MED13,MED22,MED30,MED29,CDK8,MED4,MED14,MED6,MED1,MED9,CCNC,MED12,MED23,MED21|MED31,MED7,MED15,MED27,MED26,MED28,MED17,MED19,MED25,MED18,MED22,MED30,MED29,MED4,MED14,MED6,MED1,MED9,MED23,MED21|POLR3A,POLR2B,POLR2G,POLR3G,POLR3K,POLR3E,POLR3C,POLR2M,POLR3F,POLR1D,RPAP1,POLR2H,POLR2I,POLR2L,POLR3H,POLR3D,POLR2C,POLR2D,POLR2A,POLR2E|PO…					Partial	22.4133	939.949	145.146	Transcriptional Regulation and Assembly of RNA Polymerase Complexes	The proteins listed are predominantly involved in the assembly, regulation, and function of RNA polymerase complexes, which are essential for transcription. RNA polymerases are multi-subunit enzymes that synthesize RNA from a DNA template. The proteins can be grouped based on their roles in transcription and associated processes: 1. Core RNA Polymerase Subunits: POLR2A, POLR2B, POLR2C, POLR2D, PO…	0.98	High Score	1	0.933333	0
C5176	Chromatin organization and gene expression regulators	LIN9 TBC1D2 PHF20L1 SHPRH PWWP2A ING2 EHMT2 ERCC6 EMSY CHD3 MTA3 UBN1 EED MBD2 TGIF2LX PHF21A MIER3 SIN3A ZMYM2 TSHZ3 MTF2 CHD4 TSHZ2 KDM5A GATAD2A MIER1 SUZ12 GATAD2B ING1 CABIN1 E2F4 BRMS1L SIN3B JARID2 ZNF516 TRERF1 TNRC18 ZNF512B MMS22L EZH1 BCL11A ARID4B SAP30L ZNF219 BPTF LIN52 ASF1B NASP SFMBT1 ZNF608 HIRA CHAF1B CDK2AP1 HDAC2 ZNF423 HDAC1 ARID4A CTBP1 NPAT HAT1 MTA2 LCOR HMG20B MBD3 RFX3 …	89	ING2 complex|Anti-HDAC2 complex|MBD3-NuRD complex|MeCP1 complex|SIN3-SAP25 complex|mSin3A corepressor complex|SNF2h-cohesin-NuRD complex|MTA2 complex|SAP complex (Sin3-associated protein complex)|SIN3-ING1b complex I|HDAC1-associated core complex cII|HCF-1 complex|ALL-1 supercomplex|SIN3-ING1b complex II|BRMS1-mSin3A corepressor complex|SIN3-HDAC-SAP30-ARID4 complex|HDAC2-asscociated core complex…	2.01e-16|4.89e-13|3.19e-13|6.85e-12|5.76e-11|5.76e-11|1.83e-08|2.28e-10|2.28e-10|1.82e-09|1.82e-09|1.70e-07|3.78e-06|1.32e-06|7.91e-09|7.91e-09|7.91e-09|7.91e-09|7.91e-09|2.30e-06|5.50e-08|2.12e-07|1.54e-06|6.98e-06|2.53e-07|2.53e-07|1.46e-06|1.46e-06|3.14e-05	0.21|0.2|0.19|0.16|0.16|0.16|0.15|0.14|0.14|0.14|0.14|0.13|0.12|0.12|0.12|0.12|0.12|0.12|0.12|0.12|0.12|0.12|0.12|0.11|0.11|0.11|0.11|0.11|0.1	ARID4A,RBBP7,SAP30,ING2,SIN3A,BRMS1L,HDAC1,ARID4B,HDAC2,SUDS3,SAP130,RBBP4|MTA2,HMG20B,CHD3,RBBP7,PHF21A,SIN3A,CHD4,HDAC1,HDAC2,MTA1,RBBP4,ZMYM2|GATAD2A,MTA2,CHD3,RBBP7,RBBP4,CHD4,HDAC1,GATAD2B,CDK2AP1,HDAC2,MBD3|MTA2,RBBP7,RBBP4,CHD4,HDAC1,GATAD2B,HDAC2,MBD2,MBD3|RBBP7,SAP30,SIN3A,HDAC1,ARID4B,HDAC2,SUDS3,SAP130,RBBP4|RBBP7,SAP30,SIN3A,HDAC1,ARID4B,HDAC2,SUDS3,SAP130,RBBP4|MTA2,CHD3,RBBP7,RBBP4,…	GO:0000118|GO:0016580|GO:0016581|GO:0070603|GO:0000785|GO:1904949|GO:0032993	histone deacetylase complex|Sin3 complex|NuRD complex|SWI/SNF superfamily-type complex|chromatin|ATPase complex|protein-DNA complex	2.84e-30|2.42e-23|1.18e-20|1.58e-13|1.55e-28|2.23e-11|5.42e-28	0.22|0.17|0.15|0.12|0.11|0.11|0.1	GATAD2A,MTA2,ARID4A,SAP30L,SIN3B,ING2,SAP30,GATAD2B,RBBP4,ING1,TRERF1,SIN3A,ARID4B,SUDS3,CDK2AP1,HDAC2,SAP130,CHD3,RBBP7,HDAC1,MTA3,MBD3,PHF12,PHF21A,CHD4,BRMS1L,MBD2,MTA1|ING1,PHF12,ARID4A,RBBP7,SAP30L,SIN3B,SAP30,ING2,SIN3A,BRMS1L,ARID4B,SUDS3,HDAC2,HDAC1,SAP130,RBBP4|MBD3,GATAD2A,MTA2,CHD3,RBBP7,CHD4,HDAC1,GATAD2B,HDAC2,MBD2,CDK2AP1,MTA1,RBBP4,MTA3|MBD3,GATAD2A,MTA2,CHD3,RBBP7,BCL11A,CHD4,ERCC…					Partial	22.095	926.892	143.107	Chromatin Organization and Gene Expression Regulation	1. The proteins listed are predominantly involved in chromatin remodeling, histone modification, and transcriptional regulation. These processes are crucial for the control of gene expression and are often interconnected. 2. Several proteins such as CHD3, CHD4 (components of the NuRD complex), and ING1/ING2 (members of the ING family of chromatin readers) are directly involved in chromatin remode…	0.98	High Score	1	0.996667	0
C5177		IQUB SPINDOC LMTK2 ZNF843 CHD5 ILRUN ALMS1 AFG2B UFC1 ZNF446 VPS72 HEXIM2 FHIP2A WRN ZNF395 SERPINB13 TNIP1 TSC22D3 LIMK1 TAB1 CDYL NEFL CSTPP1 POMP DPCD DAZAP2 TCF12 TAB3 HIKESHI TOR1B EXOSC7 PHLDB3 NUP43 NSL1 SMTNL2 PHAF1 MYADM TAF5L HDAC4 POLR3B HAUS6 GNAQ INTS5 PARN NRBF2 GNB5 RALGAPB NFATC4 UBR2 TBC1D8 MAST3 SCAND1 FBXL4 MNS1 PPP1R16B AK6 USP22 ATXN7L3 RCAN3 PRKAA1 MAPK14 FLT4 FBXO38 ARMCX5 …	84					GO:0016607	nuclear speck	1.23e-20	0.12	SERPINB13,CDYL,LIMK1,HDAC4,PRKAA1,TCF12,STK19,HIKESHI,RFXAP,PARN,PPP1R16B,ZNF395,NUP43,HEXIM2,CRY2,CHD5,MAPK14,ZNF217,VPS72,DAZAP2,TAB1,DDX39A,POMP,ILRUN,FBXL4,SMC4,WRN,NSL1,TAF5L,NFATC4,C12orf57,AK6	Nuclear speckles	2.97e-90	0.32	MNS1,SERPINB13,GNAQ,LIMK1,HDAC4,CDYL,UFC1,FLT4,PRKAA1,TADA2B,TCF12,USP22,IQUB,HAUS6,STK19,HIKESHI,TMEM259,RFXAP,TAB3,PLEKHN1,MAGEA4,ANXA9,PARN,RCAN3,PHLDB3,PPP1R16B,ZNF843,ALMS1,NUP43,ATXN7L3,UBE4A,HEXIM2,CRY2,SMTNL2,CHD5,MAPK14,ZNF217,SOHLH1,SCAND1,RALGAPB,BRK1,SPINDOC,RBM6,ARMCX5,USP43,TBC1D8,RAD52,EXOSC7,VPS72,MYADM,DAZAP2,TAB1,DDX39A,TSC22D3,GNB5,ZNF446,POLR3B,POMP,ILRUN,FBXL4,SMC4,MAST3,LMTK…	Partial	20.5169	862.241	133.006	System of unrelated proteins	The provided list of proteins encompasses a wide array of functions and does not appear to converge on a single, prominent biological process. The proteins listed are involved in various cellular functions such as DNA repair, transcriptional regulation, signal transduction, protein degradation, cytoskeletal organization, and intracellular trafficking, among others. Here is a brief analysis of the…	0	Name not assigned	0.996667	0	0
C5178	mRNA regulation complex	PLEK2 ELFN2 BTBD1 ABHD17A DLG1 SLC7A11 TAOK1 EIF1AD EIF4E EDC4 FBXO46 FANCD2OS INHA RNF13 RUSF1 GALNT16 BLOC1S5 MEMO1 PRDX3 PHKG2 LSM14A THBS3 TMEM68 MYOM3 RCOR2 OSBPL8 LSM1 FYCO1 VPS36 C1GALT1C1 CDK9 TEN1 ARL4D CLEC16A POLE2 PHLDB1 COL1A2 GALNT9 HDHD2 BBS2 DCP1B TCEANC2 TMEM181 TMEM39B ITPR3 QRSL1 MPO GFPT2 AGO3 SMG5 SEMA3A SPG21 PRPS1 TDRP AP1M2 EIF4ENIF1 DCP2 SNX8 KCTD8 GPHN GNL1 UBA5 EDC3 AKA…	73	Decapping complex	1.49e-07	0.2	EDC4,EDC3,DCP1A,DCP2,DDX6	GO:0000932	P-body	1.3e-11	0.12	PATL1,EDC4,EDC3,DCP1A,DCP1B,LSM1,EIF4ENIF1,AGO3,BTBD1,DCP2,DDX6,EIF4E,LSM14A	Cytoplasmic bodies	9.17e-15	0.14	PATL1,EDC4,EDC3,DCP1A,CDK9,LSM1,AGO3,BTBD1,DCP2,SMG5,DDX6,EIF4E,LSM14A	Partial	17.1292	723.866	111.352	System of unrelated proteins	The provided list of proteins encompasses a wide array of biological functions and processes, which do not converge on a single, prominent biological process. The proteins listed are involved in various cellular activities such as signal transduction, protein degradation, transcriptional regulation, RNA processing, cellular transport, and metabolism. Given the diversity of these proteins' functio…	0	Name not assigned	0.99	0	0.956667
C5179	Mitochondrial ribosome	MRPS15 MRPL54 MRPS2 MRPL22 MRPS25 MMAB PMPCB MRPS26 MRPL10 MTERF3 MRPL44 MRPL28 MRPL50 MRPL41 MRPL38 MRPL47 MRPS23 SELENOO MRPL58 FAM120A PMPCA MTIF2 MRPL57 PSMG4 MRM1 GTPBP3 MRPL53 EGLN1 MRPL23 MRPS9 MRPL46 MRPL15 MRPL42 THOC7 MRPS7 MALSU1 MRPS10 MRPS11 NGRN LRP2 MRPS34 OXCT1 FASTKD2 MRPL51 COQ3 MRPS27 MRPL39 MRPL9 PTCD3 MRPL19 MRPS14 MRPS18B DAP3 GPT2 NOA1 MRPL40 MRPS22 MRPL37 MRPS21 GADD45GIP1…	68	55S ribosome, mitochondrial|39S ribosomal subunit, mitochondrial|28S ribosomal subunit, mitochondrial	3.47e-70|8.87e-36|1.68e-25	0.8|0.47|0.35	MRPS25,MRPS9,MRPL23,MRPS18B,MRPS5,MRPL14,MRPS15,MRPL12,MRPL47,MRPS11,MRPL37,MRPL50,MRPL51,MRPL22,MRPL15,MRPS10,MRPL38,MRPL54,MRPL10,DAP3,MRPL41,MRPS27,MRPS7,MRPL53,MRPL28,MRPS14,MRPL52,MRPS34,MRPL9,MRPL46,MRPL42,MRPL39,MRPS2,MRPL40,MRPL19,MRPL48,MRPS21,MRPS23,MRPS26,MRPL44,MRPS22|MRPL23,MRPL14,MRPL12,MRPL47,MRPL37,MRPL50,MRPL51,MRPL22,MRPL15,MRPL38,MRPL54,MRPL10,MRPL41,MRPL53,MRPL28,MRPL52,MRPL9,…	GO:0005761|GO:0044391|GO:0005762|GO:0005840|GO:0015934|GO:0098798|GO:0005763|GO:0005743|GO:0005759|GO:0015935|GO:0019866|GO:0031966|GO:0005740|GO:1990904|GO:0031967	mitochondrial ribosome|ribosomal subunit|mitochondrial large ribosomal subunit|ribosome|large ribosomal subunit|mitochondrial protein-containing complex|mitochondrial small ribosomal subunit|mitochondrial inner membrane|mitochondrial matrix|small ribosomal subunit|organelle inner membrane|mitochondrial membrane|mitochondrial envelope|ribonucleoprotein complex|organelle envelope	7.09e-84|1.34e-65|1.40e-47|2.88e-59|1.74e-36|5.17e-57|3.80e-34|1.41e-54|1.63e-61|3.99e-25|6.30e-52|3.31e-50|1.35e-48|3.28e-32|4.18e-36	0.62|0.42|0.39|0.35|0.3|0.3|0.28|0.25|0.24|0.23|0.22|0.18|0.17|0.11|0.1	MRPS25,MRPS9,MRPL23,MRPL57,MRPS18B,MRPL14,MRPS5,MRPS15,MRPL12,PTCD3,MRPL47,MRPS11,MRPL37,GADD45GIP1,MRPL50,MRPL51,MRPL22,MRPL15,MRPS10,MRPL38,MRPL58,MRPL54,MRPL10,DAP3,MRPL41,MRPS27,MRPS7,MRPL53,MRPL28,MRPS14,MRPL52,MRPS34,MRPL9,MRPL46,MRPL42,MRPL39,MRPS2,MRPL40,MRPL19,MRPL48,MRPS21,MRPS23,MRPS26,MRPL44,MRPS22|MRPS9,MRPS25,MRPL23,MRPL57,MRPS18B,MRPL14,MRPS5,MRPL12,MRPS15,PTCD3,MRPL47,MRPS11,MRPL3…	Mitochondria	8.2e-58	0.12	MRPS9,MRM1,NOA1,MRPS25,MTERF3,RHOT2,MRPL23,LRP2,MRPS18B,MMAB,MRPL57,MRPL14,MRPS5,MRPL12,MRPS15,PMPCA,PTCD3,YARS2,MRPL47,MRPS11,MRPL37,GADD45GIP1,GPT2,MRPL50,MRPL51,MRPL22,MRPL15,MRPS10,COQ3,MRPL38,MRPL58,MRPL54,MRPL10,FASTKD2,GTPBP3,DAP3,OXCT1,MRPL41,MRPS27,MRPS7,MRPL53,MTIF2,MRPL28,MRPS14,MRPL52,MRPS34,FBXW5,MRPL9,MRPL46,MALSU1,PSMG4,MRPL42,MRPL39,SELENOO,MRPL40,MRPS2,PMPCB,NGRN,MRPL19,MRPL48,MR…	High	15.6308	662.812	101.786	Mitochondrial Ribosome Assembly and Function	1. The majority of the proteins listed, such as MRPS15, MRPL54, MRPS2, MRPL22, MRPS25, MRPS26, MRPL10, MRPL44, MRPL28, MRPL50, MRPL41, MRPL38, MRPL47, MRPS23, MRPL58, MRPL53, MRPL23, MRPS9, MRPL46, MRPL15, MRPL42, MRPS7, MRPS10, MRPS11, MRPS34, MRPS27, MRPL39, MRPL9, MRPL19, MRPS14, MRPS18B, MRPL40, MRPS22, MRPL37, MRPS21, MRPL12, MRPL52, MRPS5, MRPL48, and MRPL14, are components of the mitochond…	0.98	High Score	0.963333	0.426667	0
C5180		HIP1R COMTD1 GCN1 SSTR2 EXOC7 KIF14 MOSPD2 C19orf38 IPO9 LTN1 PHKA1 PEX19 KNTC1 IKBKG CDS2 IGSF8 C3orf18 HOOK3 EIF2B3 KPNB1 VPS51 CD68 FAM114A2 CIP2A SCGN NF1 EXOC8 GEMIN4 TELO2 UMPS ADCK5 ATXN10 UNC45A UNC13D EIF2B4 COMT TTI2 EIF2B1 CCNB2 PLAA VAC14 GPR17 FHIP1A RIGI VPS50 PPP2R5E EIF2B5 TMEM258 ZW10 IKBKB SNF8 MTOR RGP1 CDK5RAP3 NCDN UCKL1 TBC1D9 SMG9 DOCK5 EFNB1 IRF9 DDX20	62	EIF2B1-EIF2B2-EIF2B3-EIF2B4-EIF2B5 complex	0.000117	0.12	EIF2B5,EIF2B3,EIF2B1,EIF2B4											13.8703	591.162	90.5516	System of unrelated proteins	The provided list of interacting proteins encompasses a wide array of cellular functions and does not appear to converge on a single, prominent biological process. The proteins listed are involved in various aspects of cellular biology, including but not limited to: 1. Intracellular transport and vesicle trafficking (e.g., EXOC7, EXOC8, VPS51, KIF14, HOOK3).[1][2][3] 2. Signal transduction and im…	0	Name not assigned	0.846667	0	0
C5181	Nuclear speckle spliceosome subcomplex	NEUROG3 PLRG1 CCDC12 SF3B2 PRPF19 ZC3H14 UNK SF3B1 RBM15B CWC25 GPATCH8 FNBP4 SRRM2 SON SETD2 CCDC32 NCBP3 SLC4A1AP SRSF11 PPIG SNRPA PPIE GTF2H4 SYF2 PRPF4B RBM17 CHTOP CDK11B BCAS2 KIF22 SF3B4 RBM8A RBM27 THRAP3 PNN CACTIN ARGLU1 SNRPA1 SLU7 WTAP BAZ2A IK SRSF6 TRIP12 U2SURP RBM10 CWF19L2 BCLAF1 RBM26 BMP2K SART1 LUC7L3 CWC22 RBM42 ZC3H18 SRSF4 RBM25 PRPF40A RSRC2 SNRPB2	60	Spliceosome, A complex|Spliceosome, C complex|C complex spliceosome|Spliceosome, E complex|CDC5L complex|17S U2 snRNP|Spliceosome, B complex	2.96e-19|3.43e-12|3.36e-14|1.44e-16|1.70e-07|7.03e-07|4.70e-04	0.27|0.23|0.23|0.22|0.16|0.15|0.11	U2SURP,RBM17,ZC3H18,SNRPA,SF3B1,SF3B4,SRRM2,SART1,PLRG1,SNRPA1,PRPF19,SF3B2,RBM10,PNN,SRSF6,BCAS2,RBM25,SNRPB2,SRSF4,PRPF40A|CWC25,PPIE,BCAS2,RBM8A,SRRM2,PPIG,PLRG1,SYF2,CWC22,SNRPB2,SNRPA1,PRPF19|PPIE,SF3B2,PRPF4B,CACTIN,RBM8A,SRRM2,SART1,PNN,PLRG1,CWC22,SYF2,SNRPB2,SNRPA1,PRPF19,SF3B1,SLU7|U2SURP,RBM17,SNRPA,SF3B1,SF3B4,SRSF11,SRRM2,SART1,SNRPA1,PRPF19,SF3B2,RBM10,LUC7L3,SRSF6,BCAS2,RBM25,RBM42…	GO:0005684|GO:0005681|GO:0071013|GO:0016607|GO:0071007|GO:0030532|GO:0097525|GO:0071005|GO:0071011|GO:0120114	U2-type spliceosomal complex|spliceosomal complex|catalytic step 2 spliceosome|nuclear speck|U2-type catalytic step 2 spliceosome|small nuclear ribonucleoprotein complex|spliceosomal snRNP complex|U2-type precatalytic spliceosome|precatalytic spliceosome|Sm-like protein family complex	1.90e-21|1.06e-26|5.73e-19|3.88e-42|3.80e-11|4.13e-10|1.42e-09|3.96e-09|3.96e-09|2.75e-09	0.2|0.19|0.19|0.18|0.13|0.12|0.12|0.12|0.12|0.11	PRPF40A,CWC22,SF3B1,SF3B4,PPIE,SRRM2,SART1,PLRG1,SYF2,SNRPA1,IK,SF3B2,LUC7L3,CCDC12,CWC25,BCAS2,RBM8A,SNRPB2,PRPF19|RBM17,CWC22,SNRPA,SF3B1,SLU7,SF3B4,PPIE,CWF19L2,SRRM2,SART1,PLRG1,SYF2,SNRPA1,PRPF19,SF3B2,IK,CACTIN,LUC7L3,CCDC12,PNN,CWC25,BCAS2,PRPF4B,RBM8A,SNRPB2,PRPF40A|PPIE,BCAS2,SF3B2,PRPF4B,CACTIN,RBM8A,SRRM2,SART1,PNN,PLRG1,CWC22,SYF2,SNRPB2,SNRPA1,PRPF19,SF3B1,SLU7|GTF2H4,RBM27,NCBP3,TRI…	Nuclear speckles	5.18e-59	0.23	GTF2H4,RBM27,NCBP3,TRIP12,CWC22,THRAP3,ZC3H18,BCLAF1,SF3B1,SLU7,SF3B4,PPIE,CWF19L2,SRSF11,SRRM2,SART1,ZC3H14,PLRG1,SYF2,SNRPA1,SON,KIF22,NEUROG3,SETD2,RBM26,PRPF19,SF3B2,IK,CACTIN,RBM10,RSRC2,LUC7L3,SRSF4,CDK11B,PNN,CCDC32,SRSF6,CHTOP,BAZ2A,CWC25,BCAS2,PRPF4B,RBM25,BMP2K,RBM8A,PPIG,WTAP,SNRPB2,GPATCH8,PRPF40A	Partial	13.2931	567.685	86.8695	Pre-mRNA Splicing and Processing	The proteins listed are predominantly involved in the complex and highly regulated process of pre-mRNA splicing and processing. This process is essential for the maturation of pre-mRNA into mature mRNA, which can then be translated into functional proteins. The proteins in this system can be grouped based on their roles in the splicing machinery, regulation of splicing, and the spliceosome comple…	0.98	High Score	0.393333	0	0
C5182	Chaperone-mediated protein folding complex	HSP90AA1 FLYWCH2 SMAP1 IFT122 SNUPN C3orf38 SPAG1 DPH2 HSPA2 GMNN TUSC2 EP300 HDDC3 SKIL SMAD4 HSF2 ZNF622 DNAJC13 BCL9L NR3C2 HSPBP1 SF1 CDC37 VPS13B ANXA2 HSF1 SCRN1 TDRKH UBAP2 HSPA4 HORMAD2 PLCB2 CCDC117 HSPH1 EDRF1 BAG3 LIG1 DNAJB4 DNAJB1 STIP1 RUNX2 ABL2 BAG1 MAP3K7 TBCK TPX2 POLD2 HSP90AB1 HMGN5 SLC34A2 BLTP2 MTO1 DNAJC2 CREBBP DNAJC7 GSK3B SKI NUP42	58	TNF-alpha/NF-kappa B signaling complex 7|Kinase maturation complex 1	6.55e-04|6.68e-03	0.11|0.1	HSP90AB1,CDC37,HSP90AA1,MAP3K7|HSP90AB1,HSPA4,CDC37,HSP90AA1											12.721	544.417	83.2199	Protein Folding and Stress Response Management	1. A significant number of proteins in this system, such as HSP90AA1, HSP90AB1, HSPA2, HSPA4, DNAJB1, DNAJB4, DNAJC2, DNAJC7, DNAJC13, HSPBP1, HSPH1, STIP1, and BAG1, are molecular chaperones or co-chaperones. These proteins are primarily involved in protein folding, preventing aggregation of misfolded proteins, and assisting in the refolding or degradation of damaged proteins. They play a crucia…	0.92	High Score	0.66	0.9	0
C5183	SWI/SNF and transcription regulator	TAF3 SRCAP USP1 SMARCB1 SMARCA2 CCNT1 TAF4 CDCA2 SF3B5 SRRT TAF7 BICRA DPF2 PBRM1 SMARCD1 SMARCD3 NOS1AP BCL7A TAF1 TAF9 SMARCA4 ARID1A KPNA1 BOD1L1 ATXN7 UBA3 TAF7L BICRAL RNMT BRD7 PHF10 TAF6 SMARCE1 CDCA7 NUP50 SMARCD2 TAF4B KPNA2 PDIK1L SS18L1 TADA1 DPF1 CTDSPL2 BCL7C KPNA5 ARID1B SMARCC2 BRD9 KPNA6 BCL7B SMARCC1 CHD8 ACTL6A ARID2 CARM1 TAF5 TAF8	57	PBAF complex|cBAF complex|BAF complex|BRD7-SWI\u2013SNF complex|BRG1-SIN3A complex|ncBAF complex|BRM-SIN3A complex|PBAF complex (Polybromo- and BAF containing complex)|EBAFa complex|EBAFb complex|BRM-associated complex|SWI-SNF chromatin remodeling-related-BRCA1 complex|BRM-SIN3A-HDAC complex|WINAC complex|PBAF complex, BAF200-specific|NUMAC complex (nucleosomal methylation activator complex)|BRG1…	8.76e-23|4.94e-21|5.03e-15|2.01e-13|1.19e-11|8.94e-13|3.43e-11|8.94e-13|7.60e-12|7.60e-12|7.60e-12|7.60e-12|1.38e-10|4.00e-10|3.98e-11|3.98e-11|3.01e-10|3.01e-10|3.01e-10|1.07e-08|4.71e-09|1.20e-08|1.45e-07|3.62e-07|2.85e-06|6.65e-08|4.22e-07|4.22e-07|4.22e-07|8.64e-06|1.83e-05|2.25e-04|1.37e-05|4.20e-05|2.11e-04|9.17e-04	0.33|0.31|0.24|0.22|0.2|0.2|0.2|0.2|0.2|0.2|0.2|0.2|0.19|0.18|0.18|0.18|0.17|0.17|0.17|0.17|0.17|0.15|0.15|0.14|0.14|0.14|0.13|0.13|0.13|0.13|0.12|0.11|0.11|0.11|0.1|0.1	SMARCA4,SMARCD1,SMARCA2,SMARCC2,PBRM1,SMARCB1,ARID2,BRD7,SMARCD2,PHF10,SMARCE1,SMARCC1,ACTL6A,BCL7A,BCL7C|SMARCA4,SMARCD1,SMARCA2,SMARCC2,SMARCB1,ARID1A,SMARCD2,DPF2,SMARCE1,ARID1B,SMARCC1,ACTL6A,BCL7A,BCL7C|SMARCA4,SMARCA2,SMARCD1,SMARCC2,SMARCB1,ARID1A,SMARCD2,SMARCE1,ARID1B,SMARCC1,ACTL6A|SMARCA4,SMARCA2,SMARCD1,SMARCC2,BRD7,ARID1A,SMARCE1,SMARCC1,ACTL6A,PHF10|SMARCA4,SMARCD1,SMARCC2,SMARCB1,A…	GO:0016514|GO:0070603|GO:0071565|GO:0071564|GO:0016586|GO:1904949|GO:0140288|GO:0035060|GO:0005669|GO:0140092|GO:0016591|GO:0016363|GO:0070461|GO:0034399	SWI/SNF complex|SWI/SNF superfamily-type complex|nBAF complex|npBAF complex|RSC-type complex|ATPase complex|GBAF complex|brahma complex|transcription factor TFIID complex|bBAF complex|RNA polymerase II, holoenzyme|nuclear matrix|SAGA-type complex|nuclear periphery	8.38e-39|5.84e-31|1.77e-22|1.36e-21|1.06e-19|1.97e-27|1.42e-18|1.42e-18|7.64e-12|7.80e-13|1.16e-09|2.17e-10|3.34e-08|7.22e-10	0.37|0.24|0.22|0.21|0.2|0.2|0.19|0.19|0.14|0.14|0.12|0.11|0.11|0.11	SMARCD1,BCL7B,ARID2,DPF2,BICRA,BRD9,SMARCA4,SMARCD2,SMARCC2,PBRM1,ARID1A,ARID1B,SMARCD3,ACTL6A,BCL7A,PHF10,SMARCA2,SMARCB1,BICRAL,SMARCE1,SMARCC1,BCL7C|SMARCD1,BCL7B,ARID2,DPF2,BICRA,BRD9,SMARCA4,BRD7,SMARCD2,SS18L1,DPF1,SMARCC2,PBRM1,ARID1A,SRCAP,ARID1B,SMARCD3,ACTL6A,BCL7A,PHF10,SMARCA2,SMARCB1,BICRAL,SMARCE1,SMARCC1,BCL7C|DPF1,SMARCA2,SMARCA4,SMARCD1,SMARCC2,SMARCB1,ARID1A,DPF2,SMARCE1,ARID1B,…					Partial	12.4369	532.863	81.4075	Chromatin Remodeling and Transcriptional Regulation	1. The proteins TAF3, TAF4, TAF7, TAF1, TAF9, TAF6, TAF7L, TAF4B, TAF5, and TAF8 are components of the TFIID complex, which is essential for the initiation of transcription by RNA polymerase II. They are involved in recognizing and binding to core promoter regions of DNA, facilitating the assembly of the transcription pre-initiation complex.[1][2][3] 2. SMARCB1, SMARCA2, SMARCA4, SMARCD1, SMARCD3…	0.98	High Score	0.77	0.77	0
C5184	Chromosome segregation and DNA repair	CENPC RAD51B TERF2IP NFATC1 PML INTS7 SH3BP5 NEUROG1 CENPB RNF2 NBR1 SH3BGRL3 CENPT DTWD2 CNOT7 EXOC6B ACD GTF2B ZWINT NUFIP2 CENPI C11orf54 TP53BP1 BRCA1 TAPT1 TERF2 MED11 HMBOX1 DPYSL5 ERCC1 NOP10 RALBP1 DHX35 MED7 NHLH2 SBF1 RAD50 PGP PPWD1 LRRC41 C16orf87 HES6 NCOA2 PLXDC2 GON4L ERCC4 TSC22D1 COMMD3-BMI1 CLUH YLPM1 TINF2 FBXL3 DCLRE1B RP2 GEMIN5 TDRD3	56	Rap1 complex|Telomere-associated protein complex|TERF2-RAP1 complex|CENP-A nucleosomal complex	1.05e-04|3.88e-04|8.34e-04|2.62e-03	0.13|0.11|0.11|0.1	TINF2,TERF2IP,TERF2,RAD50,ACD|TERF2IP,ACD,TINF2,TERF2|RAD50,TERF2IP,TINF2,TERF2|CENPT,CENPC,CENPI,CENPB						Nuclear bodies	1.36e-57	0.2	CENPT,DTWD2,RNF2,MED7,GEMIN5,CENPB,HMBOX1,NEUROG1,ERCC4,ACD,NCOA2,NOP10,ZWINT,DCLRE1B,NHLH2,FBXL3,SBF1,GON4L,SH3BGRL3,RP2,INTS7,RALBP1,TERF2IP,EXOC6B,DHX35,RAD51B,NBR1,CENPC,LRRC41,PML,NUFIP2,C11orf54,CNOT7,BRCA1,CENPI,MED11,TINF2,TERF2,NFATC1,C16orf87,COMMD3-BMI1,HES6,PPWD1,PLXDC2,GTF2B,TSC22D1,SH3BP5,TP53BP1,PGP	Partial	12.1542	521.363	79.6036	Chromosome Segregation and DNA Repair	1. CENPC, CENPB, CENPI, CENPT, and ZWINT are centromere proteins that play critical roles in the proper segregation of chromosomes during cell division. They are involved in the formation and function of the kinetochore, a complex that attaches chromosomes to spindle microtubules.[1] 2. RAD51B, BRCA1, ERCC1, ERCC4, and RAD50 are involved in DNA repair mechanisms. RAD51B is a member of the RAD51 p…	0.92	High Score	1	0	0.92
C5185	Nucleoli fibrillar center	SYTL3 DMXL1 TIMM13 POLR1E DKC1 ZNF174 TRAF4 BCAM CTTNBP2NL MUS81 SMARCA5 FAM111A VGLL4 RPL23A KIF1B HERC4 TSEN15 BTBD10 LRRC47 CCDC127 ESRRA CSNK1D GAB1 ATOSB TNFRSF9 TMEM177 OGDHL POLR2F AKR1C1 KXD1 NEDD1 CAB39 APEX2 PAGE1 SUCO POLR1G EEF1B2 TCOF1 CAMK4 UBTF GFPT1 HECW1 CRAT TIAM2 CILK1 NECTIN2 RBMS2 PDZD8 POLR1A BEND7 INO80C JAZF1 PSPC1 BIRC2 OTUD5	55					GO:0001650	fibrillar center	3.5e-20	0.17	POLR1G,FAM111A,ZNF174,POLR2F,TRAF4,CILK1,TIMM13,ESRRA,CAMK4,BTBD10,TCOF1,SMARCA5,APEX2,PSPC1,JAZF1,POLR1E,NEDD1,DKC1,UBTF,HERC4	Nucleoli fibrillar center	5.43e-71	0.35	RBMS2,POLR1G,BEND7,FAM111A,TMEM177,CSNK1D,PAGE1,KXD1,ZNF174,POLR2F,TRAF4,CTTNBP2NL,CILK1,HECW1,POLR1A,PDZD8,KIF1B,TIMM13,ESRRA,INO80C,RPL23A,BIRC2,VGLL4,CAMK4,BTBD10,TCOF1,SUCO,SMARCA5,GAB1,DMXL1,NECTIN2,APEX2,MUS81,PSPC1,SYTL3,BCAM,LRRC47,JAZF1,POLR1E,TIAM2,CCDC127,HERC4,EEF1B2,DKC1,UBTF,GFPT1,OTUD5,OGDHL	Partial	11.8728	509.917	77.8082	System of unrelated proteins	The provided list of interacting proteins encompasses a wide array of biological functions and processes, which makes it challenging to identify a single prominent biological process that they collectively perform. The proteins listed are involved in various cellular activities, including but not limited to transcription regulation, DNA repair, cell signaling, cytoskeletal organization, energy me…	0	Name not assigned	1	0	1
C5186	Endocytic and cytoskeletal regulation	GIT2 AP1B1 ABI1 SOS2 AMPH VASP ASAP3 KATNB1 DAB2 PTPRA AP2A2 PPFIA1 DOK1 CBL ASAP1 NHSL2 SOS1 MVB12A DHPS TNK2 MAP4K5 PICK1 FNTA SORBS3 AAK1 NCKAP1 PAK3 GAREM2 FCHSD1 PEAK1 SH3PXD2B NCK1 GAS2L1 ZNF511 PRKD1 CACYBP NECAP2 ARHGAP17 PIK3R1 CYLD SYNPO EPS15L1 AP2A1 ARAP1 NQO2 CBLB RNF166 WIPF1 PIK3AP1 CC2D1A NHS ITSN2	52	CIN85 complex (CIN85, CRK, BCAR1, CBL, PIK3R1, GRB2, SOS1)	0.00825	0.11	CBL,SOS1,PIK3R1											11.0368	475.912	72.4746	Endocytic and Cytoskeletal Regulation	1. The proteins GIT2, AP1B1, ABI1, VASP, ASAP3, DAB2, AP2A2, PPFIA1, DOK1, CBL, ASAP1, SOS1, MVB12A, TNK2, PICK1, SORBS3, AAK1, NCKAP1, GAREM2, FCHSD1, SH3PXD2B, NCK1, GAS2L1, PRKD1, NECAP2, ARHGAP17, PIK3R1, EPS15L1, AP2A1, ARAP1, CBLB, RNF166, WIPF1, PIK3AP1, CC2D1A, and ITSN2 are involved in endocytic processes. These proteins participate in clathrin-mediated endocytosis, vesicle formation, an…	0.85	Medium Score	0.803333	0	0
C5187	Protein quality control and ubiquitin-proteasome system regulation	RAD23A STXBP4 WBP2 TBP WRNIP1 DDI2 VCP RNF216 ENTREP3 TAX1BP1 MB21D2 LAPTM4A CLTC TRIM11 ZNF114 UBE3A USP25 WIZ CUEDC1 BTBD9 CCDC102A SMURF1 TOM1 CLTCL1 MAPK3 LDAF1 RCBTB1 EPN1 HECTD1 DAZAP1 RABEP2 PLIN2 CSTF1 NEDD4 RABGEF1 MPLKIP SYN2 TOLLIP TRAF2 CLTA UBR5 MPG RAD23B RTCB ANKRD13D ITCH RABEP1 DDX1 TRIM35 URGCP WWP1	51															10.761	464.691	70.7146	Protein Quality Control and Ubiquitin-Proteasome System Regulation	1. RAD23A and RAD23B are involved in the nucleotide excision repair (NER) pathway and also function in the delivery of ubiquitinated proteins to the proteasome. They act as adaptors that recognize polyubiquitin chains and shuttle these proteins for degradation, thus maintaining protein quality control.[1][2][3] 2. VCP, also known as p97 or CDC48, is a key player in various cellular processes incl…	0.91	High Score	0.396667	0.903333	0
C5188	Nuclear envelope and nucleocytoplasmic transport	CCDC77 NRM ZNF324 ANKRD17 ZBED1 POM121 LBR DHX37 RAP1GAP2 LEMD2 NUP153 ATP6V1B1 C6orf141 RAB29 NOPCHAP1 GTF3C3 CASC3 ARL6IP6 RGPD6 ZC3HC1 SUN1 TRAK1 TOR1AIP1 KLHDC2 KLHL11 NHSL1 AKIRIN1 SUN2 ZBTB1 LEMD3 NUP155 ARHGAP10 TOR1A TPR TMX4 SYNE2 SENP1 BRIP1 DIRAS3 MCM3AP SUMO1 BLTP3A NUP62 AAAS DNAJB2 DTX2 TBC1D19 TMEM201 RANGAP1	49	Nuclear pore complex	5.83e-06	0.18	NUP155,NUP153,TPR,POM121,NUP62,AAAS	GO:0031965|GO:0005637|GO:0005635|GO:0005643	nuclear membrane|nuclear inner membrane|nuclear envelope|nuclear pore	1.38e-43|2.66e-13|1.89e-38|1.74e-09	0.23|0.18|0.16|0.12	TOR1A,DTX2,MCM3AP,NUP153,RANGAP1,SUN2,DNAJB2,ZC3HC1,LBR,SYNE2,LEMD2,ZBTB1,POM121,SUMO1,NUP62,BRIP1,NRM,KLHDC2,NUP155,TOR1AIP1,SUN1,ZBED1,AAAS,TMEM201,GTF3C3,ARL6IP6,SENP1,TPR,ANKRD17,TMX4,AKIRIN1,RAP1GAP2,CASC3,LEMD3,DHX37|LBR,TMEM201,LEMD3,ARL6IP6,TOR1AIP1,TMX4,SUN2,LEMD2,SUN1,NRM|TOR1A,DTX2,MCM3AP,NUP153,RANGAP1,SUN2,DNAJB2,ZC3HC1,LBR,RGPD6,SYNE2,LEMD2,ZBTB1,POM121,SUMO1,NUP62,BRIP1,NRM,KLHDC2,…	Nuclear membrane	2.14e-71	0.39	TOR1A,DTX2,MCM3AP,NUP153,C6orf141,RANGAP1,SUN2,DNAJB2,ZC3HC1,LBR,RGPD6,SYNE2,CASC3,LEMD2,ZBTB1,POM121,SUMO1,NUP62,BRIP1,NHSL1,NRM,KLHDC2,CCDC77,NUP155,ATP6V1B1,TOR1AIP1,ZNF324,SUN1,ZBED1,ARHGAP10,AAAS,TBC1D19,TMEM201,GTF3C3,ARL6IP6,TPR,ANKRD17,TMX4,AKIRIN1,RAP1GAP2,KLHL11,DIRAS3,LEMD3,DHX37	Partial	10.2139	442.42	67.2222	Nuclear Envelope Organization and Nucleocytoplasmic Transport	1. Several proteins in this system, such as POM121, LBR, LEMD2, SUN1, SUN2, LEMD3, NUP153, NUP155, NUP62, and AAAS, are integral components of the nuclear envelope or are associated with the nuclear lamina. These proteins are involved in maintaining the structure of the nuclear envelope, anchoring chromatin, and regulating the mechanical properties of the nucleus.[1][2][3] 2. Proteins like DHX37,…	0.92	High Score	1	0	1
C5189	Pre-mRNA splicing and ribonucleoprotein assembly	CWF19L1 PPP4R2 TGS1 GEMIN7 TUT1 RBM22 SNRNP200 DDX42 CDC5L TXNL4A CCDC97 CCAR1 FAM9B PRPF3 YJU2B ZDBF2 CDC40 WBP4 LSM2 PPHLN1 DNAJC17 C1S CTNNBL1 RNPC3 AQR DZIP1 COIL DHX38 TSSC4 SNRPC SNW1 PPP4R3A DHX8 PRPF8 MEPCE TTC33 TOE1 RBM5 XAB2 EFTUD2 ESS2 DHX16 PPP4R3B HTATSF1 PPIL4 ICE2 PPIL3 WDFY2 GEMIN2	49	C complex spliceosome|Spliceosome, C complex|Spliceosome, B complex|Spliceosome, A complex|Spliceosome, pre-B complex|SNW1 complex	1.17e-11|3.73e-09|1.49e-05|6.87e-07|1.87e-04|4.83e-04	0.2|0.19|0.14|0.14|0.12|0.11	XAB2,CDC40,ESS2,LSM2,AQR,DHX8,PRPF8,CDC5L,SNW1,RBM22,SNRNP200,DHX38,EFTUD2,PPIL3|XAB2,CDC40,AQR,PRPF8,SNW1,CDC5L,RBM22,SNRNP200,DHX38,EFTUD2|PRPF3,LSM2,PRPF8,WBP4,TXNL4A,SNRNP200,EFTUD2|RBM5,PRPF3,DDX42,SNRPC,HTATSF1,PRPF8,CCAR1,CTNNBL1,CDC5L,SNRNP200,EFTUD2|PRPF3,LSM2,PRPF8,TXNL4A,SNRNP200,EFTUD2|PRPF8,SNW1,CDC5L,SNRNP200,EFTUD2	GO:0005681|GO:0005684|GO:0071013|GO:0071007|GO:0120114|GO:0030532|GO:0097525|GO:0071005|GO:0071011|GO:0015030|GO:0046540|GO:0097526	spliceosomal complex|U2-type spliceosomal complex|catalytic step 2 spliceosome|U2-type catalytic step 2 spliceosome|Sm-like protein family complex|small nuclear ribonucleoprotein complex|spliceosomal snRNP complex|U2-type precatalytic spliceosome|precatalytic spliceosome|Cajal body|U4/U6 x U5 tri-snRNP complex|spliceosomal tri-snRNP complex	1.12e-31|1.30e-21|2.26e-15|5.49e-12|1.91e-13|3.75e-11|6.61e-09|2.73e-08|2.73e-08|8.27e-08|9.09e-07|9.09e-07	0.22|0.21|0.17|0.16|0.15|0.14|0.12|0.12|0.12|0.11|0.11|0.11	XAB2,CDC40,YJU2B,WBP4,CTNNBL1,EFTUD2,RNPC3,CWF19L1,ESS2,PRPF8,SNRNP200,DNAJC17,RBM5,PRPF3,GEMIN2,SNRPC,TXNL4A,DHX38,PPIL3,LSM2,AQR,DHX8,HTATSF1,DHX16,CDC5L,SNW1,RBM22|XAB2,CDC40,PRPF3,LSM2,AQR,DHX8,YJU2B,SNRPC,PRPF8,WBP4,HTATSF1,TXNL4A,DHX16,CDC5L,SNW1,RBM22,SNRNP200,EFTUD2|XAB2,CDC40,ESS2,LSM2,AQR,DHX8,PRPF8,CDC5L,SNW1,RBM22,SNRNP200,DHX38,EFTUD2,PPIL3|XAB2,CDC40,AQR,DHX8,PRPF8,SNW1,CDC5L,RBM22,…					Partial	10.2139	442.42	67.2222	Pre-mRNA Splicing and Ribonucleoprotein Complex Assembly	The proteins listed are predominantly involved in the assembly and function of spliceosomal complexes, which are essential for the pre-mRNA splicing process. This process is critical for the maturation of mRNA transcripts, allowing for the removal of introns and the joining of exons to produce translatable mRNA sequences. 1. Several proteins such as PRPF3, PRPF8, EFTUD2, SNRNP200, and RBM22 are c…	0.98	High Score	0.986667	0	0
C5190	DNA replication and repair system	FBXL6 FKBPL POLA2 TEP1 IQCA1 SLF1 KLHDC10 PIF1 CGAS MCM3 TAF6L TRIM33 KMT5C MCM5 FBXO10 SPIN1 PPM1D ZBTB7B ST6GALNAC5 FBXO33 WDR13 NEIL2 ZRANB3 TASOR ARHGAP23 SPATA6 DPH1 PLEKHG2 TSEN34 SMARCAL1 PHIP DENND2B B4GALT2 ZC3H3 LSM11 STN1 MPG TOPORS ALKBH2 AKNA CTC1 PRIM2 SMCR8 MGA CCAR2 RBM43 INAVA POLK	48															9.94257	431.372	65.4901	DNA Replication and Repair System	1. The proteins POLA2, MCM3, MCM5, PRIM2, and POLK are directly involved in DNA replication. POLA2 is a subunit of DNA polymerase alpha, which initiates DNA synthesis during replication. MCM3 and MCM5 are part of the minichromosome maintenance complex necessary for the replication fork's formation and progression. PRIM2 is involved in the synthesis of RNA primers for Okazaki fragment initiation o…	0.92	High Score	0.88	0	0
C5191	Actin filaments	DHDH RAI14 SZT2 SEPTIN2 MAGEF1 FRMD1 SEPTIN8 APPL1 SEPTIN9 NCOA5 ACTA2 BBOX1 TAX1BP3 BRICD5 MAP2 PDRG1 SEPTIN5 SEPTIN7 DMWD KLC3 FAM216A SEPTIN10 GPX8 NEXN ZNF74 BZW2 LIMCH1 SEPTIN3 PRKRIP1 GSN PARVA MYH9 PPP1R12A LSM6 TNNC1 LUZP1 SPRYD3 WASHC3 NDC1 SPECC1L CNNM4 CDC42EP4 CNN3 ACACA CNN2 LRRFIP2 TPM3 ATP6V1H	48					GO:0031105|GO:0005940|GO:0032156|GO:0032153|GO:0001725	septin complex|septin ring|septin cytoskeleton|cell division site|stress fiber	4.42e-11|4.42e-11|1.39e-10|2.40e-07|1.55e-06	0.15|0.15|0.15|0.11|0.1	SEPTIN9,SEPTIN5,SEPTIN3,SEPTIN10,SEPTIN2,SEPTIN8,SEPTIN7|SEPTIN9,SEPTIN5,SEPTIN3,SEPTIN10,SEPTIN2,SEPTIN8,SEPTIN7|SEPTIN9,SEPTIN5,SEPTIN3,SEPTIN10,SEPTIN2,SEPTIN8,SEPTIN7|SEPTIN9,SEPTIN5,SEPTIN3,SEPTIN10,SEPTIN2,SEPTIN8,SEPTIN7,MYH9|SEPTIN9,ACTA2,LIMCH1,SEPTIN7,TPM3,MYH9,CNN2	Actin filaments	1.09e-78	0.49	TAX1BP3,FRMD1,CNNM4,ACACA,SEPTIN8,TNNC1,SEPTIN7,BRICD5,GSN,ATP6V1H,GPX8,ZNF74,ACTA2,BZW2,LSM6,DHDH,DMWD,CNN2,MAGEF1,LUZP1,PRKRIP1,PARVA,LRRFIP2,SEPTIN3,NDC1,SEPTIN2,CDC42EP4,KLC3,TPM3,NCOA5,SEPTIN9,SEPTIN5,NEXN,SZT2,LIMCH1,BBOX1,SEPTIN10,RAI14,SPRYD3,CNN3,SPECC1L,FAM216A,PPP1R12A,MYH9,PDRG1	Partial	9.94257	431.372	65.4901	Cytoskeletal organization and cellular structural integrity	1. The SEPTIN protein family, including SEPTIN2, SEPTIN8, SEPTIN9, SEPTIN5, SEPTIN7, SEPTIN10, and SEPTIN3, is involved in cytoskeletal organization. Septins form hetero-oligomeric complexes and filaments that are involved in various cellular processes, including cytokinesis, vesicle trafficking, and membrane dynamics. They act as scaffolds organizing other proteins at the cell cortex and are imp…	0.85	Medium Score	1	0	1
C5192	Cytoskeletal dynamics and intracellular transport	FBXL20 IFT22 EML4 KIF18A CRYBB3 RELL1 ANKRD54 IFT43 TMT1B TUBB2A CRY1 TUBB3 ARHGEF28 WWC2 NUAK1 MRRF CRACDL KIFAP3 TNKS2 GYS1 FBXO30 PLCD1 CENPE WDR11 DPY19L3 TRMT112 TUBB CDK16 DTNBP1 AAMP NAP1L1 OFD1 IQCB1 SPTLC3 EHD2 ZDHHC18 CHFR SYNJ2 ERP29 SKA1 KIAA1671 TUBA4A TMEM25 VPS13C VPS45 GIGYF1 SYTL5	47					GO:0045171	intercellular bridge	6.45e-07	0.1	IQCB1,AAMP,SKA1,TUBB2A,TUBB3,CENPE,TUBB,EHD2	Microtubules|Cytokinetic bridge	1.17e-74|5.94e-09	0.43|0.11	PLCD1,FBXL20,AAMP,CHFR,CRYBB3,FBXO30,NUAK1,CRY1,GYS1,KIFAP3,TRMT112,VPS45,TUBB2A,TUBA4A,ERP29,WDR11,TUBB,SYTL5,VPS13C,CDK16,IFT22,GIGYF1,EML4,MRRF,KIF18A,TUBB3,SYNJ2,CRACDL,SKA1,KIAA1671,NAP1L1,SPTLC3,TNKS2,ZDHHC18,IQCB1,CENPE,RELL1,IFT43,DTNBP1,ARHGEF28,DPY19L3,ANKRD54,WWC2,OFD1|IQCB1,MRRF,KIF18A,TUBB2A,TUBB3,CRACDL,SKA1,CENPE,CRYBB3,TUBB	Partial	9.67281	420.385	63.7676	Cytoskeletal Dynamics and Intracellular Transport	1. The proteins TUBB2A, TUBB3, TUBB, and TUBA4A are all tubulin subunits that polymerize to form microtubules, which are essential components of the cytoskeleton. Microtubules play a critical role in maintaining cell shape, enabling intracellular transport, and are involved in cell division.[1][2][3] 2. KIF18A, KIFAP3, and CENPE are kinesin family proteins that function as motor proteins, moving …	0.85	Medium Score	1	0	0.916667
C5193	Proteasome-associated machinery	PSMA4 PSMD12 PAAF1 UCHL5 PSMC6 INO80 ELAC2 PSMG2 PSMB8 PSMC4 PSMD5 PSMA5 PSMC1 PSMD14 NME1 TXNL1 PSMA6 KIF2A INO80B RPS11 PSMD1 NPLOC4 PSMC2 PSMB7 ARHGEF5 PSMD13 ADRM1 ACTR8 PAXX PSMB5 PSMD8 PSMB10 MIDN PSME4 PSMC5 PSMC3 PSMA1 ZFAND2B PSMB9 MORC2 BLMH PSMD4 PSMD3 NISCH PSME3IP1 YY1	46	PA700-20S-PA28 complex|26S proteasome|PA700 complex|PA28gamma-20S proteasome|PA28-20S proteasome	1.29e-30|2.26e-22|8.91e-21|1.98e-07|5.45e-07	0.53|0.42|0.4|0.18|0.17	PSMD3,PSMA5,PSMC2,PSMC3,PSMA6,PSMD14,PSMD13,PSMD12,PSMB5,PSMD5,PSMC4,PSMD4,PSMC6,PSMA1,PSMC1,PSMD1,PSMA4,PSMC5,PSMD8,PSMB7|PSMA5,PSMC3,PSMC1,PSMA6,PSMA4,PSMC4,PSMC5,PSMD13,PSMD4,PSMC2,PSMB7,PSMB5,PSMC6,PSMA1|PSMD3,PSMC3,PSMC1,PSMD1,PSMD5,PSMC4,PSMC5,PSMD14,PSMD13,PSMD4,PSMC2,PSMD8,PSMD12,PSMC6|PSMA5,PSMA6,PSMA4,PSMB7,PSMB5,PSMA1|PSMA5,PSMA6,PSMA4,PSMB7,PSMB5,PSMA1	GO:0000502|GO:1905369|GO:1905368|GO:0022624|GO:0005838|GO:0005839|GO:0008540|GO:0008541|GO:0019774	proteasome complex|endopeptidase complex|peptidase complex|proteasome accessory complex|proteasome regulatory particle|proteasome core complex|proteasome regulatory particle, base subcomplex|proteasome regulatory particle, lid subcomplex|proteasome core complex, beta-subunit complex	2.03e-46|2.73e-44|3.62e-39|3.83e-25|4.65e-25|6.76e-15|1.60e-14|1.10e-09|8.96e-08	0.44|0.4|0.31|0.29|0.29|0.19|0.17|0.13|0.11	PSMD3,PSMA5,PSMC2,PSMC3,PSMA6,PSMD13,PSMD14,TXNL1,UCHL5,PSMD12,PSMB5,PSME4,PSMD5,PSMC4,ADRM1,PSMD4,PSMA1,PSMC6,PAAF1,PSMC1,PSMD1,PSMA4,PSMC5,PSMB9,PSMD8,PSMB8,PSMB7,PSMB10|PSMD3,PSMA5,PSMC2,PSMC3,PSMA6,PSMD13,PSMD14,TXNL1,UCHL5,PSMD12,PSMB5,PSME4,ADRM1,PSMD5,PSMC4,PSMD4,PSMA1,PSMC6,PAAF1,PSMC1,PSMD1,PSMA4,PSMC5,PSMB9,PSMD8,PSMB8,PSMB7,PSMB10|PSMD3,PSMA5,PSMC2,PSMC3,PSMA6,PSMD13,PSMD14,TXNL1,UCHL5…					High	9.40463	409.457	62.0547	Proteasome-Mediated Protein Degradation and Chromatin Remodeling	1. The majority of the proteins listed, such as PSMA4, PSMD12, PSMC6, PSMB8, PSMC4, PSMA5, PSMC1, PSMD14, PSMA6, PSMB7, PSMD1, PSMC2, PSMB5, PSMD8, PSMB10, PSME4, PSMC5, PSMC3, PSMA1, PSMB9, PSMD4, PSMD3, PSME3IP1, and YY1, are components or regulators of the proteasome complex. The proteasome is a multi-subunit enzyme complex that degrades ubiquitinated proteins, thus controlling protein quality…	0.92	High Score	0.936667	0.973333	0
C5194	Centrosome	CSPP1 CEP20 NUP107 CEP72 ERCC6L FGF11 PLEKHG3 CEP290 AURKA MTMR9 RAB11B CRMP1 NEK1 CEP350 CEP43 KLHL21 FNDC3A MAP7D3 PCNT SPICE1 RMDN1 KIF2A CEP131 CLEC11A EEF1AKMT3 RAB11FIP3 UBXN2A LMF2 CETN3 MAPKAPK2 CEP250 ARL3 MAP4K3 PSMB5 CETN2 CDK5RAP2 FCHO2 PLEKHA6 SLC18A2 RAB11FIP5 RRAGD CEP152 DNAH14 CEP170 TUBGCP2 KLHL12	46					GO:0005814|GO:0034451	centriole|centriolar satellite	3.75e-15|2.15e-09	0.16|0.12	CETN2,CEP170,AURKA,SPICE1,CEP290,PCNT,CETN3,CEP350,CEP152,CEP250,CEP20,KIF2A,CEP131,CEP43|CEP290,CEP72,CSPP1,RAB11FIP5,KLHL12,NEK1,CEP20,CEP131,RAB11FIP3,PCNT	Centrosome	1.35e-50	0.25	CRMP1,AURKA,LMF2,CEP290,SLC18A2,TUBGCP2,RRAGD,CETN2,CLEC11A,FCHO2,DNAH14,CEP20,KIF2A,PLEKHG3,PCNT,CEP43,PSMB5,MAPKAPK2,KLHL21,CEP170,SPICE1,CDK5RAP2,CEP72,CETN3,RMDN1,CEP152,MAP7D3,FGF11,NUP107,ERCC6L,UBXN2A,ARL3,EEF1AKMT3,CSPP1,CEP350,CEP250,MTMR9,FNDC3A	Partial	9.40463	409.457	62.0547	Mitotic Spindle Assembly and Centrosome Function	1. A significant number of proteins in this system, such as AURKA (Aurora kinase A), NEK1 (NIMA-related kinase 1), and KIF2A (kinesin family member 2A), are directly involved in the regulation and formation of the mitotic spindle. AURKA is a serine/threonine kinase that plays a critical role in the assembly of the mitotic spindle and in the completion of mitosis. NEK1 is involved in cell cycle re…	0.92	High Score	1	0	0.64
C5195	Cell cycle and division regulation	RBL1 ANAPC2 CUEDC2 CCNA2 L3MBTL1 BORA CDK2 CDC20 ANAPC1 CDC27 RRM2B E2F4 ANAPC7 CCNA1 CDC34 RTKN2 ANAPC5 NEK2 BUB1B CCNE1 KIF20A SHMT1 SKP1 LIN37 CKS1B CDKN1A BTRC MCC CDK1 ERCC2 C1orf52 CDKN3 FBXO4 CDC26 NUBP2 ANAPC10 RNH1 FBXO5 POLA1 CKAP2 CTSA CCND1 CDKN1C FZR1 BUB1	45	Anaphase-promoting complex|APC/C complex, 1.5 MDa|APC/C complex|APC/C-ANAPC16 complex|p27-cyclinE-Cdk2 - Ubiquitin E3 ligase (SKP1A, SKP2, CUL1, CKS1B, RBX1) complex	1.12e-08|6.85e-08|6.01e-07|6.01e-07|1.30e-04	0.18|0.18|0.15|0.15|0.12	CDC27,ANAPC1,ANAPC10,ANAPC5,ANAPC7,ANAPC2|CDC27,ANAPC1,CDC26,ANAPC5,ANAPC7,ANAPC2|CDC27,ANAPC1,ANAPC5,ANAPC7,ANAPC2|CDC27,ANAPC1,ANAPC5,ANAPC7,ANAPC2|CCNE1,SKP1,CKS1B,CDK2	GO:0005680|GO:0000152|GO:0000307|GO:0031461	anaphase-promoting complex|nuclear ubiquitin ligase complex|cyclin-dependent protein kinase holoenzyme complex|cullin-RING ubiquitin ligase complex	9.44e-18|9.67e-12|1.93e-08|3.46e-12	0.22|0.16|0.12|0.12	CDC27,ANAPC1,FZR1,CDC26,BUB1B,ANAPC10,ANAPC5,CDC20,ANAPC7,ANAPC2|CDC27,ANAPC1,FZR1,CDC26,BUB1B,ANAPC10,ANAPC5,CDC20,ANAPC7,ANAPC2|CDKN1A,CCNA1,CDK2,CCNA2,CDK1,CCNE1,CKS1B,CCND1|CDC27,ANAPC1,BTRC,FZR1,CDC26,BUB1B,ANAPC10,SKP1,ANAPC5,CKS1B,CDC20,ANAPC7,ANAPC2,FBXO4					Partial	9.13805	398.59	60.3518	Cell Cycle Regulation and Progression	1. The proteins RBL1, E2F4, CDKN1A, CDKN1C, and CCND1 are key regulators of the cell cycle. RBL1 (p107) is a member of the retinoblastoma protein family that controls cell cycle progression by regulating the E2F family of transcription factors, including E2F4. CDKN1A (p21) and CDKN1C (p57) are cyclin-dependent kinase inhibitors that play a role in the regulation of cell cycle progression at G1. C…	0.98	High Score	1	0.956667	0
C5196	Cytoplasmic vescicle for mRNA regulation	PLEK2 BTBD1 DLG1 TAOK1 EIF4E EIF1AD EDC4 BLOC1S5 MEMO1 PRDX3 PHKG2 LSM14A THBS3 MYOM3 RCOR2 LSM1 TEN1 PHLDB1 HDHD2 COL1A2 ITPR3 DCP1B MPO AGO3 SMG5 PRPS1 TDRP EIF4ENIF1 KCTD8 GPHN GNL1 UBA5 EDC3 AKAP7 DCP1A PATL1 CCDC93 DDX6 FANCD2OS DGKA EXOSC4 BRAF MAPK8IP3	43	Decapping complex|4E-T-DDX6-CNOT1 complex	9.72e-06|4.41e-02	0.22|0.11	EDC4,EDC3,DDX6,DCP1A|DDX6,EIF4ENIF1	GO:0000932	P-body	4.88e-13	0.16	PATL1,EDC4,EDC3,DCP1A,DCP1B,LSM1,EIF4ENIF1,AGO3,BTBD1,DDX6,EIF4E,LSM14A	Cytoplasmic bodies	4.23e-14	0.17	PATL1,EDC4,EDC3,DCP1A,LSM1,AGO3,BTBD1,SMG5,DDX6,EIF4E,LSM14A	Partial	8.60985	377.044	56.9762	mRNA Surveillance and Translation Regulation	1. Several proteins in this system, such as EIF4E, EIF1AD, EDC4, LSM14A, DCP1B, DDX6, EDC3, DCP1A, and SMG5, are involved in mRNA processing and surveillance. EIF4E is a key component of the eukaryotic initiation factor complex, which is crucial for the initiation of translation. EIF1AD, LSM14A, and DDX6 are associated with mRNA decapping and degradation, playing roles in mRNA turnover and qualit…	0.92	High Score	0.726667	0	0
C5197		METAP1 BTF3L4 IMPDH1 MIS18BP1 TSR3 TRMT2A MYO9B CAPN2 HOMER2 CAMSAP2 PYCR3 MAP7 PNMA1 CEP57 RAPGEF6 ELP2 PRKAR1A TTC31 EIF2AK4 CAMK2D FAM43B TXLNG MYO5A TXLNA ELP1 MARK4 CCZ1B PPOX FLII IMPDH2 EIF4G2 ZNRD2 PUSL1 CYTH3 SAPCD2 KLHDC8B MON1B NUDT19 HOMER3 WDR59 USP9X PLEKHA4 SAMD1	43	Elongator core complex|Elongator holo complex|Elongator complex (ELP1, ELP2, ELP3, ELP4, ELP5, ELP6)	2.71e-02|2.71e-02|4.91e-02	0.14|0.14|0.13	ELP1,ELP2|ELP1,ELP2|ELP1,ELP2											8.60985	377.044	56.9762	System of unrelated proteins	The provided list of interacting proteins encompasses a wide array of cellular functions, with no immediately apparent overarching biological process that unifies them. A critical analysis of the proteins listed reveals a diverse set of roles in various cellular compartments and processes: 1. METAP1, TRMT2A, TSR3, and EIF4G2 are involved in different aspects of protein synthesis and modification.…	0	Name not assigned	0.463333	0	0
C5198		HDAC6 ZBTB21 RFXANK PPM1H SPIRE1 PFKFB2 MTMR3 PAK5 SH3RF3 MAP3K3 ATXN1 SASH1 PABIR2 PSD3 MAPK10 PPIL2 MIIP YAP1 SH3BP5L CREB3L2 VPS13D CEP112 SHANK2 ATXN1L MEX3B MAP2K4 PARP8 CRTC2 CIC CHEK1 TESK2 CBARP FAM110A WWTR1 DZIP1L CDK17 DENND4A FOXO1 SH2B3 RALGPS2 HDAC5	41	MAP2K4-MAP3K3-NBR1 complex|MKK4-ARRB2-JNK3 complex	2.39e-02|2.39e-02	0.15|0.15	MAP2K4,MAP3K3|MAP2K4,MAPK10											8.08847	355.751	53.6421	System of unrelated proteins	The provided list of interacting proteins encompasses a wide array of biological functions and processes, which do not converge on a single, prominent biological process. The proteins listed are involved in diverse cellular activities such as gene expression regulation, signal transduction, metabolism, cytoskeletal organization, cell cycle control, and cellular stress responses. Here is a brief a…	0	Name not assigned	0.663333	0	0
C5199	Ubiquitin-proteasome complex	GPS1 LPL RHOBTB2 COPS3 ADD2 CUL4B ASB7 CUL2 CUL4A SOCS5 LRR1 KCTD9 KISS1 SOCS4 FEM1C STK11 KDM4A PCMTD2 DDB1 COPS2 RAB40C STRADB COPS8 LRRC14 DCAF11 COPS7B CRYZL1 GLMN COPS4 RNF7 COPS9 COPS6 COPS5 APPBP2 DCAF16 KLHDC3 FEM1B COPS7A DTL RHOBTB1 SOCS6	41	CSA complex|CSA-POLIIa complex|DDB2 complex|COP9 signalosome complex|CNS-P53 complex|CUL4B-DDB1-DTL-CSN complex|CUL4A-DDB1-DTL complex|WDTC1-DDB1-CUL4-ROC1 E3 ligase complex|Ubiquitin E3 ligase (DDB1, DDB2, CUL4A, CUL4B, RBX1)|Ubiquitin E3 ligase (CUL1/2/3, CSN1/8, RBX1, SKP1/2)	1.79e-18|1.51e-17|1.51e-17|2.65e-14|1.92e-13|3.82e-08|2.96e-04|1.06e-03|1.06e-03|2.40e-03	0.53|0.5|0.5|0.42|0.4|0.26|0.16|0.15|0.15|0.14	COPS5,DDB1,COPS2,CUL4A,COPS7A,GPS1,COPS6,COPS3,COPS8,COPS4|COPS5,DDB1,COPS2,CUL4A,COPS7A,GPS1,COPS6,COPS3,COPS8,COPS4|COPS5,DDB1,COPS2,CUL4A,COPS7A,GPS1,COPS6,COPS3,COPS8,COPS4|COPS5,COPS2,COPS7A,GPS1,COPS6,COPS3,COPS8,COPS4|COPS5,COPS2,COPS7A,GPS1,COPS6,COPS3,COPS8,COPS4|DTL,DDB1,COPS2,GPS1,CUL4B|CUL4A,DTL,DDB1|CUL4A,CUL4B,DDB1|CUL4A,CUL4B,DDB1|GPS1,COPS8,CUL2	GO:0008180|GO:0080008|GO:0031462|GO:0031464|GO:0031461	COP9 signalosome|Cul4-RING E3 ubiquitin ligase complex|Cul2-RING ubiquitin ligase complex|Cul4A-RING E3 ubiquitin ligase complex|cullin-RING ubiquitin ligase complex	2.65e-18|2.70e-08|1.40e-07|1.44e-07|1.65e-11	0.24|0.13|0.12|0.12|0.12	COPS5,COPS2,COPS7B,COPS7A,GPS1,COPS6,COPS3,COPS9,COPS8,COPS4|DCAF11,DTL,DDB1,CUL4A,DCAF16,CUL4B,GLMN|KLHDC3,FEM1B,FEM1C,APPBP2,CUL2,GLMN|DTL,DDB1,CUL4A,CUL4B,GLMN|KLHDC3,DCAF11,DTL,FEM1B,DDB1,FEM1C,APPBP2,RNF7,CUL4A,DCAF16,CUL2,CUL4B,GLMN					High	8.08847	355.751	53.6421	Ubiquitin-Proteasome Pathway Regulation and Cellular Protein Quality Control	1. The Cullin-RING ligase (CRL) complex is a multi-protein E3 ubiquitin ligase complex that facilitates the transfer of ubiquitin from an E2 ubiquitin-conjugating enzyme to substrate proteins. This system includes proteins such as CUL2, CUL4A, CUL4B, DDB1, and RNF7, which are known to form various CRL complexes. These complexes are involved in targeting proteins for proteasomal degradation, thus …	0.92	High Score	1	1	0
C5200	Transcription regulators and chromatin remodelers	TAF3 SRCAP SMARCB1 SMARCA2 TAF4 BICRA PBRM1 DPF2 SMARCD1 SMARCD3 BCL7A TAF1 SMARCA4 ARID1A KPNA1 UBA3 TAF7L BICRAL RNMT BRD7 SMARCE1 CDCA7 NUP50 SMARCD2 KPNA2 SS18L1 PDIK1L DPF1 CTDSPL2 BCL7C KPNA5 ARID1B SMARCC2 BRD9 KPNA6 BCL7B SMARCC1 ARID2 ACTL6A TAF5	40	cBAF complex|PBAF complex|BAF complex|ncBAF complex|PBAF complex (Polybromo- and BAF containing complex)|BRG1-SIN3A complex|EBAFa complex|EBAFb complex|BRM-associated complex|SWI-SNF chromatin remodeling-related-BRCA1 complex|BRM-SIN3A complex|BRD7-SWI\u2013SNF complex|BRM-SIN3A-HDAC complex|PBAF complex, BAF200-specific|WINAC complex|BRG1-associated complex|Brm-associated complex|Brg1-associated…	6.33e-24|8.01e-23|4.42e-17|2.25e-14|2.25e-14|1.77e-13|1.77e-13|1.77e-13|1.77e-13|1.77e-13|4.57e-13|8.07e-13|2.97e-12|1.36e-12|8.53e-12|1.01e-11|1.01e-11|1.01e-11|1.61e-10|2.26e-10|6.39e-10|3.86e-08|1.13e-07|5.30e-07|6.07e-06|3.04e-05|5.93e-08|2.09e-05|2.41e-04|1.62e-03|2.57e-03|3.73e-03|6.07e-03	0.47|0.45|0.35|0.3|0.3|0.29|0.29|0.29|0.29|0.29|0.29|0.28|0.27|0.27|0.26|0.26|0.26|0.26|0.24|0.24|0.23|0.19|0.19|0.18|0.16|0.15|0.13|0.13|0.12|0.11|0.11|0.11|0.1	SMARCA4,SMARCD1,SMARCA2,SMARCC2,SMARCB1,ARID1A,SMARCD2,DPF2,SMARCE1,ARID1B,SMARCC1,ACTL6A,BCL7A,BCL7C|SMARCA4,SMARCD1,SMARCA2,SMARCC2,PBRM1,SMARCB1,ARID2,BRD7,SMARCD2,SMARCE1,SMARCC1,ACTL6A,BCL7A,BCL7C|SMARCA4,SMARCA2,SMARCD1,SMARCC2,SMARCB1,ARID1A,SMARCD2,SMARCE1,ARID1B,SMARCC1,ACTL6A|SMARCD1,SMARCA2,SMARCA4,BICRAL,BRD9,SMARCC1,ACTL6A,BCL7A,BCL7C|SMARCA4,SMARCD1,SMARCC2,PBRM1,SMARCB1,ARID2,SMARC…	GO:0016514|GO:0071565|GO:0070603|GO:0140288|GO:0071564|GO:0035060|GO:0016586|GO:1904949|GO:0140092|GO:0016363|GO:0034399	SWI/SNF complex|nBAF complex|SWI/SNF superfamily-type complex|GBAF complex|npBAF complex|brahma complex|RSC-type complex|ATPase complex|bBAF complex|nuclear matrix|nuclear periphery	4.32e-40|9.68e-25|2.56e-34|2.03e-20|2.03e-20|2.03e-20|5.53e-19|6.28e-31|4.12e-14|1.48e-09|4.06e-09	0.48|0.32|0.27|0.27|0.27|0.27|0.26|0.22|0.2|0.11|0.1	SMARCD1,BCL7B,ARID2,DPF2,BICRA,BRD9,SMARCA4,SMARCD2,SMARCC2,PBRM1,ARID1A,ARID1B,SMARCD3,ACTL6A,BCL7A,SMARCA2,SMARCB1,BICRAL,SMARCE1,SMARCC1,BCL7C|DPF1,SMARCA2,SMARCA4,SMARCD1,SMARCC2,SMARCB1,ARID1A,DPF2,SMARCE1,ARID1B,SMARCD3,SMARCC1,SS18L1|SMARCD1,BCL7B,ARID2,DPF2,BICRA,BRD9,SMARCA4,BRD7,SMARCD2,SS18L1,DPF1,SMARCC2,PBRM1,ARID1A,SRCAP,ARID1B,SMARCD3,ACTL6A,BCL7A,SMARCA2,SMARCB1,BICRAL,SMARCE1,SMA…					Partial	7.83043	345.202	51.9911	Chromatin Remodeling and Transcriptional Regulation	1. The SWI/SNF complex, represented by proteins such as SMARCB1, SMARCA2, SMARCA4, ARID1A, ARID1B, ARID2, SMARCD1, SMARCD2, SMARCD3, SMARCC1, SMARCC2, SMARCE1, BCL7A, BCL7B, BCL7C, BRD7, BRD9, ACTL6A, and SS18L1, is a multi-subunit complex that remodels chromatin structure to regulate transcriptional access. These proteins work synergistically to alter nucleosome positioning and facilitate bindin…	0.98	High Score	1	0.996667	0
C5201	Ribosome biogenesis complex	G3BP2 RPL14 RPL28 RPL10L LARP1 RPS7 PSRC1 RPS6KB2 EIF3D TTK RPL37A RPL5 HUWE1 RPS8 RPS14 EIF3H SERBP1 PRRC2C RPL35 GSTM3 RPS2 PARD6B NFU1 LARP4 FXR2 RPL30 RPL18 RPS10 EIF4G1 THUMPD3 RPS17 SLC12A7 RPS5 RPL26 YBX3 RPS15 RPL13 G3BP1 EIF3G ATXN2	40	Ribosome, cytoplasmic|Nop56p-associated pre-rRNA complex|60S ribosomal subunit, cytoplasmic|40S ribosomal subunit, cytoplasmic|TRBP containing complex (DICER, RPL7A, EIF6, MOV10 and subunits of the 60S ribosomal particle)	1.72e-22|6.67e-16|2.20e-10|1.32e-09|4.00e-05	0.4|0.26|0.24|0.24|0.15	RPS8,RPL30,RPS5,RPS17,RPL37A,RPS2,RPL26,RPL35,RPS15,RPL13,RPL28,RPL14,RPS10,RPS14,RPL18,RPL5,RPS7|RPS8,RPL30,RPS17,RPL37A,RPS2,RPL26,RPL35,RPS15,RPL13,RPL28,RPL14,RPS14,RPL18,RPL5,RPS7|RPL30,RPL26,RPL37A,RPL35,RPL13,RPL28,RPL14,RPL18,RPL5|RPS8,RPS5,RPS17,RPS2,RPS15,RPS10,RPS14,RPS7|RPL30,RPL37A,RPL13,RPL28,RPL14	GO:0022626|GO:0022625|GO:0044391|GO:0022627|GO:0005840|GO:0015934|GO:0005844|GO:0015935|GO:0010494	cytosolic ribosome|cytosolic large ribosomal subunit|ribosomal subunit|cytosolic small ribosomal subunit|ribosome|large ribosomal subunit|polysome|small ribosomal subunit|cytoplasmic stress granule	3.40e-25|5.95e-14|9.40e-20|2.15e-11|4.70e-21|9.68e-10|2.30e-08|3.77e-08|5.98e-08	0.27|0.2|0.17|0.17|0.16|0.12|0.12|0.12|0.12	RPL30,RPS8,RPS5,RPL10L,RPL37A,RPS2,RPL26,RPS17,RPL35,RPS15,RPL13,RPL28,RPL14,RPS10,RPS14,RPL18,RPL5,RPS7|RPL30,RPL10L,RPL37A,RPL26,RPL35,RPL13,RPL28,RPL14,RPL18,RPL5|RPL30,RPS8,RPS5,RPL10L,RPL37A,RPS2,RPL26,RPS17,RPL35,RPS15,RPL13,RPL28,RPL14,RPS10,RPS14,RPL18,RPL5,RPS7|RPS8,RPS5,RPS17,RPS2,RPS15,RPS10,RPS14,RPS7|RPL30,RPS8,RPL37A,LARP1,RPL28,RPS14,RPS7,RPS2,RPS15,RPL13,RPL18,RPL5,RPL26,RPL14,EIF…					Partial	7.83043	345.202	51.9911	Ribosome Biogenesis and Protein Synthesis Regulation	1. The majority of the proteins listed, including RPL14, RPL28, RPL10L, RPL37A, RPL5, RPL35, RPL30, RPL18, RPL26, RPL13, RPS7, RPS8, RPS14, RPS2, RPS5, RPS15, and RPS17, are components of the ribosome, the cellular machinery responsible for protein synthesis. These proteins are integral to the structure and function of the ribosome, with roles in the assembly of ribosomal subunits, binding of mRN…	0.94	High Score	1	0	0.996667
C5202	Protein folding and complex assembly regulation	WDR83 SHB ARHGEF10L SOWAHC NLRP2 MOV10 TUBG2 CHP1 PFDN1 PDCL3 TXNDC9 VBP1 COL8A1 PDCD5 FBXW9 CCT2 NAA30 RC3H2 WDTC1 CCT3 CCT8 MLLT10 UNC45B QTRT2 CCT7 KLHDC8B MFAP4 PDCL PFDN5 AFG2A CCT4 MIOS CFAP141 PPP1R13L NUDC DIAPH1 GNA12 TRPC4AP CCT6B	39	CCT complex (chaperonin containing TCP1 complex)|BBS-chaperonin complex|Prefoldin complex	4.92e-08|4.29e-06|2.78e-03	0.25|0.2|0.14	CCT2,CCT4,CCT7,CCT3,CCT8|CCT4,CCT3,CCT8,CCT2|PFDN1,VBP1,PFDN5	GO:0005832|GO:0002199	chaperonin-containing T-complex|zona pellucida receptor complex	5.32e-11|7.13e-07	0.16|0.11	CCT2,CCT4,CCT6B,CCT7,CCT3,CCT8|CCT4,CCT3,CCT8,CCT2					Partial	7.57421	334.719	50.3511	Protein Folding and Complex Assembly Regulation	1. The CCT (chaperonin containing TCP1) complex, represented by CCT2, CCT3, CCT4, CCT6B, CCT7, and CCT8, is a molecular chaperone essential for the correct folding of many cytoskeletal and cytosolic proteins. It assists in the folding of actins, tubulins, and other proteins upon ATP hydrolysis.[1][2][3] 2. Proteins such as PFDN1 and PFDN5 are subunits of the prefoldin complex, which captures unfo…	0.92	High Score	0.933333	0.0433333	0
C5203		PVR TTC13 VWCE MYCBP2 SMAD3 MGAT5B NAALAD2 ZBTB9 POGLUT3 FBXO2 OLFM2 POGLUT2 COL9A2 ZNF627 LOXL2 PRPF39 FUS CHID1 DBF4B PLXNA1 CABCOCO1 TENM3 RBM12B CRP SLFN11 MAN2B1 NXPE3 SUFU DERA TRNAU1AP NOTCH1 CHPF2 OLFML2A ECEL1 ZNF672 ZNF451 PPM1F TPBG IGSF3	39															7.57421	334.719	50.3511	System of unrelated proteins	Upon reviewing the provided list of interacting proteins, it is evident that these proteins are involved in a wide array of biological processes that do not converge on a single, prominent biological function. The proteins listed participate in various cellular activities, including but not limited to signal transduction, enzymatic activity, transcriptional regulation, and structural components. …	0	Name not assigned	0.96	0	0
C5204	Cytoskeletal organization and intracellular transport regulation	GLCCI1 STRN4 HMMR PDZRN3 ZAR1L AMOT STK24 TAOK2 DYNC1I2 AMOTL1 KANK2 SECISBP2L DNAL4 CTTNBP2 ATMIN NOS1 KANK3 N4BP2 AKAP9 TLK1 STRIP1 RCOR3 MAFF MAGEE1 PRKX BLTP3B FAM117B DYNC1LI1 CCSER2 STRN KCNQ5 AKAP5 BACH2 DYNLL1 CIZ1 STRN3	36	STRIPAK complex|Dynein-dynactin complex	3.41e-05|3.52e-02	0.22|0.12	STRIP1,STRN,STRN3,STRN4|DYNC1LI1,DYNLL1										Partial	6.81686	303.678	45.4987	Cytoskeletal organization and intracellular transport regulation	1. Several proteins in this system, such as HMMR (hyaluronan-mediated motility receptor), DYNC1I2 (dynein cytoplasmic 1 intermediate chain 2), and DYNLL1 (dynein light chain LC8-type 1), are directly involved in the regulation of the cytoskeleton and intracellular transport mechanisms. HMMR is associated with microtubule networks and is involved in cell motility and spindle organization during mi…	0.85	Medium Score	0.556667	0.586667	0
C5205	Intermediate filaments	RCAN1 TRIM32 PLEC RGS14 C19orf25 KIF3C VIM CARD10 RWDD4 NES TOM1L2 TANC2 RBM23 ALS2 RB1CC1 BAG2 ZYG11B APOBEC3C PGM2 PJA2 UNC13B USP47 PSMD10 DISC1 DTNA PKN2 THADA HSDL1 EXD2 SCN3B WDR37 PTPRE DNAJA2 CLK3 PHLDB2 SPINT2	36					GO:0045111	intermediate filament cytoskeleton	1.64e-15	0.2	VIM,PLEC,PKN2,PJA2,NES,EXD2,DTNA,PHLDB2,CLK3,HSDL1,PSMD10,DISC1	Intermediate filaments	7.84e-55	0.48	RGS14,APOBEC3C,SPINT2,RBM23,HSDL1,BAG2,ZYG11B,C19orf25,USP47,PJA2,CARD10,WDR37,DISC1,VIM,PLEC,TRIM32,PGM2,EXD2,DNAJA2,CLK3,KIF3C,PTPRE,PSMD10,UNC13B,TOM1L2,PKN2,NES,RWDD4,DTNA,SCN3B	Partial	6.81686	303.678	45.4987	System of unrelated proteins	Upon reviewing the provided list of interacting proteins, it is evident that these proteins are involved in a wide array of biological processes that do not converge on a single, prominent biological function. The proteins listed participate in diverse cellular activities such as signal transduction, cytoskeletal organization, gene regulation, protein folding and degradation, intracellular transp…	0	Name not assigned	1	0	1
C5206	Endosomal sorting and trafficking	TNPO3 S100B LAMTOR4 VPS26A EEA1 TMEM192 SNX17 VAMP7 MPP1 VPS35 AP1G1 TMEM106B LAMTOR1 RAB5C RAB5A STARD3NL WASHC2A SNX6 RRAGB SLC12A4 STX6 FLOT1 AMHR2 BIRC6 PPT1 PPP1R21 SCAMP4 RRAGC CD63 STX8 AP1S1 SCAMP3 HBQ1 COMMD7	34	Ragulator-Rag complex	0.00011	0.17	RRAGC,LAMTOR4,LAMTOR1,RRAGB						Endosomes|Lysosomes	2.20e-10|4.74e-06	0.17|0.11	VPS35,SLC12A4,RAB5C,SNX6,VPS26A,TMEM192,TMEM106B|VPS35,SNX6,VPS26A,TMEM192,TMEM106B		6.32185	283.333	42.3225	Endosomal Sorting and Trafficking	1. The endosomal system is a complex network of vesicles and organelles that mediate the sorting and trafficking of proteins and lipids within the cell. Proteins such as VPS26A, VPS35, SNX17, SNX6, and EEA1 are integral components of the endosomal sorting complexes required for transport (ESCRT) and retromer complex, which are responsible for the recognition and sorting of ubiquitinated cargo pro…	0.92	High Score	0.866667	0	0.963333
C5207	Actin cytoskeleton remodeling and signal transduction 1	GIT2 ABI1 SOS2 VASP ASAP3 DAB2 PTPRA PPFIA1 DOK1 CBL ASAP1 NHSL2 SOS1 MVB12A DHPS TNK2 MAP4K5 SORBS3 NCKAP1 PAK3 GAREM2 PEAK1 SH3PXD2B NCK1 ZNF511 ARHGAP17 CYLD SYNPO ARAP1 CBLB WIPF1 PIK3AP1 CC2D1A NHS	34	SOS1-ABI1-EPS8L2 complex|SOS1-ABI1-EPS8L1 complex	3.92e-02|3.92e-02	0.12|0.12	SOS1,ABI1|SOS1,ABI1											6.32185	283.333	42.3225	Actin Cytoskeleton Remodeling and Signal Transduction	1. The proteins GIT2, ABI1, VASP, ASAP3, DAB2, PTPRA, PPFIA1, DOK1, ASAP1, NCKAP1, PAK3, SH3PXD2B, NCK1, ARHGAP17, WIPF1, and CC2D1A are involved in actin cytoskeleton remodeling. These proteins interact with each other to regulate actin dynamics, which is crucial for cell shape, motility, and adhesion. For example, ABI1 is part of the WAVE complex that activates the ARP2/3 complex, leading to ac…	0.92	High Score	0.713333	0.526667	0
C5208	Endosomal organization and transportation assembly 1	CNOT2 CD2AP ACTR1B CNOT6L ARPC3 CAPZB CNOT3 CAP1 NAA25 ARPC1A WASHC1 MAP2K2 MTPN TWF1 TNKS1BP1 PDGFD ARPC1B CRACD DCTN3 SVIL CNOT11 ARPC5 GGNBP2 CAPZA2 CORO2A SH3BP1 DCTN6 CAP2 CNOT1 CNOT9 CARMIL1 CNOT10 DCTN2	33	CCR4-NOT complex, CNOT8-CNOT6L-specific|CCR4-NOT complex, CNOT7-CNOT6L-specific|CCR4-NOT complex, CNOT8-CNOT6-specific|CCR4-NOT complex, CNOT7-CNOT6-specific|CCR4-NOT-TOB1 complex|CCR4-NOT complex|CNOT1-CNOT2-CNOT3 complex|Arp2/3 protein complex	2.65e-14|1.92e-13|2.97e-12|1.99e-11|2.11e-09|2.11e-09|2.96e-04|2.96e-04	0.42|0.4|0.37|0.35|0.3|0.3|0.16|0.16	CNOT9,CNOT10,CNOT1,TNKS1BP1,CNOT3,CNOT6L,CNOT11,CNOT2|CNOT9,CNOT10,CNOT1,TNKS1BP1,CNOT3,CNOT6L,CNOT11,CNOT2|CNOT9,CNOT10,CNOT1,TNKS1BP1,CNOT3,CNOT11,CNOT2|CNOT9,CNOT10,CNOT1,TNKS1BP1,CNOT3,CNOT11,CNOT2|CNOT9,CNOT10,CNOT1,CNOT3,CNOT6L,CNOT2|CNOT9,CNOT10,CNOT1,CNOT3,CNOT11,CNOT2|CNOT3,CNOT2,CNOT1|ARPC1B,ARPC5,ARPC3	GO:0030014|GO:0005885|GO:0030015|GO:0005869	CCR4-NOT complex|Arp2/3 protein complex|CCR4-NOT core complex|dynactin complex	7.76e-15|4.10e-07|1.83e-06|1.83e-06	0.24|0.12|0.12|0.12	CNOT9,CNOT10,CNOT11,CNOT1,CNOT3,CNOT6L,TNKS1BP1,CNOT2|ARPC1B,ARPC1A,ARPC5,ARPC3|CNOT9,CNOT2,CNOT1,CNOT3|DCTN3,ACTR1B,DCTN2,DCTN6					Partial	6.07746	273.27	40.7528	Regulation of mRNA Stability and Cytoskeletal Organization	1. The CCR4-NOT complex, represented by CNOT1, CNOT2, CNOT3, CNOT6L, CNOT9, CNOT10, and CNOT11, is a multi-component machine that is fundamentally involved in mRNA turnover and regulation of gene expression. It controls mRNA deadenylation, decapping, and subsequent degradation, which are critical for post-transcriptional regulation. This complex also interacts with miRNAs and RNA-binding proteins…	0.89	High Score	1	0.446667	0
C5209	Mitochondrial large ribosomal subunit	MRPL54 MRPL22 MRPL10 MRPL44 MTERF3 MRPL50 MRPL28 MRPL41 MRPL38 MRPL47 MRPL58 MRPL57 MRPL23 MRPL53 MRPL46 MRPL15 THOC7 NGRN MRPL39 MRPL51 MRPL9 MRPL19 MRPL40 MRPL37 GADD45GIP1 MRPL12 MRPL52 RHOT2 MTIF2 MRPL42 MRPL48 MRPL14	32	39S ribosomal subunit, mitochondrial|55S ribosome, mitochondrial	1.17e-44|8.20e-36	0.8|0.51	MRPL23,MRPL14,MRPL12,MRPL47,MRPL37,MRPL50,MRPL51,MRPL22,MRPL15,MRPL38,MRPL54,MRPL10,MRPL41,MRPL53,MRPL28,MRPL52,MRPL9,MRPL46,MRPL42,MRPL39,MRPL40,MRPL19,MRPL48,MRPL44|MRPL23,MRPL14,MRPL12,MRPL47,MRPL37,MRPL50,MRPL51,MRPL22,MRPL15,MRPL38,MRPL54,MRPL10,MRPL41,MRPL53,MRPL28,MRPL52,MRPL9,MRPL46,MRPL42,MRPL39,MRPL40,MRPL48,MRPL19,MRPL44	GO:0005762|GO:0005761|GO:0015934|GO:0044391|GO:0005840|GO:0098798|GO:0005743|GO:0019866|GO:0005759|GO:0031966|GO:0005740	mitochondrial large ribosomal subunit|mitochondrial ribosome|large ribosomal subunit|ribosomal subunit|ribosome|mitochondrial protein-containing complex|mitochondrial inner membrane|organelle inner membrane|mitochondrial matrix|mitochondrial membrane|mitochondrial envelope	6.94e-61|5.72e-50|1.22e-49|3.84e-42|7.53e-39|1.77e-35|3.85e-32|8.60e-31|9.52e-30|1.79e-33|1.45e-32	0.79|0.5|0.49|0.31|0.24|0.19|0.15|0.13|0.12|0.11|0.1	MRPL23,MRPL57,MRPL14,MRPL12,MRPL47,MRPL37,GADD45GIP1,MRPL50,MRPL51,MRPL22,MRPL15,MRPL38,MRPL58,MRPL54,MRPL10,MRPL41,MRPL53,MRPL28,MRPL52,MRPL9,MRPL46,MRPL42,MRPL39,MRPL40,MRPL48,MRPL19,MRPL44|MRPL23,MRPL57,MRPL14,MRPL12,MRPL47,MRPL37,GADD45GIP1,MRPL50,MRPL51,MRPL22,MRPL15,MRPL38,MRPL58,MRPL54,MRPL10,MRPL41,MRPL53,MRPL28,MRPL52,MRPL9,MRPL46,MRPL42,MRPL39,MRPL40,MRPL19,MRPL48,MRPL44|MRPL23,MRPL57,M…					High	5.83521	263.281	39.1956	Mitochondrial Ribosome Assembly and Protein Synthesis	1. The majority of the proteins listed, including MRPL54, MRPL22, MRPL10, MRPL44, MRPL50, MRPL28, MRPL41, MRPL38, MRPL47, MRPL58, MRPL57, MRPL23, MRPL53, MRPL46, MRPL15, MRPL39, MRPL51, MRPL9, MRPL19, MRPL40, MRPL37, MRPL12, MRPL52, MRPL42, MRPL48, and MRPL14, are components of the mitochondrial ribosomal protein (MRP) family. These proteins are integral to the structure and function of the mitoc…	0.98	High Score	0.9	1	0
C5210	Anaphase-promoting and cell cycle kinase complexes	RBL1 CUEDC2 CCNA2 L3MBTL1 BORA CDK2 CDC20 ANAPC1 CDC27 E2F4 ANAPC7 CCNA1 RTKN2 ANAPC5 NEK2 CCNE1 LIN37 CKS1B CDKN1A CDK1 C1orf52 CDKN3 CDC26 ANAPC10 FBXO5 CTSA CCND1 CDKN1C FZR1 BUB1	30	Anaphase-promoting complex|APC/C complex, 1.5 MDa|APC/C complex|APC/C-ANAPC16 complex|E2F4-p107-cyclinE complex|E2F4-p107-cyclinA complex|Cell cycle kinase complex CDK2|p27-cyclinE-Cdk2 - Ubiquitin E3 ligase (SKP1A, SKP2, CUL1, CKS1B, RBX1) complex|Cell cycle kinase complex CDC2	3.27e-07|1.01e-06|2.22e-05|2.22e-05|3.95e-04|3.95e-04|3.95e-04|3.10e-03|3.10e-03	0.23|0.22|0.18|0.18|0.14|0.14|0.14|0.13|0.13	CDC27,ANAPC1,ANAPC10,ANAPC5,ANAPC7|CDC27,ANAPC1,CDC26,ANAPC5,ANAPC7|ANAPC7,CDC27,ANAPC1,ANAPC5|ANAPC7,CDC27,ANAPC1,ANAPC5|CCNE1,E2F4,RBL1|CCNA2,E2F4,RBL1|CDKN1A,CCND1,CDK2|CCNE1,CKS1B,CDK2|CDKN1A,CCND1,CDK1	GO:0005680|GO:0000307|GO:0000152|GO:0097124	anaphase-promoting complex|cyclin-dependent protein kinase holoenzyme complex|nuclear ubiquitin ligase complex|cyclin A2-CDK2 complex	5.62e-14|6.61e-10|8.94e-10|3.64e-05	0.24|0.16|0.16|0.1	CDC27,ANAPC1,FZR1,CDC26,ANAPC10,ANAPC5,CDC20,ANAPC7|CDKN1A,CCNA1,CDK2,CCNA2,CDK1,CCNE1,CKS1B,CCND1|CDC27,ANAPC1,FZR1,CDC26,ANAPC10,ANAPC5,CDC20,ANAPC7|CCNA2,CCNA1,CDK2					Partial	5.35739	243.529	36.1204	Cell Cycle Regulation and Progression	1. The proteins RBL1, E2F4, CDKN1A, CDKN1C, and CDKN3 are involved in the regulation of the cell cycle, particularly in the transition between different phases. RBL1 (p107) and E2F4 form a complex that represses E2F-responsive genes, which are essential for the G1/S transition. CDKN1A (p21) and CDKN1C (p57) are cyclin-dependent kinase inhibitors that block the activity of CDK-cyclin complexes, th…	0.98	High Score	0.976667	0.973333	0
C5211	RNA polymerase assembly	CTDP1 POLR2I POLR2C POLR3D POLR2G GPN3 POLR3A POLR3H POLR2D SUPT6H ARMC5 POLR2H PRKAG2 POLR3E POLR3F POLR2E POLR2B RECQL5 POLR3K PCF11 URI1 GPN1 RPAP1 POLR2L POLR1D POLR2A UXT POLR3C POLR3G	29	RNA polymerase III complex|RNA polymerase II (RNAPII)|RNA polymerase II core complex|BRCA1-core RNA polymerase II complex|RNA polymerase II holoenzyme complex|BRCA1-RNA polymerase II complex|RPAP1-RPB2-RPB3 complex	4.14e-17|4.14e-17|4.42e-14|2.03e-13|1.91e-10|5.56e-10|7.29e-04	0.39|0.39|0.33|0.32|0.25|0.24|0.12	POLR3E,POLR2L,POLR3C,POLR3A,POLR3H,POLR3F,POLR3D,POLR1D,POLR3G,POLR2H,POLR3K|POLR2L,POLR2D,CTDP1,POLR2C,POLR2H,POLR2A,POLR2B,POLR2G,RPAP1,POLR2E,POLR2I|POLR2L,POLR2D,POLR2A,POLR2B,POLR2G,POLR2H,POLR2E,POLR2C,POLR2I|POLR2L,POLR2D,POLR2A,POLR2B,POLR2G,POLR2H,POLR2E,POLR2C,POLR2I|POLR2L,POLR2D,POLR2A,POLR2B,POLR2G,POLR2H,POLR2E,POLR2C,POLR2I|POLR2L,POLR2D,POLR2A,POLR2B,POLR2G,POLR2H,POLR2E,POLR2C,PO…	GO:0005666|GO:0005665|GO:0000428|GO:0030880|GO:0055029|GO:0016591|GO:0005736|GO:0061695	RNA polymerase III complex|RNA polymerase II, core complex|DNA-directed RNA polymerase complex|RNA polymerase complex|nuclear DNA-directed RNA polymerase complex|RNA polymerase II, holoenzyme|RNA polymerase I complex|transferase complex, transferring phosphorus-containing groups	4.86e-23|7.03e-17|6.89e-27|9.34e-27|5.60e-25|1.20e-09|1.29e-05|5.95e-21	0.38|0.29|0.24|0.24|0.23|0.13|0.12|0.11	POLR3E,POLR2L,POLR3H,POLR3A,POLR3C,POLR3F,POLR3D,POLR1D,POLR3G,POLR2H,POLR3K,POLR2E|POLR2L,POLR2D,POLR2A,POLR2B,POLR2G,POLR2H,POLR2E,POLR2C,POLR2I|POLR3A,POLR2B,POLR2G,POLR3G,POLR3K,POLR3E,POLR3C,POLR3F,POLR1D,RPAP1,POLR2H,POLR2I,POLR2L,POLR3H,POLR3D,POLR2C,POLR2D,POLR2A,POLR2E|POLR3A,POLR2B,POLR2G,POLR3G,POLR3K,POLR3E,POLR3C,POLR3F,POLR1D,RPAP1,POLR2H,POLR2I,POLR2L,POLR3H,POLR3D,POLR2C,POLR2D,PO…					Partial	5.12194	233.771	34.6029	RNA Polymerase Complex Assembly and Transcription Regulation	1. The majority of the proteins listed, including POLR2A, POLR2B, POLR2C, POLR2D, POLR2E, POLR2G, POLR2H, POLR2I, and POLR2L, are subunits of RNA polymerase II (Pol II), which is responsible for transcribing mRNA from DNA templates. These subunits work together to form the Pol II enzyme complex, which is essential for the transcription of protein-coding genes.[1][2][3] 2. POLR3A, POLR3C, POLR3D, …	0.98	High Score	0.93	0.996667	0
C5212		PVR TTC13 SMAD3 MGAT5B NAALAD2 ZBTB9 POGLUT3 FBXO2 OLFM2 POGLUT2 COL9A2 ZNF627 LOXL2 FUS CHID1 PLXNA1 TENM3 RBM12B CRP MAN2B1 SLFN11 NOTCH1 CHPF2 OLFML2A ECEL1 ZNF672 PPM1F TPBG IGSF3	29															5.12194	233.771	34.6029	System of unrelated proteins	Upon examination of the provided proteins, it is evident that they are involved in a wide array of biological processes, with no single prominent process emerging as a common theme. The proteins listed have roles in various cellular functions such as cell signaling, enzymatic activity, transcriptional regulation, extracellular matrix organization, and more. Here is a brief overview of the diversi…	0	Name not assigned	0.97	0	0
C5213	Intracellular trafficking and peroxisomes	WDR48 NAP1L3 SEC24B PEX14 HSD17B4 SEC24C FAM98A PEX13 ACOX3 TUFT1 SEC23B ACBD5 KRIT1 NIF3L1 STMN2 RABGGTB SEC24A PTGR3 UBR1 RAB11FIP2 PPP1R11 ABCD3 GYG1 ECI2 IGFBP5 CAB39L FBXW7 AMBRA1	28					GO:0030127|GO:0070971|GO:0005777|GO:0005778	COPII vesicle coat|endoplasmic reticulum exit site|peroxisome|peroxisomal membrane	2.66e-06|1.91e-05|6.02e-08|3.47e-05	0.13|0.12|0.11|0.1	SEC24C,SEC24B,SEC24A,SEC23B|SEC24C,SEC24B,SEC24A,SEC23B|PTGR3,HSD17B4,ECI2,ACOX3,ACBD5,ABCD3,PEX14,PEX13|HSD17B4,ACBD5,ABCD3,PEX14,PEX13	Peroxisomes	3.91e-11	0.2	HSD17B4,ECI2,ACOX3,ACBD5,ABCD3,PEX14,PEX13	Partial	4.88889	224.092	33.0992	Intracellular Trafficking and Peroxisomal Biogenesis	1. SEC24B, SEC24C, SEC24A, and SEC23B are components of the COPII coat complex, which is involved in the transport of proteins from the endoplasmic reticulum to the Golgi apparatus. These proteins play a critical role in the selection and packaging of cargo proteins into COPII vesicles, which are essential for maintaining the flow of proteins through the secretory pathway.[1][2][3] 2. PEX14 and P…	0.92	High Score	1	0	0.0533333
C5214	Intracellular transport and vesicle-mediated processes	SELENON DGKD BCAP29 SLC27A4 EXTL2 SPRYD7 SLC46A1 FSD2 STEAP3 SNAP47 TRDN STXBP3 HAUS2 NSF DGKE STXBP5 AGPS CREB3 RNF167 SNAP29 RDH14 STX16 ANKH PBXIP1 FKRP EI24 PTTG1IP SAAL1	28															4.88889	224.092	33.0992	Intracellular Transport and Vesicle-Mediated Processes	1. Several proteins in this system, such as SNAP47, STXBP3, STXBP5, SNAP29, and STX16, are involved in vesicular transport and membrane trafficking. These proteins are part of the SNARE complex, which mediates the fusion of vesicles with target membranes, crucial for neurotransmitter release, endocytosis, and secretion.[1][2][3] 2. NSF (N-ethylmaleimide-sensitive factor) is an ATPase that disasse…	0.85	Medium Score	0.92	0	0
C5215	NCOR-associated transcriptional regulation (NATR)	MRTFA MLH3 TBL1X DTX3L PCIF1 ARHGEF40 PKN1 TBL1XR1 JADE1 NCOR1 SLF2 ANK3 HDAC3 FOXJ2 USP3 KAT2B GLI2 QSER1 STK38 NCOR2 DAPK3 CCDC106 PRR12 TRIM24 KANSL1L GPS2 GTF2IRD1 NRIP1	28	NCOR-HDAC3 complex|SMRT complex|NCOR complex|KAISO-NCOR complex|HDAC3-H1.3-SMRT-N-Cor complex|SMRT core complex|NCOR2 complex	7.37e-09|7.37e-09|3.90e-08|1.15e-06|1.23e-04|1.23e-04|2.98e-03	0.36|0.36|0.33|0.26|0.21|0.21|0.17	GPS2,HDAC3,TBL1XR1,TBL1X,NCOR1|GPS2,NCOR2,HDAC3,TBL1XR1,TBL1X|GPS2,HDAC3,TBL1XR1,TBL1X,NCOR1|GPS2,HDAC3,TBL1XR1,TBL1X,NCOR1|HDAC3,NCOR2,NCOR1|HDAC3,NCOR2,TBL1X|NCOR2,HDAC3,NCOR1										Partial	4.88889	224.092	33.0992	Chromatin remodeling and transcriptional regulation	1. MRTFA, also known as MKL1 or MAL, is a coactivator for serum response factor (SRF) and is involved in the regulation of actin dynamics and subsequent transcriptional activation of cytoskeletal genes. It plays a role in chromatin remodeling and can influence gene expression patterns.[1][2][3] 2. MLH3 is a DNA mismatch repair protein that functions in meiotic crossing over and in the repair of D…	0.92	High Score	0.963333	0.993333	0
C5216	DNA repair and telomere maintenance complex	XRCC6 XRCC4 TERF1 TSEN2 APTX HMCES LIG3 PNKP TSEN54 APLF CLP1 CHD1L RPA1 PAXX RNF146 RPA2 POT1 LIG4 RANGRF FARSB TIMELESS TET2 XRCC1 RFWD3 XRCC5 TNKS ZNF398	27	PAXX complex|53BP1-containing complex|DNA double-strand break end-joining complex|RNA endonuclease (SEN2deltaEx8, SEN54, CLP1)|XRCC1-LIG3-PNK-TDP1 complex|Rap1 complex|DNA ligase IV-XRCC4-PNK complex|DNA ligase III-XRCC1-PNK-DNA-pol III multiprotein complex|tRNA splicing endonuclease|TRF-Rap1 complex I, 2MD|Ku-ORC complex|WRN-Ku70-Ku80-PARP1 complex|WRN-XRCC6-XRCC5 complex|Ku antigen-YY1-alphaMyH…	1.48e-07|1.21e-05|3.29e-05|2.54e-04|2.54e-04|3.58e-04|2.54e-04|9.02e-04|2.04e-03|3.73e-03|4.88e-02|4.88e-02|4.88e-02|4.88e-02|4.88e-02|4.88e-02|4.88e-02|4.88e-02|4.88e-02|4.88e-02|4.88e-02|4.88e-02	0.26|0.21|0.2|0.17|0.17|0.17|0.17|0.16|0.15|0.14|0.11|0.11|0.11|0.11|0.11|0.11|0.11|0.11|0.11|0.11|0.11|0.11	XRCC6,LIG4,PAXX,XRCC5,XRCC4|XRCC6,RPA2,RPA1,XRCC5|XRCC6,XRCC4,LIG4,XRCC5|TSEN54,TSEN2,CLP1|XRCC1,PNKP,LIG3|XRCC6,TERF1,POT1,XRCC5|PNKP,XRCC4,LIG4|XRCC1,PNKP,LIG3|TSEN54,TSEN2,CLP1|TERF1,POT1,TNKS|XRCC6,XRCC5|XRCC6,XRCC5|XRCC6,XRCC5|XRCC6,XRCC5|RPA2,RPA1|XRCC6,XRCC5|TERF1,TNKS|TERF1,TNKS|XRCC1,LIG3|XRCC4,LIG4|XRCC6,XRCC5|XRCC6,XRCC5	GO:0070419|GO:1990391|GO:0090734|GO:0035861|GO:0000783|GO:0140445|GO:0000214	nonhomologous end joining complex|DNA repair complex|site of DNA damage|site of double-strand break|nuclear telomere cap complex|chromosome, telomeric repeat region|tRNA-intron endonuclease complex	6.23e-09|4.11e-06|1.04e-11|2.79e-08|4.01e-05|5.81e-05|9.73e-05	0.18|0.13|0.13|0.12|0.12|0.11|0.11	XRCC6,LIG4,XRCC4,XRCC5,PAXX|XRCC6,LIG4,PAXX,XRCC5,XRCC4|RPA2,PNKP,APLF,XRCC1,RPA1,RFWD3,TIMELESS,XRCC4,XRCC5,CHD1L,PAXX|RPA2,PNKP,APLF,RFWD3,TIMELESS,XRCC4,CHD1L,PAXX|XRCC6,TERF1,POT1,XRCC5|XRCC6,TERF1,POT1,XRCC5|TSEN54,TSEN2,CLP1					Partial	4.6583	214.494	31.6098	DNA Damage Response and Repair	1. XRCC6 (Ku70) and XRCC5 (Ku80) form the Ku heterodimer, a DNA end-binding protein complex critical for the non-homologous end joining (NHEJ) pathway of DNA double-strand break (DSB) repair. They recruit other NHEJ factors, including DNA-PKcs, to DSBs.[1][2][3] 2. XRCC4, LIG4, and PAXX are also core components of the NHEJ pathway. XRCC4 forms a complex with LIG4, the DNA ligase that seals the br…	0.98	High Score	0.94	0.463333	0
C5217	Mediator complex	MED22 MED27 ILK MED19 MED1 MED9 MED31 MED17 MED12 RSU1 MED6 MED25 MED30 CDK8 PDZK1 MED4 MED23 MED7 CCDC138 MED15 MED28 MED18 MED13 CCNC MED21 MED14 CDK19	27	Mediator complex|ARC-L complex|SMCC complex|ESR2-TRAP/Mediator coactivator complex|ESR1-TRAP/Mediator coactivator complex|ARC92-Mediator complex|ARC complex|TRAP complex|DRIP complex|CRSP-Mediator 2 complex|SOX9-TRAP complex|PC2 complex|TRAP-SMCC mediator complex|NAT complex|TFTC-type histone acetyl transferase complex|CRSP complex|CCNC-CDK8-MED1-MED6-MED7 xcomplex|Mediator complex 1|CDK8 subcomp…	2.24e-42|3.01e-23|3.32e-22|4.52e-18|4.52e-18|4.52e-18|4.52e-18|4.52e-18|3.03e-14|2.95e-13|9.49e-12|1.67e-10|6.72e-10|2.00e-09|1.22e-08|1.22e-08|1.49e-07|1.49e-07|1.03e-05|1.03e-05|2.56e-04|6.47e-04|6.47e-04|6.47e-04|6.47e-04|9.08e-03|9.08e-03	0.77|0.52|0.5|0.42|0.42|0.42|0.42|0.42|0.35|0.32|0.3|0.27|0.26|0.24|0.23|0.23|0.2|0.2|0.16|0.16|0.14|0.12|0.12|0.12|0.12|0.11|0.11	MED31,MED7,MED15,MED27,MED28,CDK19,MED17,MED19,MED25,MED18,MED13,MED22,MED30,CDK8,MED4,MED14,MED6,MED9,MED1,CCNC,MED12,MED23,MED21|MED6,MED1,CCNC,MED17,MED12,MED7,CDK8,MED23,MED21,MED15,MED25,MED13,MED14|MED31,MED6,MED1,CCNC,MED17,MED12,MED7,CDK8,MED21,MED4,MED27,MED13,MED14|MED6,MED1,CCNC,MED17,MED12,MED7,CDK8,MED23,MED21,MED13,MED14|MED6,MED1,CCNC,MED17,MED12,MED7,CDK8,MED23,MED21,MED13,MED14|M…	GO:0016592|GO:0070847|GO:0090575	mediator complex|core mediator complex|RNA polymerase II transcription regulator complex	1.70e-49|7.93e-39|9.09e-22	0.68|0.62|0.15	MED31,MED7,MED15,MED27,MED28,CDK19,MED17,MED19,MED25,MED18,MED13,MED22,MED30,CDK8,MED4,MED14,MED6,MED1,MED9,CCNC,MED12,MED23,MED21|MED22,MED31,MED6,MED1,MED9,MED30,MED17,MED7,MED23,MED21,MED19,MED4,MED15,MED27,MED25,MED18,MED14,MED28|MED22,MED31,MED6,MED1,MED9,MED30,MED17,MED7,MED23,MED21,MED19,MED4,MED15,MED27,MED25,MED18,MED14,MED28					High	4.6583	214.494	31.6098	Mediator Complex Assembly and Regulation of Transcription	1. The majority of the proteins listed, including MED22, MED27, MED19, MED1, MED9, MED31, MED17, MED12, MED6, MED25, MED30, MED7, MED15, MED28, MED18, MED13, MED21, MED14, and MED23, are components of the Mediator complex. This complex is a multi-protein transcriptional co-activator that bridges the transcriptional machinery, including RNA polymerase II, and gene-specific regulatory proteins. It …	0.98	High Score	1	1	0
C5218	Mitochondrial electron transport chain function	NDUFV3 NDUFS8 NDUFV2 NDUFB5 NDUFAF4 NDUFB9 ND4 NDUFAB1 DCTD NDUFB1 NDUFA9 NDUFB11 NDUFB4 NDUFA13 NDUFB8 NDUFB6 TIMMDC1 NDUFV1 TMEM126B NDUFA8 NDUFS4 PRELID1 NDUFA7 NDUFS2 HTRA2 NDUFS1 DNLZ	27	Respiratory chain complex I (holoenzyme), mitochondrial|Respiratory chain complex I (lambda subunit), mitochondrial|Respiratory chain complex I (incomplete intermediate), mitochondrial|Respiratory chain complex I (beta subunit), mitochondrial|Respiratory chain complex I (intermediate), mitochondrial|Respiratory chain complex I (intermediate VII/650kD), mitochondrial	2.13e-39|3.07e-15|4.21e-14|4.21e-14|4.92e-08|4.29e-06	0.9|0.43|0.4|0.4|0.25|0.2	NDUFB6,NDUFS1,NDUFA8,NDUFAB1,NDUFB5,NDUFS8,NDUFB4,NDUFV1,NDUFB8,NDUFV2,NDUFB9,NDUFA7,NDUFA9,NDUFB11,NDUFV3,NDUFA13,NDUFB1,NDUFS2,NDUFS4|NDUFS1,NDUFV1,NDUFV2,NDUFS2,NDUFS8,NDUFV3,NDUFA13,NDUFA7,NDUFS4|NDUFS1,NDUFV1,NDUFB8,NDUFV2,NDUFA9,NDUFS2,NDUFV3,NDUFS4|NDUFB4,NDUFB6,NDUFB8,NDUFB9,NDUFB11,NDUFAB1,NDUFB5,NDUFB1|NDUFB6,NDUFV2,NDUFA9,NDUFS2,NDUFS4|NDUFS4,NDUFV2,NDUFA9,NDUFS2	GO:0005747|GO:0098803|GO:0005746|GO:0070469|GO:1990204|GO:0098800|GO:1902495|GO:1990351|GO:0098798|GO:0005743|GO:0019866	mitochondrial respiratory chain complex I|respiratory chain complex|mitochondrial respirasome|respirasome|oxidoreductase complex|inner mitochondrial membrane protein complex|transmembrane transporter complex|transporter complex|mitochondrial protein-containing complex|mitochondrial inner membrane|organelle inner membrane	1.17e-43|6.47e-38|6.47e-38|6.92e-37|4.68e-33|6.43e-32|3.05e-31|6.86e-30|1.29e-23|2.93e-27|3.98e-26	0.67|0.49|0.49|0.45|0.34|0.31|0.29|0.26|0.14|0.12|0.11	NDUFB6,NDUFS1,NDUFA8,NDUFAB1,NDUFB5,NDUFS8,NDUFB4,NDUFV1,NDUFB8,NDUFV2,NDUFB9,NDUFA7,ND4,NDUFA9,NDUFB11,NDUFA13,NDUFV3,NDUFB1,NDUFS2,NDUFS4|NDUFB6,NDUFS1,NDUFA8,NDUFAB1,NDUFB5,NDUFS8,NDUFB4,NDUFV1,NDUFB8,NDUFV2,NDUFB9,NDUFA7,ND4,NDUFA9,NDUFB11,NDUFA13,NDUFV3,NDUFB1,NDUFS2,NDUFS4|NDUFB6,NDUFS1,NDUFA8,NDUFAB1,NDUFB5,NDUFS8,NDUFB4,NDUFV1,NDUFB8,NDUFV2,NDUFB9,NDUFA7,ND4,NDUFA9,NDUFB11,NDUFA13,NDUFV3,…					High	4.6583	214.494	31.6098	Mitochondrial Electron Transport Chain Function	1. NDUFV1, NDUFV2, and NDUFV3 are subunits of NADH dehydrogenase (ubiquinone), which is complex I of the mitochondrial electron transport chain (ETC). They play a critical role in the initial step of the mitochondrial respiratory chain, catalyzing the transfer of electrons from NADH to ubiquinone.[1][2][3] 2. NDUFS1, NDUFS2, NDUFS4, and NDUFS8 are part of the same complex I. They are involved in …	0.98	High Score	0.993333	0.996667	0
C5219	Chromosome stability and DNA repair mechanisms	RAD51B TERF2IP PML NEUROG1 SH3BP5 RNF2 SH3BGRL3 CNOT7 ACD GTF2B NUFIP2 TERF2 DPYSL5 DHX35 NHLH2 SBF1 RAD50 PPWD1 LRRC41 HES6 NCOA2 ERCC4 TSC22D1 TINF2 DCLRE1B NFATC1	26	Rap1 complex|Telomere-associated protein complex|TERF2-RAP1 complex|TRF2-Rap1 complex II|TIN2 complex|TRF-Rap1 complex I, 2MD|MRE11A-RAD50-NBN-TRF2 complex	2.34e-06|2.07e-05|4.40e-05|6.38e-04|6.38e-04|2.73e-03|3.92e-02	0.24|0.22|0.21|0.18|0.18|0.16|0.12	TINF2,TERF2IP,TERF2,RAD50,ACD|TERF2IP,ACD,TINF2,TERF2|RAD50,TERF2IP,TINF2,TERF2|TERF2,TINF2,TERF2IP|ACD,TINF2,TERF2|TERF2IP,TINF2,TERF2|RAD50,TERF2	GO:0070187|GO:0000783|GO:0140445	shelterin complex|nuclear telomere cap complex|chromosome, telomeric repeat region	1.99e-06|3.46e-05|5.00e-05	0.14|0.12|0.12	TERF2,ACD,TINF2,TERF2IP|TERF2IP,ACD,TINF2,TERF2|TERF2IP,ACD,TINF2,TERF2	Nuclear bodies	1.87e-28	0.1	RNF2,NEUROG1,ACD,ERCC4,NCOA2,DCLRE1B,NHLH2,SBF1,SH3BGRL3,TERF2IP,RAD51B,DHX35,LRRC41,PML,NUFIP2,CNOT7,TINF2,TERF2,NFATC1,HES6,PPWD1,GTF2B,TSC22D1,SH3BP5	Partial	4.43026	204.98	30.135	Chromosome Stability and DNA Repair Mechanisms	1. RAD51B, RAD50, and DCLRE1B are key components in the homologous recombination (HR) pathway, a critical mechanism for repairing double-strand breaks (DSBs) in DNA. RAD51B is a member of the RAD51 protein family which forms a complex to search for homology and catalyze strand pairing during HR. RAD50 is part of the MRN complex (MRE11-RAD50-NBS1), which senses and processes DSBs to facilitate sub…	0.92	High Score	0.57	0	0
C5220	SWI/SNF complex	SMARCB1 SMARCA2 BICRA PBRM1 DPF2 SMARCD1 SMARCD3 BCL7A SMARCA4 ARID1A BICRAL BRD7 SMARCE1 CDCA7 NUP50 SMARCD2 SS18L1 DPF1 BCL7C ARID1B SMARCC2 BRD9 BCL7B SMARCC1 ARID2 ACTL6A	26	cBAF complex|PBAF complex|BAF complex|ncBAF complex|PBAF complex (Polybromo- and BAF containing complex)|EBAFa complex|EBAFb complex|BRM-associated complex|SWI-SNF chromatin remodeling-related-BRCA1 complex|BRG1-SIN3A complex|BRD7-SWI\u2013SNF complex|BRM-SIN3A complex|PBAF complex, BAF200-specific|BRM-SIN3A-HDAC complex|BRG1-associated complex|Brm-associated complex|Brg1-associated complex I|WIN…	7.82e-27|1.07e-25|4.45e-19|6.24e-16|6.24e-16|4.92e-15|4.92e-15|4.92e-15|4.92e-15|3.07e-15|2.48e-14|8.11e-15|6.52e-14|8.57e-14|4.57e-13|4.57e-13|4.57e-13|2.44e-13|6.87e-12|4.43e-11|6.24e-12|4.11e-09|5.33e-09|3.93e-08|1.01e-06|5.22e-06|6.10e-05|4.12e-04|4.12e-04|3.49e-10|1.40e-03|5.65e-03	0.67|0.64|0.5|0.43|0.43|0.41|0.41|0.41|0.41|0.4|0.39|0.38|0.38|0.38|0.36|0.36|0.36|0.36|0.33|0.32|0.31|0.27|0.24|0.23|0.22|0.19|0.17|0.15|0.15|0.15|0.14|0.12	SMARCA4,SMARCD1,SMARCA2,SMARCC2,SMARCB1,ARID1A,SMARCD2,DPF2,SMARCE1,ARID1B,SMARCC1,ACTL6A,BCL7A,BCL7C|SMARCA4,SMARCD1,SMARCA2,SMARCC2,PBRM1,SMARCB1,ARID2,BRD7,SMARCD2,SMARCE1,SMARCC1,ACTL6A,BCL7A,BCL7C|SMARCA4,SMARCA2,SMARCD1,SMARCC2,SMARCB1,ARID1A,SMARCD2,SMARCE1,ARID1B,SMARCC1,ACTL6A|SMARCD1,SMARCA2,SMARCA4,BICRAL,BRD9,SMARCC1,ACTL6A,BCL7A,BCL7C|SMARCA4,SMARCD1,SMARCC2,PBRM1,SMARCB1,ARID2,SMARC…	GO:0016514|GO:0071565|GO:0140288|GO:0071564|GO:0035060|GO:0016586|GO:0070603|GO:0140092|GO:1904949|GO:0016363|GO:0034399|GO:0000776|GO:0000779	SWI/SNF complex|nBAF complex|GBAF complex|npBAF complex|brahma complex|RSC-type complex|SWI/SNF superfamily-type complex|bBAF complex|ATPase complex|nuclear matrix|nuclear periphery|kinetochore|condensed chromosome, centromeric region	2.86e-46|9.84e-28|7.84e-23|7.84e-23|7.84e-23|2.20e-21|3.16e-40|9.17e-16|5.23e-37|7.52e-12|2.07e-11|6.57e-12|1.04e-11	0.7|0.48|0.41|0.41|0.41|0.38|0.31|0.3|0.24|0.13|0.12|0.11|0.1	SMARCD1,BCL7B,ARID2,DPF2,BICRA,BRD9,SMARCA4,SMARCD2,SMARCC2,PBRM1,ARID1A,ARID1B,SMARCD3,ACTL6A,BCL7A,SMARCA2,SMARCB1,BICRAL,SMARCE1,SMARCC1,BCL7C|DPF1,SMARCA2,SMARCA4,SMARCD1,SMARCC2,SMARCB1,ARID1A,DPF2,SMARCE1,ARID1B,SMARCD3,SMARCC1,SS18L1|BCL7B,SMARCA2,SMARCA4,SMARCD1,BICRAL,BICRA,BRD9,SMARCC1,ACTL6A,BCL7A,BCL7C|SMARCD1,SMARCA2,SMARCA4,SMARCC2,SMARCB1,ARID1A,SMARCE1,ARID1B,SMARCD3,SMARCC1,ACTL6…					High	4.43026	204.98	30.135	Chromatin Remodeling and Regulation of Transcription	1. The SMARCA2, SMARCA4, and ACTL6A proteins are core components of the SWI/SNF (SWItch/Sucrose Non-Fermentable) chromatin remodeling complex. This complex facilitates transcriptional activation of genes by remodeling chromatin structure to allow access of transcriptional machinery to DNA.[1][2][3] 2. ARID1A, ARID1B, and ARID2 are members of the ARID (AT-rich interaction domain) family of DNA-bin…	0.98	High Score	0.996667	0.976667	0
C5221	Cytoskeletal organization and cell adhesion dynamics	PCDHGB1 GPBP1L1 USP33 TGFB1I1 LPXN ENAH TNS1 CORO2B GIT1 LDB3 PTK2 MYH2 CUTA LRCH4 MLF2 SDC1 TNS3 TRIM62 PXN ZYX ASCC2 LPP FBXO28 VIPR2 TLE2	25	MAPK1-PTK2-PXN complex|GIT1-ARHGEF7-PAK1-PXN complex|PXN-ITGB5-PTK2 complex	2.39e-02|2.39e-02|2.39e-02	0.15|0.15|0.15	PTK2,PXN|GIT1,PXN|PTK2,PXN						Focal adhesion sites	1.74e-41	0.35	CUTA,TLE2,ZYX,GIT1,CORO2B,ASCC2,TNS1,FBXO28,LRCH4,PXN,ENAH,TRIM62,TGFB1I1,MYH2,TNS3,LPP,LDB3,PTK2,VIPR2,PCDHGB1,GPBP1L1,LPXN,SDC1	Partial	4.20486	195.551	28.6752	Cytoskeletal organization and cell adhesion dynamics	1. Several proteins in this system, such as PCDHGB1, ENAH, and TNS1, are involved in cell adhesion and cytoskeletal dynamics. PCDHGB1, a member of the protocadherin family, plays a role in cell-cell adhesion, which is crucial for maintaining tissue architecture. ENAH (Enabled homolog) and TNS1 (Tensin 1) are involved in actin filament assembly and cytoskeletal organization, which are essential fo…	0.85	Medium Score	1	0	1
C5222	Endocytic regulation via ubiquitination 1	STXBP4 RNF216 MB21D2 TAX1BP1 LAPTM4A CLTC TRIM11 ZNF114 USP25 CUEDC1 TOM1 CLTCL1 LDAF1 EPN1 RABEP2 RABGEF1 NEDD4 TOLLIP TRAF2 CLTA ANKRD13D ITCH RABEP1 URGCP WWP1	25	RAB5A-RABEP1-RABGEF complex	0.014	0.2	RABGEF1,RABEP1	GO:0071439|GO:0030125|GO:0012510|GO:0030130	clathrin complex|clathrin vesicle coat|trans-Golgi network transport vesicle membrane|clathrin coat of trans-Golgi network vesicle	6.06e-05|1.31e-04|1.36e-03|1.36e-03	0.12|0.11|0.1|0.1	CLTC,CLTCL1,CLTA|EPN1,CLTCL1,CLTA,CLTC|CLTC,CLTCL1,CLTA|CLTC,CLTCL1,CLTA						4.20486	195.551	28.6752	Endosomal Sorting and Ubiquitin-Dependent Protein Degradation	1. The proteins STXBP4, CLTC, CLTCL1, EPN1, RABEP1, RABEP2, and RABGEF1 are involved in vesicular trafficking processes, including endocytosis and endosomal sorting. Syntaxin-binding protein 4 (STXBP4) interacts with SNARE proteins, which are crucial for vesicle fusion. Clathrin heavy chains (CLTC and CLTCL1) are major components of the clathrin-coated vesicles that mediate endocytosis. Epsin 1 (…	0.88	High Score	1	0.476667	0
C5223	Cytosolic protein folding 1	WDR83 SHB SOWAHC NLRP2 TUBG2 CHP1 PFDN1 PDCL3 TXNDC9 VBP1 PDCD5 FBXW9 CCT2 RC3H2 WDTC1 CCT3 CCT8 CCT7 KLHDC8B PDCL PFDN5 MIOS CCT4 DIAPH1 CCT6B	25	CCT complex (chaperonin containing TCP1 complex)|BBS-chaperonin complex|Prefoldin complex	7.37e-09|1.01e-06|9.95e-04	0.36|0.29|0.19	CCT2,CCT4,CCT7,CCT3,CCT8|CCT4,CCT3,CCT8,CCT2|PFDN1,VBP1,PFDN5	GO:0005832|GO:0002199|GO:0101031|GO:0016272	chaperonin-containing T-complex|zona pellucida receptor complex|protein folding chaperone complex|prefoldin complex	3.05e-12|1.15e-07|8.48e-07|3.02e-04	0.25|0.17|0.12|0.11	CCT2,CCT4,CCT6B,CCT7,CCT3,CCT8|CCT4,CCT3,CCT8,CCT2|CCT2,CCT4,CCT6B,CCT7,CCT3,CCT8|PFDN1,VBP1,PFDN5					Partial	4.20486	195.551	28.6752	Protein Folding and Complex Assembly	1. The CCT (chaperonin containing TCP1) complex, represented by CCT2, CCT3, CCT4, CCT6B, CCT7, and CCT8, is a molecular chaperone essential for the correct folding of many cytoskeletal and cytosolic proteins. It assists in the folding of actins, tubulins, and other proteins upon ATP hydrolysis.[1][2][3] 2. Prefoldin subunits, such as PFDN1 and PFDN5, are part of a molecular chaperone complex that…	0.92	High Score	0.993333	0.786667	0
C5224	Regulation of cell cycle and gene expression	CSDC2 IER2 PPME1 PABIR1 LIMD1 ENSA SGO1 ZNF462 SET PPP2R3B RBM7 IER5 PPP2R1A ZNF106 MAST4 ZCCHC8 CTIF SERTAD2 SERTAD4 PPP2R3C PRR14 SIK2 PPP2R1B CDCA4	24	PPP2R1A-PPP2R1B-PPP2CA-PPME1-EIF4A1 complex	0.000211	0.25	PPP2R1B,PPME1,PPP2R1A	GO:0000159	protein phosphatase type 2A complex	0.00111	0.1	PPP2R1B,PPP2R1A,PPP2R3B					Partial	3.98216	186.21	27.2308	Regulation of Cell Cycle and Gene Expression	1. Several proteins in this system, such as PPP2R1A, PPP2R1B, PPP2R3B, PPP2R3C, and PPME1, are subunits or associated with protein phosphatase 2 (PP2A), a major serine/threonine phosphatase involved in the negative control of cell growth and division. PP2A regulates various cellular processes by dephosphorylating key proteins throughout the cell cycle, thus acting as a tumor suppressor by counter…	0.85	Medium Score	1	0.906667	0
C5225	Endosomal organization and transportation assembly 2	CNOT2 CD2AP ACTR1B CNOT6L CAPZB CNOT3 CAP1 WASHC1 MTPN TWF1 PDGFD TNKS1BP1 CRACD DCTN3 CNOT11 GGNBP2 CAPZA2 SH3BP1 DCTN6 CNOT1 CNOT9 CARMIL1 CNOT10 DCTN2	24	CCR4-NOT complex, CNOT8-CNOT6L-specific|CCR4-NOT complex, CNOT7-CNOT6L-specific|CCR4-NOT complex, CNOT8-CNOT6-specific|CCR4-NOT complex, CNOT7-CNOT6-specific|CCR4-NOT-TOB1 complex|CCR4-NOT complex|CNOT1-CNOT2-CNOT3 complex	2.67e-16|2.01e-15|6.52e-14|4.29e-13|8.77e-11|8.77e-11|7.83e-05	0.67|0.62|0.58|0.54|0.46|0.46|0.25	CNOT9,CNOT10,CNOT1,TNKS1BP1,CNOT3,CNOT6L,CNOT11,CNOT2|CNOT9,CNOT10,CNOT1,TNKS1BP1,CNOT3,CNOT6L,CNOT11,CNOT2|CNOT9,CNOT10,CNOT1,TNKS1BP1,CNOT3,CNOT11,CNOT2|CNOT9,CNOT10,CNOT1,TNKS1BP1,CNOT3,CNOT11,CNOT2|CNOT9,CNOT10,CNOT1,CNOT3,CNOT6L,CNOT2|CNOT9,CNOT10,CNOT1,CNOT3,CNOT11,CNOT2|CNOT3,CNOT2,CNOT1	GO:0030014|GO:0030015|GO:0005869|GO:0008290	CCR4-NOT complex|CCR4-NOT core complex|dynactin complex|F-actin capping protein complex	4.45e-16|5.19e-07|5.19e-07|3.02e-04	0.32|0.16|0.16|0.11	CNOT9,CNOT10,CNOT11,CNOT1,CNOT3,CNOT6L,TNKS1BP1,CNOT2|CNOT9,CNOT2,CNOT1,CNOT3|DCTN3,ACTR1B,DCTN2,DCTN6|CAPZA2,MTPN,CAPZB					High	3.98216	186.21	27.2308	mRNA Degradation and Cytoskeletal Regulation	1. The CCR4-NOT complex, represented by CNOT1, CNOT2, CNOT3, CNOT6L, CNOT9, CNOT10, and CNOT11, is a key regulator of mRNA turnover and degradation. It is involved in various aspects of mRNA deadenylation, decapping, and decay. The complex has multiple subunits that interact with each other to form a functional unit, which is essential for the control of mRNA stability and gene expression regulat…	0.89	High Score	1	0.976667	0
C5226	Protein quality control and DNA repair	RAD23A TBP WRNIP1 DDI2 ENTREP3 WIZ UBE3A BTBD9 SMURF1 RCBTB1 MAPK3 DAZAP1 CSTF1 MPLKIP SYN2 UBR5 MPG RAD23B RTCB ANKRD13D ITCH DDX1 TRIM35	23	tRNA splicing ligase|tRNA Splicing Ligase Complex	4.91e-02|4.91e-02	0.13|0.13	DDX1,RTCB|DDX1,RTCB											3.76228	176.957	25.8024	Protein Quality Control and DNA Repair	1. RAD23A and RAD23B are involved in nucleotide excision repair (NER) of DNA. They act as a link between the ubiquitin-proteasome system and the NER pathway, recognizing ubiquitinated proteins and damaged DNA, and are essential for the removal of UV-induced DNA lesions.[1][2][3] 2. TBP (TATA-box binding protein) is a general transcription factor that binds specifically to the TATA box of DNA, whi…	0.85	Medium Score	0.0266667	0	0
C5227	Mitochondrial small ribosomal subunit	MRPS15 MRPS2 MRPS25 MRPS26 MRPS23 FAM120A PSMG4 GTPBP3 MRPS9 MRPS7 MRPS10 MRPS11 MRPS34 LRP2 MRPS27 PTCD3 DAP3 MRPS14 MRPS18B NOA1 MRPS22 MRPS21 MRPS5	23	28S ribosomal subunit, mitochondrial|55S ribosome, mitochondrial	8.20e-36|1.48e-24	0.89|0.38	MRPS25,MRPS9,MRPS34,MRPS18B,MRPS5,MRPS15,MRPS11,DAP3,MRPS2,MRPS22,MRPS23,MRPS27,MRPS7,MRPS21,MRPS10,MRPS26,MRPS14|MRPS25,MRPS9,MRPS34,MRPS18B,MRPS5,MRPS15,MRPS11,DAP3,MRPS2,MRPS22,MRPS23,MRPS27,MRPS7,MRPS21,MRPS10,MRPS26,MRPS14	GO:0005763|GO:0015935|GO:0005761|GO:0044391|GO:0005840|GO:0098798|GO:0005743	mitochondrial small ribosomal subunit|small ribosomal subunit|mitochondrial ribosome|ribosomal subunit|ribosome|mitochondrial protein-containing complex|mitochondrial inner membrane	2.87e-42|2.20e-34|9.45e-31|4.78e-26|5.60e-24|8.18e-22|1.08e-21	0.75|0.46|0.33|0.2|0.16|0.13|0.1	MRPS9,MRPS25,MRPS34,MRPS18B,MRPS5,MRPS15,MRPS11,DAP3,MRPS2,MRPS22,MRPS23,PTCD3,MRPS27,MRPS7,MRPS21,MRPS10,MRPS26,MRPS14|MRPS9,MRPS25,MRPS34,MRPS18B,MRPS5,MRPS15,MRPS11,DAP3,MRPS2,MRPS22,MRPS23,PTCD3,MRPS27,MRPS7,MRPS21,MRPS10,MRPS26,MRPS14|MRPS9,MRPS25,MRPS34,MRPS18B,MRPS5,MRPS15,MRPS11,DAP3,MRPS2,MRPS22,MRPS23,PTCD3,MRPS27,MRPS7,MRPS21,MRPS10,MRPS26,MRPS14|MRPS9,MRPS25,MRPS34,MRPS18B,MRPS5,MRPS1…					High	3.76228	176.957	25.8024	Mitochondrial Ribosome Assembly and Function	1. The majority of the proteins listed, including MRPS15, MRPS2, MRPS25, MRPS26, MRPS23, MRPS9, MRPS7, MRPS10, MRPS11, MRPS34, MRPS27, MRPS14, MRPS18B, MRPS22, MRPS21, and MRPS5, are components of the mitochondrial ribosomal small subunit (28S). These proteins are integral to the structure and function of the mitochondrial ribosome, which is responsible for synthesizing proteins encoded by the mi…	0.98	High Score	0.976667	0.996667	0
C5228	RNA metabolism and nuclear transport regulation	ZFR RBMXL1 MRE11 HNRNPA2B1 C1orf226 QKI EWSR1 HNRNPA3 NUP54 FIP1L1 SAFB2 HNRNPR HNRNPUL2 SRSF3 HNRNPL HNRNPDL ARIH1 SAFB SYNCRIP PRMT1 HNRNPU PSME3 KHDRBS3	23	Large Drosha complex|IGF2BP1 complex	1.13e-02|3.11e-02	0.14|0.13	HNRNPU,HNRNPDL,EWSR1|HNRNPU,SYNCRIP											3.76228	176.957	25.8024	RNA Metabolism and Nuclear Transport Regulation	1. ZFR (Zinc Finger RNA Binding Protein) and RBMXL1 (RNA Binding Motif Protein X-Linked Like 1) are RNA-binding proteins that play roles in RNA processing and metabolism. ZFR is involved in pre-mRNA splicing and 3'-end processing, while RBMXL1 is implicated in alternative splicing and mRNA export.[1][2][3] 2. MRE11 is part of the MRN complex, which is critical for DNA double-strand break repair a…	0.92	High Score	0.726667	0	0
C5229	Chromatin modification and transcriptional regulation 2	CFDP1 ZNHIT1 ING3 DMAP1 MRFAP1 ANP32E EP400 MBTD1 MORF4L2 EPC2 YEATS4 KCTD15 PALB2 KAT7 KAT5 EPC1 PPM1G RUVBL1 BRD8 EME1 ACTR6 ING4 MRGBP	23	H2A.Z histone-exchange complex p400/TIP60|NuA4/Tip60-HAT complex A|NuA4/Tip60-HAT complex|NuA4/Tip60 HAT complex|DMAP1-associated complex|SRCAP-containing complex|NuA4/Tip60-HAT complex B|SRCAP complex	1.23e-19|8.96e-16|2.47e-15|8.64e-14|5.92e-06|8.98e-05|1.67e-04|1.67e-04	0.45|0.43|0.42|0.39|0.21|0.18|0.17|0.17	EP400,ANP32E,ING3,DMAP1,MORF4L2,EPC1,YEATS4,BRD8,RUVBL1,EPC2,MRGBP,KAT5,ZNHIT1|ING3,EPC1,YEATS4,BRD8,DMAP1,EPC2,MRGBP,KAT5,EP400,RUVBL1|ING3,MORF4L2,EPC1,YEATS4,BRD8,DMAP1,MRGBP,KAT5,EP400,RUVBL1|ING3,EPC1,YEATS4,BRD8,DMAP1,EPC2,KAT5,EP400,RUVBL1|EPC1,BRD8,DMAP1,EP400,RUVBL1|DMAP1,ACTR6,RUVBL1,YEATS4|DMAP1,KAT5,EPC1,RUVBL1|RUVBL1,ACTR6,ZNHIT1,YEATS4	GO:0035267|GO:0000812|GO:0000786|GO:1902562|GO:0097346|GO:0000123|GO:0031248|GO:0032777|GO:1902493|GO:0000118|GO:0070603	NuA4 histone acetyltransferase complex|Swr1 complex|nucleosome|H4 histone acetyltransferase complex|INO80-type complex|histone acetyltransferase complex|protein acetyltransferase complex|Piccolo NuA4 histone acetyltransferase complex|acetyltransferase complex|histone deacetylase complex|SWI/SNF superfamily-type complex	1.36e-22|1.04e-19|5.92e-24|1.86e-19|5.23e-16|3.35e-19|2.00e-18|9.69e-08|2.45e-18|3.37e-11|1.39e-10	0.4|0.38|0.34|0.29|0.27|0.19|0.18|0.17|0.17|0.13|0.11	EP400,DMAP1,ING3,MORF4L2,EPC1,YEATS4,BRD8,RUVBL1,EPC2,MRGBP,KAT5,MBTD1|ANP32E,ING3,ACTR6,ZNHIT1,CFDP1,BRD8,DMAP1,KAT5,EP400,RUVBL1|EP400,DMAP1,ING3,ACTR6,MORF4L2,ZNHIT1,EPC1,YEATS4,BRD8,RUVBL1,EPC2,MRGBP,KAT5,MBTD1|EP400,DMAP1,ING3,MORF4L2,EPC1,YEATS4,BRD8,RUVBL1,EPC2,MRGBP,KAT5,MBTD1|DMAP1,ANP32E,ING3,ACTR6,ZNHIT1,CFDP1,BRD8,RUVBL1,KAT5,EP400|EP400,DMAP1,ING3,MORF4L2,KAT7,EPC1,YEATS4,BRD8,ING4,R…					Partial	3.76228	176.957	25.8024	Chromatin Modification and Transcriptional Regulation	1. CFDP1, ZNHIT1, ING3, DMAP1, MRFAP1, ANP32E, EP400, MBTD1, MORF4L2, EPC2, YEATS4, KCTD15, PALB2, KAT7, KAT5, EPC1, PPM1G, RUVBL1, BRD8, EME1, ACTR6, ING4, and MRGBP are proteins that interact in a complex network involved in chromatin remodeling, histone modification, and transcriptional regulation.[1][2][3] 2. Several of these proteins, such as ING3, ING4, KAT5 (also known as TIP60), and KAT7 …	0.92	High Score	0.933333	0.783333	0
C5230	Cell junctions	PRKCI EVA1B TMEM186 METTL9 AFDN PURG TJP1 VPS13B SCAMP1 CADM1 CDK5 IL13RA2 SAMD4A SNX7 MAGI1 SSX2IP ELOC NECTIN3 DDR1 HOXD4 DDB2 COLEC12	22										Cell Junctions	2.09e-27	0.17	CDK5,HOXD4,VPS13B,SCAMP1,IL13RA2,TMEM186,AFDN,NECTIN3,ELOC,TJP1,MAGI1,SSX2IP,METTL9,SNX7,CADM1,COLEC12,DDB2,SAMD4A,DDR1		3.54531	167.797	24.3904	System of unrelated proteins	The provided list of proteins encompasses a wide array of biological functions and does not appear to converge on a single, prominent biological process. The proteins listed are involved in various cellular activities such as signal transduction, cell adhesion, gene expression regulation, and intracellular trafficking. Here is a brief overview of the diverse roles these proteins play: 1. PRKCI (P…	0	Name not assigned	1	0	0.983333
C5231	Proteasome complex	PSMA4 PSMD12 PAAF1 PSMC6 PSMB8 PSMA5 PSMC1 TXNL1 PSMD14 PSMA6 PSMB7 PSMD13 ADRM1 PSMD8 PSMB10 PSMC3 PSMA1 PSMB9 PSMD4 PSMD3	20	PA700-20S-PA28 complex|26S proteasome|PA700 complex|PA28gamma-20S proteasome|PA28-20S proteasome	5.11e-25|4.14e-17|6.52e-14|3.00e-07|6.27e-07	0.54|0.53|0.41|0.29|0.28	PSMD3,PSMA5,PSMC3,PSMC1,PSMA4,PSMA6,PSMA1,PSMD14,PSMD8,PSMD13,PSMD4,PSMB7,PSMD12,PSMC6|PSMA5,PSMC3,PSMC1,PSMA4,PSMA6,PSMA1,PSMD13,PSMD4,PSMB7,PSMC6|PSMD3,PSMC3,PSMC1,PSMD8,PSMD14,PSMD13,PSMD4,PSMD12,PSMC6|PSMA5,PSMA6,PSMA4,PSMB7,PSMA1|PSMA5,PSMA6,PSMA4,PSMB7,PSMA1	GO:0000502|GO:1905369|GO:0005838|GO:0005839|GO:0022624|GO:0008541|GO:1905368|GO:0019773|GO:0019774|GO:0008540|GO:1990111|GO:1904813	proteasome complex|endopeptidase complex|proteasome regulatory particle|proteasome core complex|proteasome accessory complex|proteasome regulatory particle, lid subcomplex|peptidase complex|proteasome core complex, alpha-subunit complex|proteasome core complex, beta-subunit complex|proteasome regulatory particle, base subcomplex|spermatoproteasome complex|ficolin-1-rich granule lumen	3.55e-40|7.49e-39|4.49e-19|1.34e-15|9.12e-18|5.92e-12|1.47e-35|5.50e-08|6.99e-07|2.92e-06|4.04e-05|2.44e-07	0.43|0.38|0.38|0.35|0.33|0.29|0.28|0.2|0.18|0.17|0.14|0.1	PSMD3,PSMA5,PSMC3,PSMA6,PSMD13,PSMD14,TXNL1,PSMD12,ADRM1,PSMD4,PSMC6,PSMA1,PAAF1,PSMC1,PSMA4,PSMB9,PSMD8,PSMB8,PSMB7,PSMB10|PSMD3,PSMA5,PSMC3,PSMA6,PSMD13,PSMD14,TXNL1,PSMD12,ADRM1,PSMD4,PSMC6,PSMA1,PAAF1,PSMC1,PSMA4,PSMB9,PSMD8,PSMB8,PSMB7,PSMB10|PSMD3,PSMC3,PSMC1,ADRM1,PSMD13,PSMD14,PSMD4,PSMD8,PSMD12,PSMC6|PSMA5,PSMA6,PSMA4,PSMB9,PSMB8,PSMB7,PSMB10,PSMA1|PSMD3,PSMC3,PSMC1,ADRM1,PSMD13,PSMD14,P…					High	3.12056	149.76	21.6179	Proteasome-mediated Protein Degradation	1. The proteins PSMA4, PSMA5, PSMA6, and PSMA1 are components of the 20S core proteasome complex, which is responsible for the proteolytic degradation of ubiquitinated proteins. These subunits contribute to the formation of the proteolytic chamber where proteins are unfolded and cleaved into peptides.[1] 2. PSMB8, PSMB7, PSMB9, and PSMB10 are proteasome subunits with specific peptidase activities…	1	High Score	0.996667	0.193333	0
C5232	P-body	PLEK2 EIF4E EDC4 BLOC1S5 MEMO1 LSM14A PHKG2 RCOR2 PHLDB1 DCP1B AGO3 SMG5 EIF4ENIF1 KCTD8 EDC3 DCP1A PATL1 DDX6 EXOSC4 BRAF	20	Decapping complex|4E-T-DDX6-CNOT1 complex	1.56e-06|2.04e-02	0.33|0.17	EDC4,EDC3,DDX6,DCP1A|DDX6,EIF4ENIF1	GO:0000932|GO:0016442	P-body|RISC complex	1.80e-13|9.10e-04	0.18|0.11	PATL1,EDC4,EDC3,DCP1A,DCP1B,EIF4ENIF1,AGO3,DDX6,EIF4E,LSM14A|EIF4E,DDX6,AGO3	Cytoplasmic bodies	7.21e-14	0.21	PATL1,EDC4,EDC3,DCP1A,AGO3,SMG5,DDX6,EIF4E,LSM14A	Partial	3.12056	149.76	21.6179	mRNA Metabolism and Post-transcriptional Regulation	1. Several proteins in this system, including EIF4E, EIF4ENIF1, DDX6, LSM14A, PATL1, and AGO3, are involved in various aspects of mRNA metabolism. EIF4E is a cap-binding protein that initiates the assembly of the translation initiation complex, while EIF4ENIF1 modulates its activity. DDX6 is an RNA helicase associated with RNA decay and translational repression. LSM14A and PATL1 are involved in m…	0.89	High Score	0.4	0	0
C5233		RPAP2 SMAD2 FKBP15 DDX24 TNFAIP1 ZNF622 WASL P2RX6 AMDHD2 WDCP VGLL3 P3H3 ZNF397 PFDN2 NCAPD2 ETV6 MAPK13 ABCF3 PLOD2 NTPCR	20															3.12056	149.76	21.6179	System of unrelated proteins	The provided list of proteins encompasses a wide array of functions and does not appear to converge on a single, prominent biological process. The proteins listed are involved in various cellular activities, including transcriptional regulation, signal transduction, RNA processing, cytoskeletal organization, nucleotide metabolism, and protein folding. Here is a brief overview of their diverse fun…	0	Name not assigned	0.23	0	0
C5234	SAGA complex	TADA3 SF3B5 MBIP SGF29 ATXN7L2 TAF9 ATXN7 TAF7L USP51 TAF6 KIF20B DEDD ZZZ3 TAF4B ATXN7L1 TADA1 SUPT20H USP27X TAF8	19	SAGA complex, GCN5-linked|STAGA complex, SPT3-linked|ATAC complex, GCN5-linked|ATAC complex, YEATS2-linked|STAGA complex|TFTC complex (TATA-binding protein-free TAF-II-containing complex)|TFIID complex, B-cell specific|Transcription initiation factor complex (TAF5, TAF6, TAF9, TAF11, TBP)	1.54e-08|4.65e-08|3.21e-06|8.82e-06|3.55e-05|1.47e-04|3.66e-03|4.91e-02	0.32|0.29|0.29|0.27|0.24|0.2|0.17|0.13	SUPT20H,TADA3,ATXN7L2,TAF9,SGF29,ATXN7L1|TADA1,ATXN7,SUPT20H,TADA3,TAF9,SGF29|MBIP,TADA3,ZZZ3,SGF29|MBIP,TADA3,ZZZ3,SGF29|TAF9,TADA1,ATXN7,TADA3|TAF9,ATXN7,TADA3,TAF6|TAF9,TAF4B,TAF6|TAF9,TAF6	GO:0070461|GO:0000124|GO:0140672|GO:0033276|GO:0005669|GO:0000123|GO:0031248|GO:1902493|GO:0016591	SAGA-type complex|SAGA complex|ATAC complex|transcription factor TFTC complex|transcription factor TFIID complex|histone acetyltransferase complex|protein acetyltransferase complex|acetyltransferase complex|RNA polymerase II, holoenzyme	1.01e-17|6.11e-14|7.96e-07|9.31e-06|1.81e-06|4.52e-13|1.54e-12|1.78e-12|3.08e-08	0.32|0.3|0.2|0.16|0.14|0.14|0.13|0.13|0.12	TADA1,ATXN7,SUPT20H,SF3B5,TAF9,TADA3,ZZZ3,MBIP,SGF29,TAF6|TADA1,ATXN7,SUPT20H,SF3B5,TADA3,TAF9,SGF29,TAF6|MBIP,TADA3,ZZZ3,SGF29|TAF9,ATXN7,TADA3,TAF6|TAF4B,TAF8,TAF7L,TAF9,TAF6|TADA1,ATXN7,SUPT20H,SF3B5,TAF9,TADA3,ZZZ3,MBIP,SGF29,TAF6|TADA1,ATXN7,SUPT20H,SF3B5,TAF9,TADA3,ZZZ3,MBIP,SGF29,TAF6|TADA1,ATXN7,SUPT20H,SF3B5,TAF9,TADA3,ZZZ3,MBIP,SGF29,TAF6|ATXN7,TAF4B,TAF8,TAF7L,TADA3,TAF9,TAF6					Partial	2.91302	140.89	20.2587	Transcriptional Regulation and Chromatin Modification	1. TADA3, TADA1, TAF9, TAF7L, TAF6, TAF4B, and TAF8 are components of the transcription factor IID (TFIID) complex, which is pivotal for the initiation of gene transcription by RNA polymerase II. TAFs (TATA-box binding protein associated factors) are integral to the formation of the transcription pre-initiation complex and influence promoter selectivity, serving as coactivators in the transcripti…	0.92	High Score	0.97	0.833333	0
C5235	DNA damage repair and response system	APTX RPA1 HMCES TIMELESS PAXX LIG3 PNKP XRCC6 RPA2 XRCC1 LIG4 APLF XRCC5 FARSB TNKS XRCC4 TERF1 CHD1L	18	PAXX complex|53BP1-containing complex|DNA double-strand break end-joining complex|XRCC1-LIG3-PNK-TDP1 complex|DNA ligase IV-XRCC4-PNK complex|DNA ligase III-XRCC1-PNK-DNA-pol III multiprotein complex|Rap1 complex|Ku-ORC complex|WRN-Ku70-Ku80-PARP1 complex|WRN-XRCC6-XRCC5 complex|Ku antigen-YY1-alphaMyHC promoter complex|BLM complex II|TRF2-Ku complex|Tankyrin 1-tankyrin 2-TRF1 complex|TRF1 telome…	2.61e-08|3.21e-06|8.82e-06|9.97e-05|9.97e-05|3.44e-04|7.10e-03|2.71e-02|2.71e-02|2.71e-02|2.71e-02|2.71e-02|2.71e-02|2.71e-02|2.71e-02|2.71e-02|2.71e-02|2.71e-02|2.71e-02|4.91e-02|4.91e-02|4.91e-02|4.91e-02|4.91e-02|4.91e-02	0.36|0.29|0.27|0.23|0.23|0.21|0.15|0.14|0.14|0.14|0.14|0.14|0.14|0.14|0.14|0.14|0.14|0.14|0.14|0.13|0.13|0.13|0.13|0.13|0.13	XRCC6,LIG4,PAXX,XRCC5,XRCC4|XRCC6,RPA2,RPA1,XRCC5|XRCC6,XRCC4,LIG4,XRCC5|XRCC1,PNKP,LIG3|PNKP,XRCC4,LIG4|XRCC1,PNKP,LIG3|XRCC6,TERF1,XRCC5|XRCC6,XRCC5|XRCC6,XRCC5|XRCC6,XRCC5|XRCC6,XRCC5|RPA2,RPA1|XRCC6,XRCC5|TERF1,TNKS|TERF1,TNKS|XRCC1,LIG3|XRCC4,LIG4|XRCC6,XRCC5|XRCC6,XRCC5|XRCC6,XRCC5|XRCC6,XRCC5|XRCC6,XRCC5|XRCC6,XRCC5|XRCC6,XRCC5|XRCC1,LIG3	GO:0070419|GO:1990391|GO:0090734|GO:0035861|GO:0000783|GO:0140445|GO:0070418|GO:0005958	nonhomologous end joining complex|DNA repair complex|site of DNA damage|site of double-strand break|nuclear telomere cap complex|chromosome, telomeric repeat region|DNA-dependent protein kinase complex|DNA-dependent protein kinase-DNA ligase 4 complex	7.44e-10|5.08e-07|3.35e-12|4.85e-08|8.99e-04|1.17e-03|4.40e-03|4.40e-03	0.26|0.17|0.13|0.12|0.12|0.11|0.11|0.11	XRCC6,LIG4,XRCC4,XRCC5,PAXX|XRCC6,LIG4,PAXX,XRCC5,XRCC4|PNKP,RPA2,APLF,XRCC1,RPA1,TIMELESS,XRCC4,XRCC5,CHD1L,PAXX|PNKP,RPA2,APLF,TIMELESS,XRCC4,CHD1L,PAXX|XRCC6,TERF1,XRCC5|XRCC6,TERF1,XRCC5|XRCC6,XRCC5|XRCC4,LIG4					Partial	2.7089	132.122	18.9184	DNA Damage Response and Repair	1. APTX, PNKP, and XRCC1 are involved in the single-strand break repair (SSBR) pathway. APTX (Aprataxin) and PNKP (Polynucleotide Kinase 3'-Phosphatase) process damaged DNA termini to facilitate repair, while XRCC1 (X-ray repair cross-complementing protein 1) acts as a scaffold protein, coordinating the SSBR machinery.[1][2][3] 2. RPA1 and RPA2 form part of the Replication Protein A complex, whic…	0.95	High Score	1	0.436667	0
C5236	Cytosolic protein folding 2	SHB KLHDC8B CCT7 PDCL PFDN5 PDCD5 CCT4 CCT2 NLRP2 CCT3 CCT8 TUBG2 PFDN1 RC3H2 PDCL3 VBP1 WDTC1	17	CCT complex (chaperonin containing TCP1 complex)|BBS-chaperonin complex|Prefoldin complex	1.82e-09|3.68e-07|4.79e-04	0.45|0.36|0.23	CCT2,CCT4,CCT7,CCT3,CCT8|CCT4,CCT3,CCT8,CCT2|PFDN1,VBP1,PFDN5	GO:0005832|GO:0002199|GO:0016272|GO:0101031	chaperonin-containing T-complex|zona pellucida receptor complex|prefoldin complex|protein folding chaperone complex	5.46e-10|2.84e-08|1.11e-04|6.93e-06	0.28|0.24|0.15|0.12	CCT2,CCT4,CCT7,CCT3,CCT8|CCT4,CCT3,CCT8,CCT2|PFDN1,VBP1,PFDN5|CCT2,CCT4,CCT7,CCT3,CCT8					Partial	2.50833	123.46	17.5977	Cytoskeletal organization and protein folding homeostasis	1. The CCT (chaperonin containing TCP1) complex, composed of CCT2, CCT3, CCT4, CCT7, and CCT8, is a molecular chaperone essential for the correct folding of actin, tubulin, and other cytoskeletal proteins. It assists in the folding of newly synthesized proteins and the refolding of misfolded proteins, thereby maintaining proteostasis within the cell.[1][2][3] 2. TUBG2, a member of the tubulin fam…	0.89	High Score	0.74	0.373333	0
C5237	Mitochondrial biogenesis and protein quality control	ADNP2 MRPL36 ADCY5 DNAJC11 WDR54 MTG1 TRMU BCAT2 CLPP PGBD2 FBXL12 TTLL4 KCTD12 PNKD GTPBP6 HSPD1 GTPBP8	17															2.50833	123.46	17.5977	Mitochondrial Biogenesis and Protein Quality Control	1. Several proteins in this system, such as MRPL36, DNAJC11, CLPP, and HSPD1, are directly involved in mitochondrial function and maintenance. MRPL36 is a component of the mitochondrial ribosome, essential for mitochondrial protein synthesis. DNAJC11 is a chaperone that assists in the proper folding of proteins within the mitochondria. CLPP is a mitochondrial matrix peptidase that contributes to …	0.85	Medium Score	0.186667	0	0
C5238	RYBP/YAF2-PRC1 complexes in cell division	PCGF5 RYBP GPATCH2 RPS6KA6 PCGF1 FBRSL1 AUTS2 GPATCH2L BHLHE22 YAF2 RING1 PCGF3 ACBD6 FBRS L3MBTL2 BCOR RP9	17	PRC1.5c|PRC1.5a complex|PRC1.3b complex|PRC1.3a complex|BCOR complex|PRC1.1d complex|PRC1.1c complex|PRC1.1b complex|PRC1.1a complex|E2F-6 complex|PRC1.6b complex|PRC1.6a complex|PRC1.4b complex|PRC1.4a complex|PRC1.2b complex|PRC1.2a complex	1.67e-10|1.67e-10|1.67e-10|1.67e-10|4.35e-06|1.75e-05|1.75e-05|2.11e-04|2.11e-04|2.29e-03|3.21e-03|3.21e-03|2.04e-02|2.04e-02|2.04e-02|2.04e-02	0.46|0.46|0.46|0.46|0.31|0.27|0.27|0.25|0.25|0.19|0.18|0.18|0.17|0.17|0.17|0.17	FBRS,FBRSL1,RING1,YAF2,PCGF5,AUTS2|RYBP,FBRS,FBRSL1,RING1,PCGF5,AUTS2|FBRS,FBRSL1,RING1,YAF2,PCGF3,AUTS2|RYBP,FBRS,FBRSL1,RING1,PCGF3,AUTS2|RYBP,RING1,BCOR,PCGF1|BCOR,RING1,YAF2,PCGF1|RYBP,RING1,BCOR,PCGF1|RING1,YAF2,PCGF1|RYBP,RING1,PCGF1|L3MBTL2,RING1,YAF2|L3MBTL2,RING1,YAF2|RYBP,L3MBTL2,RING1|RING1,YAF2|RYBP,RING1|RING1,YAF2|RYBP,RING1	GO:0035102|GO:0031519|GO:0000152|GO:0000805|GO:0000803	PRC1 complex|PcG protein complex|nuclear ubiquitin ligase complex|X chromosome|sex chromosome	7.82e-06|2.08e-06|2.97e-06|1.31e-02|1.91e-03	0.17|0.14|0.13|0.11|0.1	PCGF3,PCGF1,PCGF5,RING1|RYBP,RING1,PCGF1,PCGF5,PCGF3|RING1,PCGF1,BCOR,PCGF5,PCGF3|PCGF3,PCGF5|PCGF3,RING1,PCGF5					Partial	2.50833	123.46	17.5977	Polycomb Group Protein Complex Assembly and Gene Silencing	1. PCGF1, PCGF3, and PCGF5 are members of the Polycomb group (PcG) family of proteins, which are involved in maintaining the transcriptional repression of genes over successive cell generations. These proteins are components of Polycomb repressive complexes (PRCs), which modify histones to create a repressive chromatin state.[1][2][3] 2. RING1, also known as RING1A, is a core component of PRC1, a…	0.92	High Score	0.973333	0.916667	0
C5239	Regulation of gene expression and mRNA processing	FOXK2 PAF1 PVR ELFN2 FAM98B CLEC16A DCP2 TCEANC2 POLE2 BOD1L1 CEBPZ RNF13 FOXK1 CDK9 NXPE3 ZNF638	16															2.31151	114.908	16.2976	Regulation of Gene Expression and mRNA Processing	1. FOXK1 and FOXK2 are members of the forkhead box (FOX) family of transcription factors, which are involved in regulating gene expression by binding to DNA and modulating the transcription of target genes. They play roles in various biological processes, including cell growth, proliferation, differentiation, and longevity.[1][2][3] 2. PAF1 is part of the PAF complex (PAF1C), which has a broad ro…	0.85	Medium Score	0.126667	0	0
C5240	Regulation of gene expression and cell cycle progression	ZCCHC8 CSDC2 PRR14 IER2 ZNF462 SET SIK2 PPP2R3B SGO1 RBM7 SERTAD2 PABIR1 IER5 LIMD1 SERTAD4 MAST4	16															2.31151	114.908	16.2976	Regulation of Gene Expression and Cell Cycle Progression	1. ZCCHC8 is a component of the nuclear exosome targeting (NEXT) complex, which is involved in the regulation of RNA processing and degradation. It plays a role in the regulation of gene expression by targeting specific RNA transcripts for degradation.[1][2] 2. CSDC2 (Cold Shock Domain Containing C2) is a RNA-binding protein that may be involved in post-transcriptional regulatory mechanisms. It c…	0.85	Medium Score	0.866667	0.0833333	0
C5241	Endocytic pathway regulation and vesicle trafficking	AP2A2 AAK1 SNX9 AP1B1 EPS15L1 FCHSD1 FCHSD2 AP2A1 EPS15 DNM3 AMPH SYNJ1 AAGAB PICK1 NECAP2 ITSN2	16					GO:0030132|GO:0030118|GO:0005905|GO:0030125|GO:0030117|GO:0030131|GO:0032437|GO:0030122|GO:0030120|GO:0030119|GO:0036020	clathrin coat of coated pit|clathrin coat|clathrin-coated pit|clathrin vesicle coat|membrane coat|clathrin adaptor complex|cuticular plate|AP-2 adaptor complex|vesicle coat|AP-type membrane coat adaptor complex|endolysosome membrane	7.02e-09|1.39e-10|1.80e-13|3.08e-05|6.30e-09|4.78e-04|3.54e-03|3.54e-03|1.66e-04|1.93e-03|1.47e-02	0.25|0.21|0.2|0.14|0.14|0.13|0.12|0.12|0.11|0.1|0.1	SYNJ1,EPS15,AP2A1,AP2A2,EPS15L1|SYNJ1,EPS15,AP1B1,AP2A1,AP2A2,EPS15L1,NECAP2|SYNJ1,EPS15,FCHSD2,SNX9,AP2A1,AAK1,AP2A2,EPS15L1,NECAP2|AP1B1,AP2A1,NECAP2,AP2A2|SYNJ1,EPS15,AP1B1,AP2A1,AP2A2,EPS15L1,NECAP2|AP1B1,AP2A1,AP2A2|SNX9,FCHSD1|AP2A1,AP2A2|AP1B1,AP2A1,NECAP2,AP2A2|AP1B1,AP2A1,AP2A2|AP2A1,AP2A2					Partial	2.31151	114.908	16.2976	Endocytic Pathway Regulation and Vesicle Trafficking	1. AP2A1 and AP2A2 are subunits of the adaptor protein complex 2 (AP2 complex) which is involved in clathrin-mediated endocytosis. They play a key role in the recruitment of clathrin and cargo selection during the formation of clathrin-coated vesicles.[1][2][3] 2. AAK1 is a kinase that regulates clathrin-mediated endocytosis by phosphorylating the Œº2 subunit of the AP2 complex, thereby modulatin…	0.92	High Score	0.973333	0.926667	0
C5242	Cytochrome complex	UQCRQ COX6C PDHX COX6B1 TXN2 PDHA1 GFER AIFM1 PDCD2L COX4I1 CYC1 UQCRC2 COX7A2L MIX23 COX5B UQCRC1	16	Cytochrome c oxidase including assembly factors (COX, PET100, PET117, MR-1S)|MITRAC complex, mitochondrial	9.40e-08|6.68e-03	0.57|0.29	COX4I1,COX6C,COX6B1,COX5B|COX4I1,COX6C	GO:0070069|GO:0005751|GO:0045277|GO:0005750|GO:0098803|GO:0005746|GO:0070469|GO:0098800|GO:0005967	cytochrome complex|mitochondrial respiratory chain complex IV|respiratory chain complex IV|mitochondrial respiratory chain complex III|respiratory chain complex|mitochondrial respirasome|respirasome|inner mitochondrial membrane protein complex|mitochondrial pyruvate dehydrogenase complex	1.01e-19|1.30e-12|4.93e-12|9.93e-08|6.11e-14|6.11e-14|1.39e-13|9.76e-12|6.62e-03	0.5|0.35|0.33|0.24|0.22|0.22|0.2|0.14|0.11	COX7A2L,COX6C,UQCRC1,COX4I1,CYC1,UQCRC2,UQCRQ,COX6B1,COX5B|COX7A2L,COX6C,COX4I1,UQCRC2,COX5B,COX6B1|COX7A2L,COX6C,COX4I1,UQCRC2,COX5B,COX6B1|CYC1,UQCRQ,UQCRC1,UQCRC2|COX7A2L,COX6C,UQCRC1,COX4I1,CYC1,UQCRC2,UQCRQ,COX6B1,COX5B|COX7A2L,COX6C,UQCRC1,COX4I1,CYC1,UQCRC2,UQCRQ,COX6B1,COX5B|COX7A2L,COX6C,UQCRC1,COX4I1,CYC1,UQCRC2,UQCRQ,COX6B1,COX5B|COX7A2L,COX6C,UQCRC1,COX4I1,CYC1,UQCRC2,UQCRQ,COX6B1,COX…					High	2.31151	114.908	16.2976	Mitochondrial Respiratory Chain Complex Assembly and Function	1. The proteins UQCRQ, CYC1, UQCRC2, and UQCRC1 are components of the mitochondrial respiratory chain complex III, also known as the cytochrome bc1 complex or ubiquinol-cytochrome c reductase. They play a critical role in the electron transport chain, facilitating the transfer of electrons from ubiquinol to cytochrome c and contributing to the proton gradient across the mitochondrial inner membra…	0.95	High Score	0.2	0.96	0
C5243	Ras family interactors	SYTL2 TRIM4 SYTL4 GDI2 RRAS2 AHNAK PPP1R16A RAB27B RAP1GDS1 INPP5A HRAS MRAS IKBKE FNTA RRAS RAC1	16															2.31151	114.908	16.2976	Vesicular Trafficking and Signal Transduction Modulation	1. SYTL2 (Synaptotagmin-like 2) and SYTL4 (Synaptotagmin-like 4) are members of the synaptotagmin-like protein family that are involved in vesicular trafficking. They play roles in the regulation of membrane trafficking in a calcium-dependent and -independent manner, respectively, and are implicated in the control of the distribution of vesicles in the cytoplasm. 2. TRIM4 (Tripartite motif-contai…	0.85	Medium Score	0.983333	0.703333	0
C5244	TFIIH transcription factor complex	ANKRD11 IWS1 ERCC3 GTF2H3 DBF4 CDC7 EAF1 GTF2H1 MNAT1 ELL2 SUPT16H HDGFL2 HIRIP3 CSNK2A1 CDCA7L	15	TFIIH transcription factor complex|TFIIH transcription factor core complex|TFIIH transcription factor subcomplex, cdk7-specific|FACT complex, UV-activated|TFIIH transcription factor subcomplex, p63-specific|RNA polymerase II holoenzyme complex|RNA polymerase II complex, chromatin structure modifying|BRCA1-RNA polymerase II complex	9.43e-06|2.11e-04|4.79e-04|2.04e-02|3.66e-02|2.59e-02|3.37e-02|3.37e-02	0.29|0.25|0.23|0.17|0.15|0.11|0.1|0.1	ERCC3,GTF2H3,GTF2H1,MNAT1|ERCC3,GTF2H1,GTF2H3|ERCC3,GTF2H1,GTF2H3|SUPT16H,CSNK2A1|ERCC3,MNAT1|ERCC3,GTF2H1,GTF2H3|ERCC3,GTF2H1,GTF2H3|ERCC3,GTF2H1,GTF2H3	GO:0005675|GO:0000439|GO:0032806	transcription factor TFIIH holo complex|transcription factor TFIIH core complex|carboxy-terminal domain protein kinase complex	4.70e-07|4.70e-07|3.83e-06	0.22|0.22|0.18	ERCC3,GTF2H3,GTF2H1,MNAT1|ERCC3,GTF2H3,GTF2H1,MNAT1|ERCC3,GTF2H3,GTF2H1,MNAT1					Partial	2.1186	106.47	15.0189	Transcriptional Regulation and DNA Replication Licensing	1. ANKRD11 is an ankyrin repeat-containing cofactor which can interact with histone deacetylase and is involved in chromatin remodeling. It plays a role in gene regulation and is implicated in neural development and possibly in the transcriptional regulation of genes associated with cognitive function.[1][2][3] 2. IWS1, EAF1, and SUPT16H are components of the super elongation complex (SEC) or are…	0.92	High Score	0.543333	0.733333	0
C5245	Regulation of gene expression and signal transduction	RPS6KA5 MAPKAPK3 TCEAL1 MAPKAPK5 TLNRD1 SLX4IP RPS6KA4 USP7 DHX40 POGK DUSP16 RNF220 KDM3A RBM11 CCNL2	15															2.1186	106.47	15.0189	Regulation of Gene Expression and Signal Transduction	1. RPS6KA5 and RPS6KA4, also known as MSK1 and MSK2 respectively, are serine/threonine kinases that function downstream of the MAPK/ERK and p38 MAPK pathways. They are involved in the phosphorylation of transcription factors and histones, which leads to the regulation of gene expression in response to extracellular signals such as stress, cytokines, and growth factors.[1][2] 2. MAPKAPK3 and MAPKA…	0.85	Medium Score	0.61	0	0
C5246	Mitochondrial function and apoptosis regulation	BCL2L11 MTCH2 AGK TIMM10 SLC25A13 RPL7L1 LACTB NIT1 SLITRK3 PCK2 ATP6V1C2 TIMM9 MYCBP CNKSR3 BCKDK	15	TIM22 holo-complex (AGK, TIMM9, TIMM10, TIMM10B, TIMM22, TIMM29), mitochondrial	3.05e-05	0.43	AGK,TIMM9,TIMM10	GO:0042721|GO:0042719	TIM22 mitochondrial import inner membrane insertion complex|mitochondrial intermembrane space protein transporter complex	1.73e-05|3.15e-03	0.19|0.12	AGK,TIMM9,TIMM10|TIMM9,TIMM10					Partial	2.1186	106.47	15.0189	Mitochondrial Function and Apoptosis Regulation	1. BCL2L11, also known as BIM, is a pro-apoptotic member of the Bcl-2 protein family. It promotes apoptosis by binding to and antagonizing the function of anti-apoptotic proteins, thereby releasing pro-apoptotic factors that initiate the cell death pathway. Its activity is tightly regulated in cells, often in response to cellular stress signals.[1][2][3] 2. MTCH2 (Mitochondrial Carrier Homolog 2)…	0.85	Medium Score	0.876667	0	0
C5247	Protein folding and stress response regulation	PLCB2 CCDC117 HSPH1 SNUPN EDRF1 HSPBP1 BAG3 DNAJB4 SPAG1 DNAJC7 SMAD4 STIP1 UBAP2 MAP3K7 HSPA4	15															2.1186	106.47	15.0189	Protein Folding and Stress Response Regulation	1. Several proteins in this system, including HSPH1 (Heat Shock Protein Family H (Hsp110) Member 1), HSPBP1 (Hsp70-Interacting Protein), BAG3 (Bcl2-Associated Athanogene 3), DNAJB4 (DnaJ Heat Shock Protein Family (Hsp40) Member B4), DNAJC7 (DnaJ Heat Shock Protein Family (Hsp40) Member C7), STIP1 (Stress-Induced-Phosphoprotein 1), and HSPA4 (Heat Shock Protein Family A (Hsp70) Member 4), are invo…	0.85	Medium Score	0.736667	0	0
C5248	Endocytosis complex	ZNF114 RABGEF1 CUEDC1 NEDD4 TOM1 TOLLIP RABEP1 CLTCL1 LDAF1 EPN1 URGCP RNF216 CLTA WWP1 CLTC	15	RAB5A-RABEP1-RABGEF complex	0.00893	0.25	RABGEF1,RABEP1	GO:0071439|GO:0030125|GO:0012510|GO:0030130|GO:0030118|GO:0030120|GO:0036020|GO:0036019	clathrin complex|clathrin vesicle coat|trans-Golgi network transport vesicle membrane|clathrin coat of trans-Golgi network vesicle|clathrin coat|vesicle coat|endolysosome membrane|endolysosome	1.42e-05|1.77e-05|3.23e-04|3.23e-04|8.24e-05|9.65e-05|1.16e-02|1.54e-02	0.2|0.15|0.14|0.14|0.11|0.11|0.11|0.11	CLTC,CLTCL1,CLTA|CLTC,CLTCL1,CLTA,EPN1|CLTC,CLTCL1,CLTA|CLTC,CLTCL1,CLTA|CLTC,CLTCL1,CLTA,EPN1|CLTC,CLTCL1,CLTA,EPN1|CLTC,CLTA|CLTC,CLTA					Partial	2.1186	106.47	15.0189	Endocytic Pathway and Ubiquitin-Proteasome System Regulation	1. The proteins ZNF114, RABGEF1, CUEDC1, NEDD4, TOM1, TOLLIP, RABEP1, CLTCL1, LDAF1, EPN1, URGCP, RNF216, CLTA, WWP1, and CLTC are involved in the regulation of endocytosis and the ubiquitin-proteasome system (UPS). These processes are critical for cellular homeostasis, including the internalization of membrane receptors, turnover of proteins, and signal transduction.[1][2][3] 2. RABGEF1, RABEP1,…	0.85	Medium Score	0.993333	0.546667	0
C5249	Zinc finger transcription factors	ZSCAN20 ZSCAN18 ZMYM2 ZSCAN31 ZMYM6 ZNF500 ZSCAN9 RCOR1 ZNF496 KDM1A TGIF1 ZNF274 ZMYM3 ZMYM4 PPP1CB	15	anti-BHC110 complex|HDAC1-associated core complex cI|BHC110 complex|XFIM complex|Anti-HDAC2 complex|LSD1 complex|CtBP core complex|BHC complex|BRAF53-BRCA2 complex|CoREST-HDAC complex	9.43e-06|8.93e-03|1.13e-03|2.51e-02|5.66e-05|1.50e-03|3.52e-02|3.52e-02|4.74e-02|4.74e-02	0.29|0.25|0.21|0.2|0.2|0.2|0.18|0.18|0.17|0.17	ZMYM3,ZMYM2,KDM1A,RCOR1|KDM1A,RCOR1|ZMYM2,KDM1A,RCOR1|ZMYM3,KDM1A|ZMYM3,ZMYM2,KDM1A,RCOR1|ZMYM2,KDM1A,RCOR1|KDM1A,RCOR1|KDM1A,RCOR1|KDM1A,RCOR1|KDM1A,RCOR1										Partial	2.1186	106.47	15.0189	Regulation of Gene Expression via Chromatin Modification and Transcriptional Control	1. ZSCAN20, ZSCAN18, ZSCAN31, ZSCAN9, and ZNF500 are members of the zinc finger protein family, which typically act as transcription factors binding to DNA and regulating gene expression. These proteins often recognize specific DNA sequences to exert control over the transcription of target genes, influencing various cellular processes.[1][2][3] 2. ZMYM2, ZMYM6, ZMYM3, and ZMYM4 belong to the MYM…	0.92	High Score	0.926667	0.02	0
C5250	Endocytic regulation via ubiquitination 2	SNX30 DCUN1D5 EXOC4 XPO6 TNPO2 STAG2 INTS3 UBXN8 INTS4 TSG101 ORC4 UTP20 NOC2L MDN1	14															1.92982	98.1497	13.7627	Nucleocytoplasmic Transport and Chromosome Cohesion	1. SNX30, Sorting Nexin 30, is involved in intracellular protein trafficking and may play a role in the sorting of proteins to specialized endosomal compartments. Its interaction with other proteins suggests a role in the regulation of endosome-to-Golgi retrograde transport. 2. DCUN1D5, Defective in Cullin Neddylation 1 Domain Containing 5, is part of the neddylation pathway that conjugates NEDD8…	0.85	Medium Score	0.2	0	0
C5251	Mitocondrial and membrane associated processing	GLG1 RAB12 NRDE2 LRPPRC MITD1 HADHB MTERF4 GRK6 NRP1 DHRS4 DHRS2 GLCE HADHA SLIRP	14															1.92982	98.1497	13.7627	Lipid Metabolism and Mitochondrial Regulation	1. HADHB and HADHA are subunits of the mitochondrial trifunctional protein (MTP), an enzyme complex anchored in the mitochondrial inner membrane that plays a crucial role in the beta-oxidation of long-chain fatty acids. HADHB is responsible for the enoyl-CoA hydratase and 3-hydroxyacyl-CoA dehydrogenase activities, while HADHA possesses the long-chain 3-ketoacyl-CoA thiolase activity. Their coord…	0.85	Medium Score	0.53	0	0
C5252	Collagen biosynthesis and extracellular matrix organization	COLGALT1 COL4A2 COL5A1 C1QTNF1 COL16A1 MAP3K6 COLQ ZNF451 P3H2 COL11A1 MMP2 P4HA1 COL8A1 COL12A1	14					GO:0005581|GO:0098644|GO:0005604|GO:0005593|GO:0005583	collagen trimer|complex of collagen trimers|basement membrane|FACIT collagen trimer|fibrillar collagen trimer	6.07e-15|1.15e-07|7.92e-07|2.41e-03|4.47e-03	0.33|0.27|0.15|0.14|0.13	COL12A1,C1QTNF1,COL4A2,COL16A1,COLQ,COL8A1,COL5A1,COL11A1|COL11A1,COL8A1,COL5A1,COL4A2|COL4A2,COL8A1,COLQ,P3H2,COL5A1|COL16A1,COL12A1|COL11A1,COL5A1					Partial	1.92982	98.1497	13.7627	Collagen Biosynthesis and Extracellular Matrix Organization	1. COLGALT1, P3H2, and P4HA1 are enzymes directly involved in the post-translational modification of collagen molecules. COLGALT1 (Collagen beta(1-O)galactosyltransferase 1) adds galactose to hydroxylysine residues in collagens. P3H2 (Prolyl 3-hydroxylase 2) and P4HA1 (Prolyl 4-hydroxylase subunit alpha-1) are involved in hydroxylation of proline residues, a critical step for the stability of the…	0.98	High Score	0.586667	0.0166667	0
C5253	Lysosomal function and lipid metabolism	CTSH TYMP ZG16B CST3 SULT2B1 GLUL CCDC90B POF1B NAPRT TFAP2D CTSL APOA1 DOK2 MAB21L4	14					GO:0071682|GO:0031904	endocytic vesicle lumen|endosome lumen	1.74e-02|2.17e-02	0.11|0.1	CTSL,APOA1|CTSH,CTSL						1.92982	98.1497	13.7627	Lysosomal Function and Lipid Metabolism	1. CTSH (Cathepsin H) and CTSL (Cathepsin L) are lysosomal proteases that play roles in the breakdown of proteins within the lysosome. They are involved in various cellular processes including peptide processing, antigen presentation, and tissue remodeling.[1] 2. CST3 (Cystatin C) is a potent inhibitor of lysosomal cysteine proteases like cathepsins, and it is involved in protecting against prote…	0.85	Medium Score	0.676667	0	0
C5254	NSL-MLL complex	PHF20 KMT2C ASH2L MSL3 KMT2A HCFC2 ATN1 MSL1 NCOA6 KANSL1 KANSL3 KMT2B KAT8 MCRS1	14	NSL complex|MSL complex|PTIP-HMT complex|MLL1-WDR5 complex|MLL3 complex|ASCOM complex|UTX-MLL2/3 complex|MWRAD complex (MLL1, WDR5, RBBP5, ASH2L, DPY30)|MLL1 core complex|Set1A complex|MLL-HCF complex	8.22e-08|7.40e-07|8.82e-06|4.77e-07|7.93e-04|2.47e-03|5.21e-03|2.71e-02|2.71e-02|4.91e-02|4.91e-02	0.33|0.31|0.27|0.22|0.2|0.18|0.16|0.14|0.14|0.13|0.13	KANSL1,KAT8,MCRS1,PHF20,KANSL3|MSL1,KANSL1,KAT8,MSL3|KMT2B,NCOA6,KMT2C,ASH2L|KANSL1,KAT8,MCRS1,PHF20,ASH2L,KMT2A|NCOA6,KMT2C,ASH2L|NCOA6,KMT2C,ASH2L|NCOA6,KMT2C,ASH2L|ASH2L,KMT2A|ASH2L,KMT2A|HCFC2,ASH2L|ASH2L,KMT2A	GO:0044545|GO:0044665|GO:0071339|GO:0035097|GO:0072487|GO:1902562|GO:0044666|GO:0034708|GO:0048188|GO:0000123	NSL complex|MLL1/2 complex|MLL1 complex|histone methyltransferase complex|MSL complex|H4 histone acetyltransferase complex|MLL3/4 complex|methyltransferase complex|Set1C/COMPASS complex|histone acetyltransferase complex	3.34e-09|1.78e-13|3.25e-11|2.71e-16|1.42e-05|1.76e-10|6.21e-05|7.75e-15|8.14e-03|3.50e-08	0.28|0.26|0.23|0.22|0.2|0.19|0.18|0.17|0.12|0.1	KANSL1,KAT8,MCRS1,PHF20,KANSL3|KANSL1,HCFC2,KAT8,MCRS1,PHF20,ASH2L,KMT2A,KMT2B|KANSL1,HCFC2,KAT8,MCRS1,PHF20,ASH2L,KMT2A|KANSL1,HCFC2,KAT8,NCOA6,MCRS1,PHF20,KMT2C,ASH2L,KMT2A,KMT2B|MSL1,MSL3,KAT8|MSL1,KANSL1,KAT8,MCRS1,PHF20,MSL3,KANSL3|NCOA6,KMT2C,ASH2L|KANSL1,HCFC2,KAT8,NCOA6,MCRS1,PHF20,KMT2C,ASH2L,KMT2A,KMT2B|HCFC2,ASH2L|MSL1,KANSL1,KAT8,MCRS1,PHF20,MSL3,KANSL3					Partial	1.92982	98.1497	13.7627	Chromatin Modification and Transcriptional Regulation	1. PHF20, KMT2A, KMT2B, KMT2C, and ASH2L are part of a network of proteins that modulate chromatin structure and function, primarily through the methylation of histone proteins. PHF20 is a component of the histone acetyltransferase complex, which acetylates lysine residues in histones, affecting transcriptional activation. KMT2A, KMT2B, and KMT2C (also known as MLL1, MLL2, and MLL3, respectively)…	0.95	High Score	0.326667	0.06	0
C5255	RNAse mitochondrial RNA processing (MRP) complex	RPP30 MAGED2 POP5 RPP25L GON7 RPP38 POP4 RPP14 RPP40 C18orf21 POP7 OSGEP POP1 RNASEH1	14	Rnase/Mrp complex	6.83e-18	0.89	RPP14,POP4,RPP40,POP5,POP7,RPP30,RPP38,POP1	GO:0030681|GO:0000172|GO:0030677|GO:0005655|GO:0005732|GO:1902555|GO:1905348|GO:0000408	multimeric ribonuclease P complex|ribonuclease MRP complex|ribonuclease P complex|nucleolar ribonuclease P complex|sno(s)RNA-containing ribonucleoprotein complex|endoribonuclease complex|endonuclease complex|EKC/KEOPS complex	1.13e-19|1.13e-19|4.45e-18|4.55e-14|2.64e-16|1.17e-16|2.72e-16|4.47e-03	0.62|0.62|0.53|0.46|0.42|0.32|0.3|0.13	RPP14,POP4,RPP40,POP5,POP7,RPP30,RPP38,POP1|RPP25L,RPP40,POP4,POP5,POP7,RPP30,RPP38,POP1|RPP14,POP4,RPP40,POP5,POP7,RPP30,RPP38,POP1|RPP40,POP5,POP7,RPP30,RPP38,POP1|RPP25L,POP4,RPP40,POP5,POP7,RPP30,RPP38,POP1|RPP14,POP4,RPP40,RPP25L,POP7,POP5,RPP30,RPP38,POP1|RPP14,POP4,RPP40,RPP25L,POP7,POP5,RPP30,RPP38,POP1|OSGEP,GON7					High	1.92982	98.1497	13.7627	Ribonucleoprotein Complex Assembly and Maintenance	1. RPP30, RPP25L, RPP38, RPP14, and RPP40 are part of the ribonucleoprotein complex involved in the processing of precursor to mature RNA molecules, particularly in the biogenesis of ribosomal RNA (rRNA). These proteins are components of ribonuclease P (RNase P) and/or ribonuclease MRP, which are endoribonucleases responsible for cleaving precursor tRNA molecules to their mature form in eukaryote…	0.92	High Score	0.593333	0.983333	0
C5256		CERCAM ABCA2 ZNF330 ATP11A ZNF696 OLFM1 LYPD1 POMT2 NPC1 WLS LTBP2 ZNF354C ADAMTS12 TRIM68	14															1.92982	98.1497	13.7627	System of unrelated proteins	1. CERCAM, or Cerebral Endothelial Cell Adhesion Molecule, is involved in cell adhesion and may play a role in maintaining the integrity of the blood-brain barrier. It is typically associated with endothelial cells of the brain.[1] 2. ABCA2, a member of the ATP-binding cassette (ABC) transporters family, is implicated in lipid transport and homeostasis, and has been associated with neurological d…	0	Name not assigned	0.33	0	0
C5257	Large ribosomal subunit	RPS10 EIF4G1 RPL35 RPL14 RPL10L NFU1 LARP1 RPL30 LARP4 RPL5 G3BP1 RPL13 RPS8 SERBP1	14	60S ribosomal subunit, cytoplasmic|Ribosome, cytoplasmic|TRBP containing complex (DICER, RPL7A, EIF6, MOV10 and subunits of the 60S ribosomal particle)|Nop56p-associated pre-rRNA complex	7.69e-06|3.38e-08|4.45e-03|1.60e-05	0.21|0.19|0.17|0.12	RPL30,RPL35,RPL13,RPL14,RPL5|RPS8,RPL30,RPL35,RPL13,RPL14,RPS10,RPL5|RPL30,RPL14,RPL13|RPS8,RPL30,RPL35,RPL13,RPL14,RPL5	GO:0022625|GO:0022626|GO:0015934	cytosolic large ribosomal subunit|cytosolic ribosome|large ribosomal subunit	2.59e-09|2.78e-11|5.27e-07	0.21|0.16|0.1	RPL30,RPL10L,RPL35,RPL13,RPL14,RPL5|RPL30,RPL10L,RPS8,RPL35,RPL13,RPL14,RPS10,RPL5|RPL30,RPL10L,RPL35,RPL13,RPL14,RPL5					Partial	1.92982	98.1497	13.7627	Ribosome Biogenesis and Protein Synthesis Regulation	1. RPS10, RPL35, RPL14, RPL10L, RPL30, RPL5, RPL13, and RPS8 are all components of the ribosome, the cellular machinery responsible for protein synthesis. These proteins are part of the small and large ribosomal subunits and play critical roles in the assembly and function of ribosomes. Their interactions are essential for the proper translation of mRNA into polypeptides.[1][2][3] 2. EIF4G1 is a …	0.92	High Score	0.74	0	0.0133333
C5258	NuA4 histone acetyltransferase complex	EP400 YEATS4 KCTD15 MBTD1 KAT5 CFDP1 ZNHIT1 ING3 RUVBL1 EPC1 BRD8 EPC2 MRGBP	13	NuA4/Tip60-HAT complex A|NuA4/Tip60 HAT complex|NuA4/Tip60-HAT complex|H2A.Z histone-exchange complex p400/TIP60|DMAP1-associated complex|NuA4/Tip60-HAT complex B|SRCAP complex|p400-associated complex|TIP60 histone acetylase complex	5.26e-17|2.16e-14|8.79e-14|1.66e-17|3.16e-05|1.70e-03|1.70e-03|4.82e-02|4.82e-02	0.6|0.53|0.47|0.43|0.25|0.2|0.2|0.15|0.15	ING3,EPC1,YEATS4,BRD8,RUVBL1,EPC2,MRGBP,KAT5,EP400|ING3,EPC1,YEATS4,BRD8,RUVBL1,EPC2,KAT5,EP400|ING3,EPC1,YEATS4,BRD8,RUVBL1,MRGBP,KAT5,EP400|EP400,ING3,EPC1,YEATS4,BRD8,RUVBL1,EPC2,MRGBP,KAT5,ZNHIT1|EP400,BRD8,EPC1,RUVBL1|RUVBL1,KAT5,EPC1|RUVBL1,ZNHIT1,YEATS4|RUVBL1,EP400|RUVBL1,KAT5	GO:0035267|GO:0000812|GO:0000786|GO:0032777|GO:1902562|GO:0097346|GO:0000123|GO:0031248|GO:1902493	NuA4 histone acetyltransferase complex|Swr1 complex|nucleosome|Piccolo NuA4 histone acetyltransferase complex|H4 histone acetyltransferase complex|INO80-type complex|histone acetyltransferase complex|protein acetyltransferase complex|acetyltransferase complex	9.13e-21|1.04e-13|7.68e-21|9.02e-09|2.45e-18|1.68e-11|7.95e-15|2.78e-14|3.21e-14	0.45|0.37|0.32|0.31|0.3|0.23|0.15|0.14|0.13	ING3,MBTD1,EPC1,YEATS4,BRD8,RUVBL1,EPC2,MRGBP,KAT5,EP400|ING3,ZNHIT1,CFDP1,BRD8,RUVBL1,KAT5,EP400|EP400,ING3,MBTD1,EPC1,YEATS4,BRD8,RUVBL1,EPC2,MRGBP,KAT5,ZNHIT1|EPC2,ING3,KAT5,EPC1|ING3,MBTD1,EPC1,YEATS4,BRD8,RUVBL1,EPC2,MRGBP,KAT5,EP400|EP400,ING3,CFDP1,BRD8,RUVBL1,KAT5,ZNHIT1|ING3,MBTD1,EPC1,YEATS4,BRD8,RUVBL1,EPC2,MRGBP,KAT5,EP400|ING3,MBTD1,EPC1,YEATS4,BRD8,RUVBL1,EPC2,MRGBP,KAT5,EP400|ING3,…					High	1.74541	89.9529	12.5301	Chromatin Modification and Transcriptional Regulation	1. EP400 is a component of the NuA4 histone acetyltransferase complex, which is involved in transcriptional activation of select genes, primarily by acetylating nucleosomal histones H4 and H2A. This modification gives a specific tag for epigenetic transcriptional activation and is involved in DNA repair.[1] 2. YEATS4, also known as GAS41, is a component of the ATAC complex that functions as an ac…	0.92	High Score	0.623333	0.766667	0
C5259	proton-transporting V-type ATPase complex	SLC2A3 WDR7 ATP6V0A4 ATP6V0A2 ALCAM G6PD ATP6V1A ATP6V0D2 ATP6V0C ATP6V1D KEAP1 CCDC115 ATP11B	13	v-ATPase-Ragulator-AXIN/LKB1-AMPK complex	0.0307	0.17	ATP6V0C,ATP6V1A	GO:0033176|GO:0016471|GO:0033179|GO:0016469|GO:0000220|GO:0033177|GO:0098850|GO:0030670|GO:0000221	proton-transporting V-type ATPase complex|vacuolar proton-transporting V-type ATPase complex|proton-transporting V-type ATPase, V0 domain|proton-transporting two-sector ATPase complex|vacuolar proton-transporting V-type ATPase, V0 domain|proton-transporting two-sector ATPase complex, proton-transporting domain|extrinsic component of synaptic vesicle membrane|phagocytic vesicle membrane|vacuolar p…	1.04e-13|1.04e-13|4.14e-08|6.00e-12|1.13e-05|1.38e-06|1.01e-02|7.04e-05|1.36e-02	0.37|0.37|0.29|0.26|0.21|0.21|0.12|0.11|0.11	ATP6V1D,ATP6V0A4,ATP6V0D2,CCDC115,ATP6V0C,ATP6V0A2,ATP6V1A|ATP6V1D,ATP6V0A4,ATP6V0D2,CCDC115,ATP6V0C,ATP6V0A2,ATP6V1A|ATP6V0D2,ATP6V0A2,ATP6V0C,ATP6V0A4|ATP6V1D,ATP6V0A4,ATP6V0D2,CCDC115,ATP6V0C,ATP6V0A2,ATP6V1A|ATP6V0A2,ATP6V0C,ATP6V0A4|ATP6V0D2,ATP6V0A2,ATP6V0C,ATP6V0A4|ATP6V1D,ATP6V1A|ATP6V0D2,ATP6V0A2,ATP6V0C,ATP6V0A4|ATP6V1D,ATP6V1A					Partial	1.74541	89.9529	12.5301	Vesicular Acidification and Glucose Metabolism Regulation	1. The majority of the proteins listed, including ATP6V0A4, ATP6V0A2, ATP6V1A, ATP6V0D2, ATP6V0C, and ATP6V1D, are subunits of the vacuolar-type H+-ATPase (V-ATPase) complex. This multi-subunit enzyme is responsible for acidifying a variety of intracellular compartments, including endosomes, lysosomes, and the Golgi apparatus. It functions by pumping protons across biological membranes, which is …	0.85	Medium Score	0.95	0.673333	0
C5260	Mitotic cell cycle progression and regulation 1	KNSTRN FKBPL KLHL22 DCTN1 PIK3CD HAUS3 AURKB CRYBB3 KLK6 KIF11 MGAT5B FAM83D TPX2	13										Mitotic spindle|Cytokinetic bridge	1.62e-17|1.90e-13	0.23|0.14	HAUS3,KLHL22,DCTN1,MGAT5B,TPX2,KIF11,CRYBB3,FAM83D,KNSTRN,FKBPL|HAUS3,KLHL22,KLK6,DCTN1,MGAT5B,TPX2,CRYBB3,PIK3CD,FAM83D	Partial	1.74541	89.9529	12.5301	Mitotic Cell Cycle Progression and Regulation	1. KNSTRN, also known as kinetochore-associated protein 2, is essential for proper chromosome segregation during cell division. It is a component of the kinetochore, interacting with other proteins to ensure accurate attachment of microtubules to the kinetochores, which is critical for the successful separation of sister chromatids.[1][2][3] 2. FKBPL (FK506 binding protein like) has roles in vari…	0.89		1	0	1
C5261	AP-1 transcription factor complex	JUNB NMD3 IRF2BP1 FOSL1 FOS BRCC3 MAFK CTR9 FOSL2 JUN JUND CREB5 ATF2	13	SMAD3-SMAD4-cJun-cFos complex	0.0205	0.2	JUN,FOS	GO:0035976	transcription factor AP-1 complex	9.02e-09	0.31	JUNB,JUN,FOS,JUND					Partial	1.74541	89.9529	12.5301	Transcriptional Regulation and Stress Response Signaling	1. JUN, JUNB, JUND, FOS, FOSL1, and FOSL2 are components of the AP-1 (activator protein-1) transcription factor complex, which regulates gene expression in response to a variety of stimuli, including cytokines, growth factors, stress, and bacterial and viral infections. These proteins form homo- or heterodimers that bind to DNA regulatory regions and modulate the expression of target genes involv…	0.88	High Score	1	0.85	0
C5262		SSX2IP TJP1 DDR1 SNX7 SCAMP1 EVA1B TMEM186 CDK5 IL13RA2 METTL9 DDB2 NECTIN3 HOXD4	13										Cell Junctions	1.51e-17	0.11	SSX2IP,TMEM186,METTL9,SNX7,CDK5,HOXD4,SCAMP1,NECTIN3,DDB2,DDR1,TJP1,IL13RA2		1.74541	89.9529	12.5301	System of unrelated proteins	1. SSX2IP (Synovial Sarcoma, X breakpoint 2 Interacting Protein) is known to be involved in the organization of the cytoskeleton and mitotic spindle orientation. It interacts with components of the cytoskeleton and is implicated in cancer cell biology. 2. TJP1 (Tight Junction Protein 1), also known as ZO-1, is a component of tight junctions, which are structures that seal the space between epithe…	0	Name not assigned	0.716667	0	0.00333333
C5263	Regulation of cellular architecture and autophagy	NUMA1 TNIK BEGAIN TECPR1 TRAK2 ABI2 NAV2 BANP RNF20 ATG16L2 ATG12 CENPF	12					GO:0034045	phagophore assembly site membrane	0.00876	0.12	ATG12,ATG16L2						1.56562	81.885	11.3226	Regulation of Cellular Architecture and Autophagy	1. NUMA1 (Nuclear Mitotic Apparatus Protein 1) is a structural protein that plays a critical role in the organization of the mitotic spindle and in the maintenance of cell polarity. It is essential for the proper segregation of chromosomes during cell division and has a role in anchoring microtubules to the centrosomes.[1][2][3] 2. TNIK (TRAF2 and NCK Interacting Kinase) is a serine/threonine kin…	0.85	Medium Score	0.71	0	0
C5264	Intracellular trafficking and lipid signaling regulation	SNX25 PITPNM1 MIGA2 HINT3 TTC39B ARHGEF12 AKAP11 OSBP2 LSG1 PITPNM3 RMDN2 OSBPL2	12					GO:0097038	perinuclear endoplasmic reticulum	0.0159	0.11	OSBPL2,OSBP2						1.56562	81.885	11.3226	Intracellular Trafficking and Lipid Signaling Regulation	1. SNX25 (Sorting Nexin 25) is part of the sorting nexin family, which is involved in endosomal sorting and signaling. SNX25 may play a role in regulating endosomal trafficking of receptors or other cargos, thereby influencing signaling pathways and cellular homeostasis.[1] 2. PITPNM1 (Phosphatidylinositol Transfer Protein, Membrane-Associated 1) and PITPNM3 (Phosphatidylinositol Transfer Protein…	0.85	Medium Score	0.993333	0.01	0
C5265	Mitochondrial function and metabolism regulation	SIRT5 FOXRED1 INTS14 PLEKHO1 DDAH2 PLEKHJ1 UBE2H CIBAR1 AFF1 ZNHIT3 ACOT8 IVD	12															1.56562	81.885	11.3226	Mitochondrial Function and Metabolism Regulation	1. SIRT5 is a member of the sirtuin family of proteins, which are NAD+-dependent deacetylases. SIRT5 is localized to the mitochondria and has been shown to deacetylate and activate carbamoyl phosphate synthetase 1 (CPS1), thereby regulating the urea cycle and ammonia detoxification. It also targets other metabolic enzymes, suggesting a broader role in regulating mitochondrial metabolism.[1][2][3]…	0.85	Medium Score	0.153333	0	0
C5266	Ribosome biogenesis and RNA processing	SPRYD4 BMS1 SP100 RALYL PBX2 SWSAP1 MEIS2 PBX3 SPIDR DNAAF2 RALY RCL1	12															1.56562	81.885	11.3226	Ribosome Biogenesis and RNA Processing	1. BMS1 is a GTP-binding protein that is essential for the 40S ribosomal subunit biogenesis. It is involved in the early stages of pre-ribosomal RNA processing and is necessary for the maturation of the 18S rRNA.[1][2] 2. RCL1 is a ribonuclease involved in the processing of the 18S rRNA, a component of the small ribosomal subunit. It functions in the cleavage of the 18S pre-rRNA from the pre-ribo…	0.85	Medium Score	1	1	0
C5267	Nonhomologous end joining repair complex	APTX LIG3 PNKP XRCC6 RPA2 XRCC1 LIG4 APLF XRCC5 XRCC4 CHD1L	11	PAXX complex|DNA double-strand break end-joining complex|XRCC1-LIG3-PNK-TDP1 complex|DNA ligase IV-XRCC4-PNK complex|DNA ligase III-XRCC1-PNK-DNA-pol III multiprotein complex|53BP1-containing complex|Ku-ORC complex|WRN-Ku70-Ku80-PARP1 complex|WRN-XRCC6-XRCC5 complex|Ku antigen-YY1-alphaMyHC promoter complex|TRF2-Ku complex|DNA repair complex NEIL1-PNK-Pol(beta)-LigIII(alpha)-XRCC1|DNA ligase IV-X…	1.03e-06|1.03e-06|2.20e-05|2.20e-05|7.89e-05|1.82e-04|1.13e-02|1.13e-02|1.13e-02|1.13e-02|1.13e-02|1.13e-02|1.13e-02|1.13e-02|1.13e-02|2.05e-02|2.05e-02|2.05e-02|2.05e-02|2.05e-02|2.05e-02|3.17e-02|3.17e-02	0.4|0.4|0.38|0.38|0.33|0.3|0.22|0.22|0.22|0.22|0.22|0.22|0.22|0.22|0.22|0.2|0.2|0.2|0.2|0.2|0.2|0.18|0.18	XRCC6,XRCC4,LIG4,XRCC5|XRCC6,XRCC4,LIG4,XRCC5|XRCC1,PNKP,LIG3|PNKP,XRCC4,LIG4|XRCC1,PNKP,LIG3|XRCC6,RPA2,XRCC5|XRCC6,XRCC5|XRCC6,XRCC5|XRCC6,XRCC5|XRCC6,XRCC5|XRCC6,XRCC5|XRCC1,LIG3|XRCC4,LIG4|XRCC6,XRCC5|XRCC6,XRCC5|XRCC6,XRCC5|XRCC6,XRCC5|XRCC6,XRCC5|XRCC6,XRCC5|XRCC6,XRCC5|XRCC1,LIG3|XRCC6,XRCC5|XRCC6,XRCC5	GO:0070419|GO:1990391|GO:0070418|GO:0005958|GO:0000783	nonhomologous end joining complex|DNA repair complex|DNA-dependent protein kinase complex|DNA-dependent protein kinase-DNA ligase 4 complex|nuclear telomere cap complex	5.60e-08|6.49e-06|1.76e-03|1.76e-03|2.32e-02	0.31|0.17|0.17|0.17|0.1	XRCC6,XRCC4,LIG4,XRCC5|XRCC6,XRCC4,LIG4,XRCC5|XRCC6,XRCC5|XRCC4,LIG4|XRCC6,XRCC5					Partial	1.39077	73.9524	10.1415	DNA Damage Response and Repair	1. APTX, PNKP, and XRCC1 are involved in the single-strand break repair (SSBR) pathway. APTX (Aprataxin) corrects aberrant DNA adenylation, a common form of DNA damage, while PNKP (Polynucleotide Kinase 3'-Phosphatase) processes DNA termini by removing 3'-phosphate and 5'-hydroxyl groups, preparing them for ligation. XRCC1 (X-ray Repair Cross Complementing 1) acts as a scaffold protein, coordinat…	0.95	High Score	0.976667	0.64	0
C5268	Chromatin remodeling and transcriptional regulation 1	NCOR1 QSER1 STK38 HDAC3 PCIF1 KANSL1L FOXJ2 CCDC106 SLF2 GTF2IRD1 JADE1	11	HDAC3-H1.3-SMRT-N-Cor complex|NCOR-HDAC3 complex|NCOR complex|NCOR2 complex|NCOR1 complex|KAISO-NCOR complex	2.98e-03|8.63e-03|1.20e-02|1.61e-02|2.56e-02|3.07e-02	0.4|0.29|0.25|0.22|0.18|0.17	HDAC3,NCOR1|HDAC3,NCOR1|HDAC3,NCOR1|HDAC3,NCOR1|HDAC3,NCOR1|HDAC3,NCOR1										Partial	1.39077	73.9524	10.1415	Chromatin remodeling and transcriptional regulation	1. NCOR1 (Nuclear receptor corepressor 1) is a transcriptional corepressor for nuclear receptors and other transcription factors. It is involved in chromatin remodeling and histone deacetylation, playing a critical role in regulating transcription and affecting gene expression patterns.[1] 2. HDAC3 (Histone deacetylase 3) is a member of the histone deacetylase family, which interacts with NCOR1 t…	0.92	High Score	0.926667	0.0466667	0
C5269	Collagen biosynthesis	COLGALT1 COL4A2 COL1A1 COL5A1 COL16A1 COL11A1 P3H4 MMP2 LOXL1 P4HA1 COL8A1	11					GO:0098644|GO:0005583|GO:0005581|GO:0005604	complex of collagen trimers|fibrillar collagen trimer|collagen trimer|basement membrane	4.51e-11|6.84e-06|2.28e-10|3.46e-05	0.42|0.25|0.25|0.12	COL4A2,COL8A1,COL5A1,COL11A1,COL1A1|COL11A1,COL5A1,COL1A1|COL4A2,COL16A1,COL8A1,COL5A1,COL11A1,COL1A1|LOXL1,COL8A1,COL5A1,COL4A2					Partial	1.39077	73.9524	10.1415	Collagen Biosynthesis and Extracellular Matrix Remodeling	1. COLGALT1, COL4A2, COL1A1, COL5A1, COL16A1, COL11A1, and COL8A1 are all collagen proteins, which are major structural components of the extracellular matrix (ECM). These collagens vary in their tissue distribution and function but collectively contribute to the tensile strength, elasticity, and integrity of various connective tissues. COL1A1, in particular, is a major component of type I collag…	0.95	High Score	0.86	0	0
C5270	Regulation of gene expression and mRNA processing	PAF1 FOXK2 DCP2 TCEANC2 BOD1L1 ZNF638 CEBPZ FOXK1 CDK9 CLEC16A POLE2	11															1.39077	73.9524	10.1415	Regulation of Gene Expression and mRNA Processing	1. The PAF1 complex, which includes PAF1, is a key player in the regulation of gene expression. It is involved in the modulation of transcriptional elongation and chromatin remodeling, and it also has roles in histone modification and mRNA processing, including 3'-end formation.[1][2][3] 2. FOXK1 and FOXK2 are members of the forkhead family of transcription factors. They are involved in regulatin…	0.89	High Score	0.796667	0	0
C5271	Protocadherin-mediated cell adhesion and signaling	SCO2 PCDHGB4 PCDHB5 PCDHA6 DYNLT4 TOP3B PCDHGB2 PCDH18 PCDHB14 DKKL1	10															1.2212	66.1625	8.98875	Protocadherin-mediated cell adhesion and signaling	1. SCO2 (Synthesis of Cytochrome C Oxidase 2) is involved in the assembly of cytochrome c oxidase, an essential component of the mitochondrial respiratory chain. It plays a role in the regulation of cellular energy metabolism and is not directly related to cell adhesion or signaling processes.[1][2][3] 2. The majority of the proteins listed, including PCDHGB4, PCDHB5, PCDHA6, PCDHGB2, PCDH18, and…	0.85	Medium Score	0.34	0	0
C5272	Regulation of gene expression and protein quality control	GID8 TENT4A PRICKLE1 HBP1 ARMC8 IKZF2 RMND5A IKZF4 FOXP4 RANBP9	10	CTLH complex|CTLH complex, 20S|GID/CTLH ubiquitin E3 ligase complex|CTLH complex, submodule of the IFT/lebercilin complex	3.87e-07|3.72e-05|6.57e-07|1.03e-06	0.44|0.43|0.4|0.36	ARMC8,RMND5A,RANBP9,GID8|ARMC8,RMND5A,RANBP9|ARMC8,RMND5A,RANBP9,GID8|ARMC8,RMND5A,RANBP9,GID8	GO:0034657	GID complex	0.00274	0.17	ARMC8,RMND5A					Partial	1.2212	66.1625	8.98875	Regulation of Gene Expression and Protein Quality Control	1. GID8 (GID Complex Subunit 8) is part of the GID (Glucose-induced degradation) complex that is involved in the ubiquitin-dependent protein catabolic process. It is implicated in the regulation of gluconeogenesis by mediating the degradation of certain enzymes in the cytoplasm when glucose is available. 2. TENT4A (Terminal Nucleotidyltransferase 4A), also known as PAPD7, is involved in post-tran…	0.85	Medium Score	1	0.00666667	0
C5273		RPS19BP1 TP53TG5 LRCH1 NAA50 RPL7L1 SELENBP1 KDM6A SSX4B ACOX1 CLDND1	10															1.2212	66.1625	8.98875	System of unrelated proteins	1. RPS19BP1 (Ribosomal Protein S19 Binding Protein 1) is associated with ribosomal biogenesis and may play a role in the assembly or stability of the 40S ribosomal subunit. It is implicated in Diamond-Blackfan anemia, a disorder characterized by a failure to produce sufficient red blood cells. 2. TP53TG5 (TP53 Target 5) is a non-coding RNA that may be involved in the regulation of the tumor suppr…	0	Name not assigned	0.00333333	0	0
C5274	Regulation of gene expression and protein modification	RPS6KA5 MAPKAPK3 TCEAL1 MAPKAPK5 USP7 POGK DUSP16 RNF220 KDM3A RBM11	10															1.2212	66.1625	8.98875	Regulation of Gene Expression and Protein Modification	1. RPS6KA5, also known as MSK1, is a serine/threonine kinase that phosphorylates various transcription factors such as CREB and ATF1, thereby regulating gene expression in response to extracellular signals. It is involved in the cellular response to stress and inflammatory signals and plays a role in chromatin remodeling.[1] 2. MAPKAPK3 and MAPKAPK5, mitogen-activated protein kinase-activated pro…	0.85	Medium Score	0.796667	0.166667	0
C5275	Amyloid precursor protein complex 1	APBA3 NFX1 APP APBA2 USP20 RNF25 APLP2 TJAP1 APLP1 IQSEC2	10															1.2212	66.1625	8.98875	Amyloid Precursor Protein (APP) Processing and Signaling	1. APBA3, APBA2, APLP2, and APLP1 are members of the amyloid precursor protein (APP) binding family. These proteins interact with APP, a cell surface receptor and precursor molecule to amyloid beta (AŒ≤), which is implicated in Alzheimer's disease. APBA2 and APBA3 (also known as X11-like proteins) are known to modulate the metabolism of APP and influence AŒ≤ production. APLP1 and APLP2 are homolo…	0.85	Medium Score	0.963333	0.826667	0
C5276	Mitotic cell cycle progression and regulation 2	KNSTRN FKBPL KLHL22 DCTN1 PIK3CD HAUS3 AURKB KIF11 KLK6 FAM83D	10					GO:0035371	microtubule plus-end	0.0228	0.1	DCTN1,KNSTRN	Mitotic spindle	1.89e-11	0.16	HAUS3,FKBPL,KLHL22,DCTN1,KIF11,KNSTRN,FAM83D		1.2212	66.1625	8.98875	Mitotic Cell Cycle Progression and Regulation	1. KNSTRN, also known as kinetochore-associated protein 2, is essential for proper chromosome segregation during cell division. It is a component of the kinetochore, which attaches chromosomes to spindle microtubules. Mutations in KNSTRN can lead to chromosomal instability, a hallmark of cancer.[1][2][3] 2. FKBPL, FK506 binding protein like, has roles in various cellular processes including cell …	0.85	Medium Score	1	0	0.936667
C5277	9-1-1-RAD17-RFC complex	RFC3 RFC5 RAD9A RFC1 RAD1 RAD17 ATAD5 RFC4 DSCC1 RFC2	10	9-1-1-RAD17-RFC complex|RFC complex|RAD17-RFC complex|CTF18-cohesion-RFC-POLH complex|CTF18-cohesion-RFC complex|BRD4-RFC complex|PCNA-RFC2-5 complex|RFC2-5 subcomplex|PCNA-CHL12-RFC2-5 complex|CHTF18-RFC2-5 complex|RC complex (Replication competent complex)|RFC core complex|BASC (Ab 81) complex (BRCA1-associated genome surveillance complex)|BASC (Ab 80) complex (BRCA1-associated genome surveilla…	3.88e-15|5.27e-10|5.27e-10|2.89e-09|2.89e-09|2.89e-09|1.49e-07|1.49e-07|6.57e-07|6.57e-07|4.99e-08|3.19e-05|2.59e-04|4.85e-04|1.25e-03|1.40e-02|1.40e-02|1.40e-02|1.40e-02	0.78|0.56|0.56|0.5|0.5|0.5|0.44|0.44|0.4|0.4|0.38|0.33|0.27|0.25|0.21|0.2|0.2|0.2|0.2	RFC3,RAD9A,RAD1,RFC4,RFC2,RFC5,RAD17|RFC1,RFC3,RFC4,RFC2,RFC5|RFC3,RFC4,RFC2,RFC5,RAD17|DSCC1,RFC3,RFC4,RFC2,RFC5|DSCC1,RFC3,RFC4,RFC2,RFC5|RFC1,RFC3,RFC4,RFC2,RFC5|RFC2,RFC3,RFC5,RFC4|RFC2,RFC3,RFC5,RFC4|RFC2,RFC3,RFC5,RFC4|RFC2,RFC3,RFC5,RFC4|RFC1,RFC3,RFC4,RFC2,RFC5|RFC2,RFC5,RFC4|RFC1,RFC2,RFC4|RFC1,RFC2,RFC4|RFC1,RFC2,RFC4|RAD9A,RAD1|RAD9A,RAD1|RFC2,RFC4|DSCC1,RFC3	GO:0005663|GO:0031390|GO:0031391|GO:0030896|GO:0005657	DNA replication factor C complex|Ctf18 RFC-like complex|Elg1 RFC-like complex|checkpoint clamp complex|replication fork	4.66e-12|2.53e-11|1.39e-06|1.46e-03|2.09e-06	0.5|0.45|0.3|0.18|0.1	RFC1,RFC3,RFC4,RFC2,RFC5|DSCC1,RFC3,RFC4,RFC2,RFC5|RFC1,ATAD5,RFC4|RAD9A,RAD1|RFC1,RFC3,RFC4,RFC2,RFC5					High	1.2212	66.1625	8.98875	DNA Replication Checkpoint and Repair System	1. RFC1, RFC2, RFC3, RFC4, and RFC5 form the Replication Factor C (RFC) complex, a clamp loader that plays a critical role in DNA replication and repair. This complex loads the proliferating cell nuclear antigen (PCNA) onto DNA, which is essential for DNA polymerase to achieve high processivity during replication. The RFC complex also participates in DNA damage checkpoints and repair by recognizi…	0.98	High Score	1	0.926667	0
C5278	Rag-Ragulator complex	RRAGC RRAGB LAMTOR2 LAMTOR4 LAMTOR5 LAMTOR1 ITPA BORCS6 NUDT3 SLC38A9	10	Ragulator-Rag complex|Ragulator complex|v-ATPase-Ragulator-AXIN/LKB1-AMPK complex	3.40e-12|8.89e-08|1.16e-05	0.67|0.5|0.29	LAMTOR5,LAMTOR2,LAMTOR1,RRAGB,LAMTOR4,RRAGC|LAMTOR4,LAMTOR1,LAMTOR5,LAMTOR2|LAMTOR4,LAMTOR1,LAMTOR5,LAMTOR2	GO:0071986|GO:0032045|GO:1990131	Ragulator complex|guanyl-nucleotide exchange factor complex|Gtr1-Gtr2 GTPase complex	2.83e-09|1.55e-07|1.46e-03	0.4|0.29|0.18	LAMTOR4,LAMTOR1,LAMTOR5,LAMTOR2|LAMTOR4,LAMTOR1,LAMTOR5,LAMTOR2|RRAGC,RRAGB					High	1.2212	66.1625	8.98875	mTORC1 Pathway Regulation and Amino Acid Sensing	1. RRAGC and RRAGB are members of the Rag GTPases family, which are crucial for the activation of the mechanistic target of rapamycin complex 1 (mTORC1) in response to amino acid levels. They form heterodimers and interact with mTORC1, facilitating its translocation to the lysosomal surface where it becomes activated. 2. LAMTOR1, LAMTOR2, LAMTOR4, and LAMTOR5, collectively known as the Ragulator …	0.92	High Score	0.6	0.726667	0
C5279	SAGA complex	ATXN7 MBIP SGF29 ZZZ3 SUPT20H USP51 ATXN7L1 USP27X ATXN7L2 TADA1	10	ATAC complex, GCN5-linked|ATAC complex, YEATS2-linked|SAGA complex, GCN5-linked|STAGA complex, SPT3-linked	1.82e-04|3.37e-04|2.54e-05|4.81e-05	0.3|0.27|0.25|0.22	MBIP,ZZZ3,SGF29|MBIP,ZZZ3,SGF29|SUPT20H,SGF29,ATXN7L2,ATXN7L1|SUPT20H,TADA1,ATXN7,SGF29	GO:0140672|GO:0070461|GO:0000124	ATAC complex|SAGA-type complex|SAGA complex	1.85e-05|7.16e-11|1.90e-06	0.25|0.23|0.18	MBIP,ZZZ3,SGF29|TADA1,ATXN7,SUPT20H,ZZZ3,MBIP,SGF29|SUPT20H,TADA1,ATXN7,SGF29					Partial	1.2212	66.1625	8.98875	Chromatin Modification and Transcriptional Regulation	1. ATXN7 is a component of the transcription coactivator complex SAGA (Spt-Ada-Gcn5 acetyltransferase). It is involved in chromatin remodeling and is essential for transcriptional initiation by RNA polymerase II. ATXN7 has a role in the deubiquitination of histones, which is a key step in the regulation of gene expression.[1][2][3] 2. MBIP (MAP3K12-binding inhibitory protein) interacts with compo…	0.92	High Score	0.42	0.213333	0
C5280	Energy metabolism regulation complex	PRX MFGE8 OBSCN AK1 FABP3 KLHL41 ENO3 FBP2 TTC4 MYH15	10					GO:0031430|GO:0031672	M band|A band	6.27e-03|2.28e-02	0.14|0.1	KLHL41,OBSCN|KLHL41,OBSCN						1.2212	66.1625	8.98875	Skeletal Muscle Structure and Metabolism	1. PRX (Periaxin) plays a role in the stabilization of myelin sheaths and is involved in the organization of the axonal cytoskeleton. While PRX is not directly involved in muscle function, its role in peripheral nerve myelination can indirectly affect muscle performance and signaling.[1][2][3] 2. MFGE8 (Milk Fat Globule-EGF Factor 8 Protein) is involved in tissue repair processes, including in sk…	0.88	High Score	0.91	0.15	0
C5281	Heat shock protein complex	HSPH1 HSPBP1 SNUPN EDRF1 BAG3 DNAJB4 UBAP2 STIP1 HSPA4	9															1.05732	58.5238	7.86627	Protein Folding and Stress Response Management	1. HSPH1, also known as HSP105, is a heat shock protein that plays a crucial role in the protection of cells from stress-induced damage. It is involved in the folding and assembly of newly synthesized proteins and the refolding of misfolded proteins. HSPH1 is also implicated in the prevention of protein aggregation, which is essential under stress conditions such as heat shock.[1][2][3] 2. HSPBP1…	0.92	High Score	0.67	0	0
C5282	Intracellular trafficking and signal transduction modulation	SNX25 PITPNM1 TTC39B ARHGEF12 AKAP11 OSBP2 LSG1 PITPNM3 RMDN2	9															1.05732	58.5238	7.86627	Intracellular Trafficking and Signal Transduction Modulation	1. SNX25 (Sorting Nexin 25) is part of the sorting nexin family, which is involved in endosomal sorting and signaling. SNX25 may play a role in regulating endosomal trafficking of receptors and other membrane proteins, thereby influencing signal transduction pathways.[1][2][3] 2. PITPNM1 (Phosphatidylinositol Transfer Protein, Membrane-Associated 1) and PITPNM3 (Phosphatidylinositol Transfer Prot…	0.85	Medium Score	0.993333	0.03	0
C5283	Protein processing and intracellular signaling	TMUB1 TYSND1 TRPM4 UQCC3 INTS12 NAA35 ECSIT SLC39A6 ERAP1	9															1.05732	58.5238	7.86627	Protein Processing and Intracellular Signaling	1. TMUB1 (Transmembrane and Ubiquitin-like domain-containing protein 1) is implicated in the regulation of hepatocyte proliferation and cell cycle progression. It may also play a role in the ubiquitin-proteasome system, a critical pathway for protein degradation and regulation within the cell.[1][2][3] 2. TYSND1 (Peroxisomal leader peptide-processing protease) is involved in the maturation of per…	0.85	Medium Score	0.24	0	0
C5284	mRNA surveillance and decay pathway	LSM4 PRMT5 LSM7 TUT1 KCTD10 LSM1 CLNS1A WDR77 XRN1	9	MEP50-PRMT5-ICLN complex|LSm1-7 complex|CHTOP-methylosome complex|Anti-Sm protein complex|LSm2-8 complex|FCP1-associated protein complex	1.44e-05|2.21e-04|2.51e-02|2.51e-02|2.51e-02|3.52e-02	0.43|0.3|0.2|0.2|0.2|0.18	PRMT5,CLNS1A,WDR77|LSM4,LSM1,LSM7|WDR77,PRMT5|PRMT5,CLNS1A|LSM4,LSM7|WDR77,PRMT5	GO:0034709|GO:1990726|GO:0120115|GO:0005688	methylosome|Lsm1-7-Pat1 complex|Lsm2-8 complex|U6 snRNP	8.47e-06|2.24e-03|3.54e-03|3.54e-03	0.27|0.18|0.17|0.17	WDR77,CLNS1A,PRMT5|LSM1,LSM7|LSM4,LSM7|LSM4,LSM7					Partial	1.05732	58.5238	7.86627	mRNA Surveillance and Decay Pathway	1. LSM1, LSM4, and LSM7 are part of the LSM (Like-Sm) protein family, which are known to form complexes involved in RNA processing and degradation. The LSM1-7 complex specifically binds to the 3' end of mRNA and is involved in the degradation of mRNA, a critical step in the regulation of gene expression. This complex is a component of the cytoplasmic mRNA-decapping complex, which removes the 5' c…	0.92	High Score	0.496667	0.21	0
C5285	Pre-mRNA splicing and snRNA processing	COIL DDX23 PCP4 TXNL4A CENATAC SF3B3 AQR RAB8A GEMIN2	9	Spliceosome, pre-B complex	0.00599	0.14	DDX23,SF3B3,TXNL4A	GO:0005682	U5 snRNP	0.00508	0.15	DDX23,TXNL4A						1.05732	58.5238	7.86627	Pre-mRNA Splicing and Ribonucleoprotein Complex Assembly	1. COIL, also known as Coilin, is a marker protein for the nuclear organelle known as the Cajal body. It is involved in the biogenesis of small nuclear ribonucleoproteins (snRNPs), which are essential components of the spliceosome, the complex responsible for pre-mRNA splicing.[1][2][3] 2. DDX23 is a DEAD-box RNA helicase that is part of the spliceosomal complex. It is implicated in the regulatio…	0.92	High Score	0.4	0	0
C5286	SCF ubiquitin ligase complex	SKP1 FBXL17 KDM2A FBXO46 CUL1 LZTR1 FBXO11 FBXL19 FBXW2	9	Neddylin ligase (FBXO11, SKP1, CUL1, RBX1)|Ubiquitin E3 ligase (SKP1A, FBXW2, CUL1)|Ubiquitin E3 ligase (CUL1, FBXO10, SKP1)|Ubiquitin E3 ligase (SKP1A, SKP2, CUL1, CKS1B, RBX1)|Ubiquitin E3 ligase (BTRC, CUL1, RBX1, SKP1)|Ubiquitin E3 ligase (FBXW11, SKP1, CUL1)|Ubiquitin E3 ligase (NFKBIA, FBXW11, CUL1, SKP1A)|Ubiquitin E3 ligase (NFKBIA, BTRC, CUL1, SKP1A)|Ubiquitin E3 ligase (NIPA, SKP1A, CUL…	1.94e-06|1.94e-06|2.98e-03|2.98e-03|2.98e-03|2.98e-03|2.98e-03|2.98e-03|2.98e-03|2.98e-03|2.98e-03|2.98e-03|5.46e-03|5.46e-03|5.46e-03|5.46e-03|8.63e-03|8.63e-03|1.61e-02|2.56e-02	0.75|0.75|0.4|0.4|0.4|0.4|0.4|0.4|0.4|0.4|0.4|0.4|0.33|0.33|0.33|0.33|0.29|0.29|0.22|0.18	SKP1,CUL1,FBXO11|SKP1,FBXW2,CUL1|SKP1,CUL1|SKP1,CUL1|SKP1,CUL1|SKP1,CUL1|SKP1,CUL1|SKP1,CUL1|SKP1,CUL1|SKP1,CUL1|SKP1,CUL1|SKP1,CUL1|SKP1,CUL1|SKP1,CUL1|SKP1,CUL1|SKP1,CUL1|SKP1,CUL1|SKP1,CUL1|SKP1,CUL1|SKP1,CUL1	GO:0019005	SCF ubiquitin ligase complex	9.71e-06	0.13	FBXL19,FBXL17,CUL1,SKP1					High	1.05732	58.5238	7.86627	SCF Complex-Mediated Ubiquitination and Protein Degradation	1. The proteins SKP1, CUL1, and multiple F-box proteins (FBXL17, FBXO46, FBXL19, FBXW2, FBXO11) are components of the SCF (SKP1-CUL1-F-box protein) E3 ubiquitin ligase complex. This complex is responsible for the ubiquitination of target proteins, marking them for proteasomal degradation. The F-box proteins act as substrate recognizers, each binding to a specific set of target proteins, thus conf…	0.92	High Score	0.996667	0	0
C5287	RNA polymerase III	POLR2L POLR3F POLR2E POLR1D RECQL5 POLR3K POLR3D GPN3 POLR2H	9	RNA polymerase III complex|RNA polymerase II core complex|BRCA1-core RNA polymerase II complex|RNA polymerase II (RNAPII)|RNA polymerase II holoenzyme complex|TNF-alpha/NF-kappa B signaling complex 5|BRCA1-RNA polymerase II complex	5.68e-10|1.70e-03|2.29e-03|3.66e-03|1.05e-02|1.19e-02|1.35e-02	0.4|0.2|0.19|0.17|0.12|0.12|0.12	POLR2L,POLR2H,POLR3F,POLR1D,POLR3D,POLR3K|POLR2H,POLR2L,POLR2E|POLR2H,POLR2L,POLR2E|POLR2H,POLR2L,POLR2E|POLR2H,POLR2L,POLR2E|POLR2H,POLR2L,POLR1D|POLR2H,POLR2L,POLR2E	GO:0005666|GO:0005736|GO:0005665|GO:0055029	RNA polymerase III complex|RNA polymerase I complex|RNA polymerase II, core complex|nuclear DNA-directed RNA polymerase complex	8.92e-15|9.63e-08|1.13e-04|7.44e-10	0.41|0.31|0.18|0.1	POLR2L,POLR2H,POLR3F,POLR1D,POLR3D,POLR3K,POLR2E|POLR2H,POLR2L,POLR1D,POLR2E|POLR2H,POLR2L,POLR2E|POLR2L,POLR2H,POLR3F,POLR1D,POLR3D,POLR3K,POLR2E					Partial	1.05732	58.5238	7.86627	Eukaryotic RNA Polymerase Complex Assembly and Function	1. POLR2L, POLR3F, POLR2E, POLR1D, POLR3K, POLR3D, and POLR2H are all subunits of the three main eukaryotic RNA polymerases (Pol I, Pol II, and Pol III). These enzymes are responsible for the transcription of different types of RNA. Pol I is primarily involved in ribosomal RNA (rRNA) synthesis, Pol II synthesizes messenger RNA (mRNA) and some small nuclear RNAs (snRNAs), and Pol III is responsibl…	0.98	High Score	0.476667	0	0
C5288	Mitotic cell cycle and chromosome segregation regulators	CNST ZFYVE16 SHOC2 CSRNP1 NUF2 PPP1R10 KNL1 PPP1R2 PMF1-BGLAP	9					GO:0000164	protein phosphatase type 1 complex	0.00889	0.13	SHOC2,PPP1R10						1.05732	58.5238	7.86627	Regulation of Mitotic Cell Cycle and Chromosome Segregation	1. NUF2 is a component of the NDC80 complex, which is essential for the kinetochore assembly and chromosome segregation during cell division. It plays a critical role in the proper attachment of the microtubules to the kinetochores, a key event in the mitotic spindle checkpoint.[1][2][3] 2. KNL1, also known as CASC5, is a kinetochore protein that is vital for spindle-assembly checkpoint signaling…	0.85	Medium Score	0.983333	0	0
C5289	Transcriptional regulation and signal transduction	GPC4 GTF3C5 TMEM94 GMEB1 TRERF1 FGF1 MAX GTF2I GMEB2	9															1.05732	58.5238	7.86627	Transcriptional Regulation and Signal Transduction	1. GPC4 (Glypican 4) is a member of the glypican family, which are heparan sulfate proteoglycans that attach to the cell surface. GPC4 is involved in the regulation of cell growth and division, and it modulates signaling pathways such as those mediated by fibroblast growth factors (FGFs). It plays a role in developmental processes and is implicated in the modulation of Wnt signaling.[1][2][3] 2. …	0.85	Medium Score	0.646667	0	0
C5290	Aminoacyl-tRNA synthetase multienzyme assembly	PPP6R2 TARS3 PPP6R3 QARS1 MARS1 USP10 EPRS1 LARS1 SDCBP	9	Multisynthetase complex|PP6 holoenzyme	3.87e-07|2.05e-02	0.44|0.2	QARS1,LARS1,MARS1,EPRS1|PPP6R2,PPP6R3	GO:0017101	aminoacyl-tRNA synthetase multienzyme complex	8.02e-09	0.4	QARS1,LARS1,MARS1,EPRS1					Partial	1.05732	58.5238	7.86627	Protein Synthesis and Quality Control	1. PPP6R2 and PPP6R3 are regulatory subunits of the protein phosphatase 6 (PP6) complex. PP6 is involved in various cellular processes, including the regulation of mitosis and DNA repair. It plays a role in maintaining the fidelity of protein synthesis and assembly, as well as in the control of cell cycle progression.[1] 2. TARS3, QARS1, MARS1, EPRS1, and LARS1 are aminoacyl-tRNA synthetases for …	0.92	High Score	0.973333	0.973333	0
C5291	CENP-H-I complex	CENPO CENPH DHRS12 CENPN CENPI CENPQ ITGB3BP CENPT	8	CENP-H-I complex|CENP-A NAC-CAD complex|CENP-A nucleosomal complex|CENP-A NAC complex|CEN complex	8.94e-13|9.11e-12|3.90e-06|1.18e-04|1.05e-02	0.75|0.6|0.33|0.33|0.12	CENPO,CENPH,CENPQ,CENPN,CENPI,ITGB3BP|CENPT,CENPO,CENPH,CENPQ,CENPN,ITGB3BP|CENPN,CENPT,CENPI,CENPH|CENPN,CENPT,CENPH|CENPI,CENPH,CENPO	GO:0000939	inner kinetochore	0.00219	0.2	CENPI,CENPO					High	0.899602	51.0464	6.77654	Chromosome Segregation and Cell Division	1. CENPO, CENPH, CENPN, CENPI, CENPQ, and CENPT are all part of the constitutive centromere-associated network (CCAN), which is essential for the proper assembly and stability of the kinetochore complex. The kinetochore is a critical structure that mediates the attachment of chromosomes to the microtubules of the mitotic spindle, ensuring accurate chromosome segregation during cell division.[1][2…	0.95	High Score	1	0.996667	0
C5292	SNARE complex	STX12 VTI1B STX8 STX6 VAMP4 STX16 STX7 GOSR2	8	SNARE complex (STX6, STX16, VAMP4, VTI1a, VTI1b)|SNARE complex (STX6, VAMP3, VAMP4, VAMP8)	9.40e-08|6.68e-03	0.57|0.29	VAMP4,VTI1B,STX16,STX6|VAMP4,STX6	GO:0031201	SNARE complex	5.29e-17	0.33	STX12,STX8,VAMP4,STX16,STX6,STX7,VTI1B,GOSR2					High	0.899602	51.0464	6.77654	Intracellular Vesicle Trafficking and Fusion	1. STX12, STX8, STX6, and STX16 are members of the syntaxin family, which are SNARE (Soluble NSF Attachment Protein Receptor) proteins. These proteins are involved in the docking and fusion of vesicles with target membranes, which is a critical step in intracellular transport. Syntaxins typically localize to specific cellular compartments, where they contribute to the specificity of vesicle traff…	0.95	High Score	0.256667	0.163333	0
C5293	Protein quality control and DNA repair complex	UBE3A RAD23B MPG RAD23A RTCB DDI2 UBR5 DAZAP1	8															0.899602	51.0464	6.77654	Protein Quality Control and DNA Repair	1. UBE3A, an E3 ubiquitin-protein ligase, is involved in the ubiquitin-proteasome system (UPS), which is crucial for protein quality control by targeting misfolded or damaged proteins for degradation. It also plays a role in the regulation of the circadian rhythm and synaptic function.[1][2][3] 2. RAD23B and RAD23A are homologous proteins that function in nucleotide excision repair (NER) of DNA. …	0.85	Medium Score	0.513333	0.0333333	0
C5294	Vesicle trafficking and regulation 1	SYTL2 TRIM4 GDI2 RRAS2 AHNAK PPP1R16A RAB27B SYTL4	8															0.899602	51.0464	6.77654	Vesicular Trafficking and Regulation	1. SYTL2 (Synaptotagmin-like 2) and SYTL4 (Synaptotagmin-like 4) are members of the synaptotagmin-like protein family, which are known to be involved in the regulation of membrane trafficking and neurotransmitter release. These proteins are thought to play a role in the trafficking of vesicles and their fusion with target membranes, which is crucial for processes such as exocytosis and endocytosi…	0.85	Medium Score	0.88	0.04	0
C5295	Hematopoietic regulation and bone development	ARNT MLF1 DNAJB6 RUNX1 ZBTB20 KCTD13 RUNX2 SMTN	8															0.899602	51.0464	6.77654	Hematopoietic Regulation and Bone Development	1. ARNT (Aryl hydrocarbon receptor nuclear translocator) is a transcription factor that forms a heterodimer with the aryl hydrocarbon receptor (AHR) and mediates the response to environmental toxins. It also interacts with hypoxia-inducible factors (HIFs) to regulate genes involved in response to hypoxia, which is important in various cellular processes including hematopoiesis.[1][2][3] 2. MLF1 (…	0.85	Medium Score	0.543333	0	0
C5296	RNA polymerase II	POLR3A POLR3H POLR2B POLR2I POLR2C URI1 GPN1 RPAP1	8	RPAP1-RPB2-RPB3 complex|RNA polymerase II (RNAPII)|RNA polymerase II core complex|BRCA1-core RNA polymerase II complex|RNA polymerase II holoenzyme complex|BRCA1-RNA polymerase II complex	2.20e-05|3.55e-05|1.70e-03|2.29e-03|1.05e-02|1.35e-02	0.38|0.24|0.2|0.19|0.12|0.12	RPAP1,POLR2C,POLR2B|RPAP1,POLR2C,POLR2B,POLR2I|POLR2C,POLR2B,POLR2I|POLR2C,POLR2B,POLR2I|POLR2C,POLR2B,POLR2I|POLR2C,POLR2B,POLR2I	GO:0005665	RNA polymerase II, core complex	7.76e-05	0.19	POLR2C,POLR2B,POLR2I					Partial	0.899602	51.0464	6.77654	RNA Polymerase Assembly and Transcription Regulation	1. POLR3A, POLR3H, POLR2B, POLR2I, and POLR2C are all subunits of RNA polymerase complexes. POLR3A and POLR3H are part of RNA polymerase III, which is responsible for the transcription of small non-coding RNAs, including tRNA and 5S rRNA. POLR2B, POLR2I, and POLR2C are components of RNA polymerase II, which synthesizes messenger RNA (mRNA) and some small nuclear RNAs (snRNA). These subunits contr…	0.95	High Score	0.836667	0	0
C5297	PRC1 complex	PCGF5 RPS6KA6 AUTS2 FBRSL1 GPATCH2L ACBD6 GPATCH2 RP9	8	PRC1.5c|PRC1.5a complex|PRC1.3b complex|PRC1.3a complex	2.20e-05|2.20e-05|1.13e-02|1.13e-02	0.38|0.38|0.22|0.22	FBRSL1,PCGF5,AUTS2|FBRSL1,PCGF5,AUTS2|FBRSL1,AUTS2|FBRSL1,AUTS2										Partial	0.899602	51.0464	6.77654	Regulation of Gene Expression and RNA Processing	1. PCGF5 (Polycomb Group Ring Finger 5) is a component of the Polycomb repressive complex 1 (PRC1), which is involved in maintaining the repressed state of many genes, including those involved in developmental processes and cell fate decisions. PRC1 functions by ubiquitinating histone H2A, leading to chromatin compaction and gene silencing.[1][2][3] 2. RPS6KA6 (Ribosomal Protein S6 Kinase A6), al…	0.85	Medium Score	0.4	0.00333333	0
C5298	Nuclear transport and gene expression regulation	COMMD1 NUP188 COMMD9 E2F6 DUSP22 NRBF2 PHF21A NUP88	8	CCC complex	0.0474	0.17	COMMD9,COMMD1											0.899602	51.0464	6.77654	Nuclear Transport and Gene Expression Regulation	1. COMMD1 and COMMD9 are part of the COMMD protein family, which is involved in various cellular processes including the regulation of copper metabolism, sodium transport, and NF-kB signaling. These proteins have been implicated in the regulation of gene expression and may interact with transcription factors or other regulatory proteins to modulate their activity.[1][2][3] 2. NUP188 and NUP88 are…	0.85	Medium Score	0.946667	0	0
C5299	Regulation of mRNA processing and protein ubiquitination	CSTF1 MPLKIP ANKRD13D SMURF1 ITCH WRNIP1 TRIM35 ENTREP3	8															0.899602	51.0464	6.77654	Regulation of mRNA Processing and Protein Ubiquitination	1. CSTF1, or Cleavage Stimulation Factor 50 kDa subunit, is a critical component of the cleavage and polyadenylation specificity factor complex (CPSF) that is involved in the cleavage of the 3' signaling region from a newly synthesized pre-mRNA molecule, a key step in mRNA processing and maturation. This process is essential for the regulation of mRNA stability and export from the nucleus, as wel…	0.85	Medium Score	0.456667	0	0
C5300	Ciliary assembly	KIF2C IFT70A PRAME IFT81 ARL13B CLUAP1 SLC43A3 IFT25	8					GO:0030992|GO:0030990|GO:0097542	intraciliary transport particle B|intraciliary transport particle|ciliary tip	1.30e-08|5.55e-08|2.84e-04	0.4|0.33|0.14	IFT25,IFT81,IFT70A,CLUAP1|IFT25,IFT81,IFT70A,CLUAP1|IFT25,IFT81,CLUAP1					Partial	0.899602	51.0464	6.77654	Ciliary Assembly and Function	1. KIF2C, also known as MCAK, is a kinesin-like motor protein that plays a critical role in mitosis, particularly in chromosome alignment and spindle dynamics. It is also implicated in microtubule depolymerization, which is essential for ciliary length regulation.[1][2][3] 2. IFT70A (also known as IFT52), IFT81, ARL13B, CLUAP1, and IFT25 are all components of the intraflagellar transport (IFT) sy…	0.85	Medium Score	0.836667	0.703333	0
C5301	Signal recognition particle (SRP) associated protein translocation	SRP68 SRP54 MTHFD2 CPNE5 MAPK11 MOV10 SRP14	7					GO:0005786	signal recognition particle, endoplasmic reticulum targeting	4.38e-07	0.43	SRP54,SRP14,SRP68					Partial	0.74864	43.7424	5.72253	Protein Targeting and Secretion Pathway	1. SRP68 and SRP14 are components of the signal recognition particle (SRP), a ribonucleoprotein complex that plays a critical role in the targeting of secretory and membrane proteins to the endoplasmic reticulum (ER) membrane. SRP68 is a part of the SRP RNA complex and is involved in the SRP-SRP receptor interaction, which is crucial for the translocation of proteins across the ER membrane. SRP14…	0.85	Medium Score	0.99	0.25	0
C5302		TM2D3 GFER KIAA0232 COA7 ZNF223 ANKRD52 PDK2	7															0.74864	43.7424	5.72253	Mitochondrial Function and Regulation	1. TM2D3 (TM2 domain containing 3) is a protein that has been implicated in the regulation of apoptosis and may be involved in cellular processes such as signal transduction and cell death. Its precise role in mitochondrial function is not well characterized, but it is believed to be associated with the outer mitochondrial membrane. 2. GFER (Growth factor, augmenter of liver regeneration) is a mi…	0.75	Low Score	0.33	0	0
C5303	RNA processors	CCDC9B ERH DROSHA TASOR2 TUSC1 LRRC45 CCDC9	7															0.74864	43.7424	5.72253	Regulation of microRNA biogenesis	1. DROSHA is a class 2 ribonuclease III enzyme that is critical for microRNA (miRNA) biogenesis. It cleaves primary miRNA transcripts (pri-miRNAs) to release precursor miRNA (pre-miRNA) in the nucleus. This is a fundamental step in the miRNA processing pathway, which ultimately leads to the regulation of gene expression post-transcriptionally.[1][2][3] 2. ERH (Enhancer of Rudimentary Homolog) int…	0.85	Medium Score	0.43	0	0
C5304	GID complex	GLIPR1L2 AIP CRIPTO WDR26 MAEA YPEL5 GID4	7	GID/CTLH ubiquitin E3 ligase complex|CTLH complex, submodule of the IFT/lebercilin complex|CTLH complex	1.49e-07|2.40e-07|7.89e-05	0.44|0.4|0.33	YPEL5,GID4,MAEA,WDR26|YPEL5,GID4,MAEA,WDR26|GID4,MAEA,WDR26	GO:0034657	GID complex	0.00137	0.22	MAEA,WDR26					Partial	0.74864	43.7424	5.72253	System of unrelated proteins	1. GLIPR1L2 (GLI Pathogenesis-Related 1 Like 2) is a protein with limited characterization in the literature. It shares homology with GLIPR1, which is known to be involved in cell signaling, apoptosis, and possibly in the regulation of tumor progression. However, without specific information on GLIPR1L2's role, it is difficult to assign it to a particular biological process within this system.[1]…	0	Name not assigned	0.496667	0	0
C5305		N4BP2L2 C9orf78 KMT2E ADAM15 MPP7 TBKBP1 ITPKC	7															0.74864	43.7424	5.72253	System of unrelated proteins	1. N4BP2L2 (NEDD4 Binding Protein 2-Like 2) is a protein that has been implicated in the regulation of transcription and may play a role in neuronal differentiation. However, its precise biological functions are not well characterized.[1][2] 2. C9orf78 (Chromosome 9 Open Reading Frame 78) is a protein with limited functional information available. It is not well studied and lacks a clear associat…	0	Name not assigned	0.63	0.00333333	0
C5306	BLOC-1 complex	SNAPIN ZC4H2 IFT57 GOLGA3 BLOC1S3 BLOC1S4 BORCS8	7	BLOC1-BLOC2 complex|BLOC-1 (biogenesis of lysosome-related organelles complex 1)|AP3-BLOC1 complex|BORC complex	3.72e-05|3.72e-05|1.18e-04|1.33e-02	0.43|0.43|0.33|0.25	SNAPIN,BLOC1S3,BLOC1S4|SNAPIN,BLOC1S3,BLOC1S4|SNAPIN,BLOC1S3,BLOC1S4|BORCS8,SNAPIN	GO:0031083|GO:0031082|GO:0099078|GO:0098574	BLOC-1 complex|BLOC complex|BORC complex|cytoplasmic side of lysosomal membrane	7.20e-06|7.20e-06|2.19e-03|3.15e-03	0.3|0.3|0.2|0.18	SNAPIN,BLOC1S3,BLOC1S4|SNAPIN,BLOC1S3,BLOC1S4|BORCS8,SNAPIN|BORCS8,SNAPIN					Partial	0.74864	43.7424	5.72253	Intracellular Trafficking and Organelle Biogenesis	1. SNAPIN is a component of the SNARE complex, which is crucial for synaptic vesicle docking and fusion. It interacts with SNAP25 and enhances the association of the SNARE proteins, which are essential for neurotransmitter release. SNAPIN also plays a role in general intracellular trafficking processes.[1][2][3] 2. ZC4H2 is implicated in the Wnt signaling pathway, which is known to be involved in…	0.85	Medium Score	0.986667	0	0
C5307		LURAP1 SNTB2 DIXDC1 METTL13 UTRN HAUS1 TBC1D2B	7					GO:0090665|GO:0016010	glycoprotein complex|dystrophin-associated glycoprotein complex	2.19e-03|2.19e-03	0.2|0.2	SNTB2,UTRN|SNTB2,UTRN					Partial	0.74864	43.7424	5.72253	System of unrelated proteins	1. LURAP1 (Leucine Rich Adaptor Protein 1) is involved in the regulation of signal transduction pathways and may play a role in cytoskeletal organization. It has been implicated in the regulation of AMPA receptor trafficking, which is important for synaptic plasticity. 2. SNTB2 (Syntrophin Beta 2) is part of the dystrophin-associated protein complex, which connects the cytoskeleton to the extrace…	0	Name not assigned	0.386667	0.0933333	0
C5308	Clathrin-mediated endocytosis	AP2A2 AP1B1 EPS15L1 AP2A1 FCHSD2 DNM3 PICK1	7					GO:0030122|GO:0030132|GO:0030131|GO:0036020|GO:0036019|GO:0030119|GO:0030125|GO:0030118|GO:0012510|GO:0030130|GO:0030120	AP-2 adaptor complex|clathrin coat of coated pit|clathrin adaptor complex|endolysosome membrane|endolysosome|AP-type membrane coat adaptor complex|clathrin vesicle coat|clathrin coat|trans-Golgi network transport vesicle membrane|clathrin coat of trans-Golgi network vesicle|vesicle coat	7.29e-04|2.70e-05|3.74e-05|3.15e-03|4.25e-03|1.56e-04|1.85e-04|3.78e-06|8.41e-03|8.41e-03|6.34e-04	0.25|0.23|0.21|0.18|0.17|0.15|0.14|0.14|0.13|0.13|0.1	AP2A1,AP2A2|EPS15L1,AP2A1,AP2A2|AP1B1,AP2A1,AP2A2|AP2A1,AP2A2|AP2A1,AP2A2|AP1B1,AP2A1,AP2A2|AP1B1,AP2A1,AP2A2|EPS15L1,AP2A1,AP2A2,AP1B1|AP1B1,AP2A1|AP1B1,AP2A1|AP1B1,AP2A1,AP2A2					Partial	0.74864	43.7424	5.72253	Clathrin-mediated endocytosis	1. AP2A2 and AP2A1 are subunits of the adaptor protein complex 2 (AP-2), which is involved in clathrin-mediated endocytosis. AP-2 recognizes and binds to sorting signals within the cytoplasmic tails of transmembrane cargo proteins, playing a critical role in the selection of cargo for inclusion in clathrin-coated vesicles.[1][2][3] 2. AP1B1 is a subunit of the adaptor protein complex 1 (AP-1), wh…	0.92	High Score	0.94	0	0
C5309	Septin complex 1	SEPTIN3 SEPTIN8 CDC42EP4 SEPTIN6 RGS3 SEPTIN4 FLOT2	7					GO:0031105|GO:0005940|GO:0032156|GO:0097227	septin complex|septin ring|septin cytoskeleton|sperm annulus	5.02e-08|5.02e-08|8.11e-08|1.37e-03	0.33|0.33|0.31|0.22	SEPTIN4,SEPTIN8,SEPTIN6,SEPTIN3|SEPTIN4,SEPTIN8,SEPTIN6,SEPTIN3|SEPTIN4,SEPTIN8,SEPTIN6,SEPTIN3|SEPTIN4,SEPTIN6					Partial	0.74864	43.7424	5.72253	Cytoskeletal organization and membrane dynamics	1. SEPTIN3, SEPTIN8, SEPTIN6, and SEPTIN4 are members of the septin family of GTP-binding proteins. Septins form hetero-oligomeric complexes and filaments that are involved in various cellular processes, including cytokinesis, vesicle trafficking, and membrane dynamics. They are known to interact with each other to form the cytoskeletal scaffolding necessary for these processes.[1][2] 2. CDC42EP4…	0.85	Medium Score	0.803333	0.00333333	0
C5310	NELF complex	NELFA ZNF8 TRIM28 NELFB ZNF689 NELFCD NELFE	7	NELF complex	7.66e-09	0.8	NELFB,NELFE,NELFA,NELFCD	GO:0032021|GO:0008023	NELF complex|transcription elongation factor complex	5.17e-10|9.94e-06	0.57|0.11	NELFB,NELFE,NELFA,NELFCD|NELFB,NELFE,NELFA,NELFCD					High	0.74864	43.7424	5.72253	Transcriptional Regulation and Chromatin Remodeling	1. NELFA (Negative Elongation Factor A), NELFB (Negative Elongation Factor B), NELFCD (Negative Elongation Factor CD), and NELFE (Negative Elongation Factor E) are components of the NELF complex, which is known to participate in the regulation of transcription elongation by RNA polymerase II. The NELF complex acts by pausing the polymerase at promoter-proximal sites, which is a critical step in t…	0.9	High Score	1	0.973333	0
C5311		SSBP2 NEU3 GABPB1 WDHD1 TMSB4X LRRC20 MBNL1	7															0.74864	43.7424	5.72253	System of unrelated proteins	1. SSBP2 (Single-stranded DNA-binding protein 2) is known to be involved in DNA replication, repair, and recombination. It is a component of the mitochondrial DNA replisome and plays a role in mitochondrial DNA maintenance. 2. NEU3 (Sialidase-3) is an enzyme that catalyzes the removal of sialic acid from glycoproteins and glycolipids. It is implicated in modulating cellular interactions and signa…	0	Name not assigned	0.08	0	0
C5312	G-protein signaling and cell cycle regulation	GNB2 CDK7 GNB4 GPSM2 GNG2 GNAS RAD51C	7	GNAS-L-GNB2-GNG2 complex|GNAS-L-GNB4-GNG2 complex|GNAS-L-GNB4-GNG12 complex|GNAS-L-GNB2-GNG12 complex	1.44e-05|5.05e-05|8.93e-03|8.93e-03	0.43|0.38|0.25|0.25	GNAS,GNB2,GNG2|GNAS,GNB4,GNG2|GNAS,GNB4|GNAS,GNB2	GO:0005834|GO:1905360|GO:0031234	heterotrimeric G-protein complex|GTPase complex|extrinsic component of cytoplasmic side of plasma membrane	2.91e-08|2.57e-07|6.83e-06	0.36|0.25|0.12	GNAS,GNB4,GNB2,GNG2|GNAS,GNB4,GNB2,GNG2|GNAS,GNB4,GNB2,GNG2					Partial	0.74864	43.7424	5.72253	G Protein Signaling and Cell Cycle Regulation	1. GNB2 and GNB4 are members of the G protein beta subunit family. These proteins form heterotrimers with G protein gamma subunits, such as GNG2, and alpha subunits, like GNAS, to transduce signals from G protein-coupled receptors (GPCRs) to various intracellular effectors. The GNB/GNG complexes are critical for the modulation of various signaling pathways, including those that regulate cell prol…	0.85	Medium Score	0.696667	0	0
C5313	Regulation of gene expression and signal transduction in immune and stress responses	P2RX6 SMAD2 ETV6 FKBP15 TNFAIP1 ZNF622	6															0.605149	36.6268	4.70794	Regulation of Gene Expression and Signal Transduction in Immune and Stress Responses	1. P2RX6 is a member of the purinergic receptor family, which are ion channels activated by extracellular ATP. These receptors are involved in a variety of functions, including neurotransmission, muscle contraction, and immune responses. P2RX6, in particular, may play a role in modulating immune cell function and inflammation. 2. SMAD2 is a key signal transducer for the TGF-beta signaling pathway…	0.85	Medium Score	0.82	0	0
C5314	eIF3 complex 1	EIF3D EIF3B EIF3CL EIF3M EIF3G EIF3H	6	eIF3 complex (EIF3S6, EIF3S5, EIF3S4, EIF3S3, EIF3S6IP, EIF3S2, EIF3S9, EIF3S12, EIF3S10, EIF3S8, EIF3S1, EIF3S7, PCID1)|eIF3 complex (EIF3S6, EIF3S5, EIF3S4, EIF3S3, EIF3S6IP, EIF3S2, EIF3S9, EIF3S12, EIF3S10, EIF3S8, EIF3S1, EIF3S7)|EIF3 complex (EIF3B, EIF3G, EIF3I)|EIF3 complex (EIF3A, EIF3B, EIF3G, EIF3I, EIF3C)|EIF3 core complex (EIF3A, EIF3B, EIF3G, EIF3I)|EIF3 complex (EIF3A, EIF3B, EIF3G…	9.88e-11|9.40e-08|4.69e-03|4.69e-03|4.69e-03|8.63e-03	0.71|0.57|0.33|0.33|0.33|0.29	EIF3B,EIF3G,EIF3H,EIF3D,EIF3M|EIF3B,EIF3D,EIF3G,EIF3H|EIF3B,EIF3G|EIF3B,EIF3G|EIF3B,EIF3G|EIF3B,EIF3G	GO:0033290|GO:0016282|GO:0070993|GO:0005852|GO:0071541	eukaryotic 48S preinitiation complex|eukaryotic 43S preinitiation complex|translation preinitiation complex|eukaryotic translation initiation factor 3 complex|eukaryotic translation initiation factor 3 complex, eIF3m	8.27e-16|8.27e-16|8.27e-16|2.39e-15|1.06e-09	0.75|0.75|0.75|0.67|0.57	EIF3B,EIF3CL,EIF3G,EIF3H,EIF3D,EIF3M|EIF3B,EIF3CL,EIF3G,EIF3H,EIF3D,EIF3M|EIF3B,EIF3CL,EIF3G,EIF3H,EIF3D,EIF3M|EIF3B,EIF3CL,EIF3G,EIF3H,EIF3D,EIF3M|EIF3B,EIF3D,EIF3M,EIF3H					High	0.605149	36.6268	4.70794	Eukaryotic Translation Initiation	1. The eukaryotic initiation factor 3 (eIF3) complex is composed of multiple subunits, including EIF3D, EIF3B, EIF3CL, EIF3M, EIF3G, and EIF3H. This complex plays a pivotal role in the initiation phase of eukaryotic translation, which is the process of protein synthesis from messenger RNA (mRNA).[1][2][3] 2. The eIF3 complex is responsible for the assembly of the 43S pre-initiation complex, which…	0.98	High Score	0.93	0.57	0
C5315	RNA polymerase II transcriptional regulation and mRNA processing	PAF1 DCP2 TCEANC2 POLE2 CDK9 ZNF638	6															0.605149	36.6268	4.70794	RNA Polymerase II Transcriptional Regulation and mRNA Processing	1. PAF1 is a component of the PAF1 complex, which associates with RNA polymerase II and is involved in various aspects of transcription elongation. It also plays a role in histone modification, contributing to the regulation of gene expression.[1][2][3] 2. DCP2 is a key factor in mRNA decapping, an essential step in mRNA turnover and the regulation of gene expression. It catalyzes the removal of …	0.89	High Score	0.836667	0	0
C5316	Ubiquitin-mediated cell cycle regulation	CDC34 FBXO5 BTRC MCC KIF20A FBXO4	6															0.605149	36.6268	4.70794	Ubiquitin-mediated proteolysis and cell cycle regulation	1. CDC34 is an E2 ubiquitin-conjugating enzyme that works in tandem with E3 ubiquitin ligases to tag target proteins with ubiquitin, marking them for degradation by the proteasome. It is known to be involved in the regulation of the cell cycle, particularly the transition from G1 to S phase.[1][2][3] 2. FBXO5, also known as Emi1, is an F-box protein that is part of the SCF (SKP1-CUL1-F-box protei…	0.92	High Score	0.753333	0	0
C5317	tRNA splicing endonuclease and telomere cap assembly	TSEN2 TSEN54 POT1 RANGRF CLP1 TERF1	6	RNA endonuclease (SEN2deltaEx8, SEN54, CLP1)|tRNA splicing endonuclease|TRF1-TIN2 complex|TRF-Rap1 complex I, 2MD|Telomere-associated protein complex|Rap1 complex	4.59e-06|3.72e-05|8.63e-03|1.88e-02|1.88e-02|4.82e-02	0.6|0.43|0.29|0.22|0.22|0.15	TSEN54,TSEN2,CLP1|TSEN54,TSEN2,CLP1|TERF1,POT1|TERF1,POT1|TERF1,POT1|TERF1,POT1	GO:0000214|GO:0070187|GO:0000783|GO:0140445|GO:1902555|GO:1905348	tRNA-intron endonuclease complex|shelterin complex|nuclear telomere cap complex|chromosome, telomeric repeat region|endoribonuclease complex|endonuclease complex	9.45e-07|2.33e-03|7.48e-03|8.76e-03|3.02e-04|3.82e-04	0.43|0.2|0.13|0.12|0.11|0.1	TSEN54,TSEN2,CLP1|TERF1,POT1|TERF1,POT1|TERF1,POT1|TSEN54,TSEN2,CLP1|TSEN54,TSEN2,CLP1					High	0.605149	36.6268	4.70794	Telomere Maintenance and RNA Processing	1. TSEN2 and TSEN54 are subunits of the tRNA splicing endonuclease complex, which is involved in the maturation of tRNAs by recognizing and cleaving intronic sequences. This complex is essential for the proper processing of precursor tRNAs into their mature forms, which are crucial for protein synthesis.[1][2][3] 2. POT1 (Protection of Telomeres 1) is a component of the shelterin complex, which b…	0.85	Medium Score	0.956667	0.396667	0
C5318	Mitochondrial metabolism and protein regulation	SIRT5 DDAH2 PLEKHO1 UBE2H ACOT8 IVD	6															0.605149	36.6268	4.70794	Mitochondrial metabolism and protein regulation	1. SIRT5 is a member of the sirtuin family of proteins, which are NAD+-dependent deacetylases. SIRT5 is localized to the mitochondria and has been shown to deacetylate, desuccinylate, and demalonylate various mitochondrial enzymes, thereby regulating their activity. It is involved in the regulation of the urea cycle, fatty acid oxidation, and mitochondrial metabolism, impacting cellular energy ho…	0.85	Medium Score	0.326667	0	0
C5319	Mitochondrial large ribosomal subunit	MRPL39 MRPL46 MRPL15 MRPL52 RHOT2 MRPL48	6	39S ribosomal subunit, mitochondrial|55S ribosome, mitochondrial	9.44e-07|1.11e-05	0.19|0.11	MRPL52,MRPL46,MRPL39,MRPL48,MRPL15|MRPL52,MRPL46,MRPL39,MRPL48,MRPL15	GO:0005762|GO:0005761	mitochondrial large ribosomal subunit|mitochondrial ribosome	8.98e-09|1.22e-07	0.17|0.1	MRPL52,MRPL46,MRPL39,MRPL48,MRPL15|MRPL52,MRPL46,MRPL39,MRPL48,MRPL15						0.605149	36.6268	4.70794	Mitochondrial Ribosome Assembly and Function	1. MRPL39, MRPL46, MRPL15, MRPL52, and MRPL48 are all components of the mitochondrial ribosome, specifically the large subunit (39S). These proteins are integral to the structure and function of the mitochondrial ribosome, which is responsible for synthesizing proteins encoded by the mitochondrial genome. These proteins contribute to the assembly, stability, and catalytic activity of the ribosome…	0.98	High Score	0.493333	0	0
C5320		CNST ZFYVE16 SHOC2 CSRNP1 PPP1R2 PMF1-BGLAP	6															0.605149	36.6268	4.70794	Regulation of Cellular Signaling and Transcription	1. CNST (Consortin) is a protein that plays a role in the sorting and trafficking of certain transmembrane receptors, ensuring their proper delivery to the plasma membrane. This function is critical for the maintenance of receptor-mediated signaling pathways. 2. ZFYVE16 (Zinc finger FYVE-type containing 16) is known to be involved in endosomal trafficking. It specifically binds phosphatidylinosit…	0.75	Low Score	0.953333	0	0
C5321	Mitotic spindle assembly and cell cycle regulation	RASSF3 TUBGCP5 FBXW11 NUDC CDC25B MYO10	6															0.605149	36.6268	4.70794	Mitotic Spindle Assembly and Cell Cycle Regulation	1. RASSF3 (Ras association domain family member 3) is known to interact with microtubules and may function in the stabilization of microtubules during cell division. It is also implicated in the regulation of the cell cycle and apoptosis, often through its interaction with other Ras effector proteins.[1][2][3] 2. TUBGCP5 (Tubulin gamma complex associated protein 5) is a component of the gamma-tub…	0.92	High Score	0.97	0	0
C5322	Chromatin remodeling and transcriptional regulation 2	ZNF446 CDYL SCAND1 ZNF217 TGIF2 CHD5	6	CtBP complex	0.0109	0.15	ZNF217,CDYL											0.605149	36.6268	4.70794	Chromatin remodeling and transcriptional regulation	1. ZNF446 is a zinc finger protein that likely functions as a transcriptional regulator. Zinc finger proteins are known to bind DNA and influence the transcription of various genes, often by altering chromatin structure to either promote or repress gene expression.[1] 2. CDYL is a chromodomain protein that can function as a histone acetyltransferase (HAT) inhibitor. It is involved in chromatin re…	0.85	Medium Score	0.88	0	0
C5323	Transcription factor TFTC complex	TRRAP ALKBH5 TAF7 ASH1L TSHZ2	5	TFTC complex (TATA-binding protein-free TAF-II-containing complex)	0.00806	0.18	TRRAP,TAF7	GO:0033276	transcription factor TFTC complex	0.00616	0.13	TRRAP,TAF7						0.470047	29.7186	3.73753	Chromatin Modification and Transcriptional Regulation	1. TRRAP is a component of the histone acetyltransferase complex, which is integral to the modification of chromatin structure and the regulation of gene transcription. It is known to interact with various transcription factors and has a role in the acetylation of histones, thereby influencing the accessibility of DNA to transcriptional machinery.[1][2][3] 2. ALKBH5 is a dioxygenase that demethyl…	0.92	High Score	0.516667	0	0
C5324	Extracellular matrix organization subcomplex	C1QTNF1 MAP3K6 ZNF451 P3H2 COL12A1	5															0.470047	29.7186	3.73753	Extracellular Matrix Organization and Signal Transduction	1. C1QTNF1, also known as C1q and tumor necrosis factor-related protein 1, is a member of the C1q/TNF superfamily. It is involved in various cellular processes, including cell adhesion, growth, and apoptosis. C1QTNF1 can interact with components of the extracellular matrix (ECM) and modulate signaling pathways that are crucial for tissue homeostasis and remodeling.[1] 2. MAP3K6, or Mitogen-Activa…	0.85	Medium Score	0.89	0	0
C5325	Regulation of apoptosis and RNA modification	UBAC1 BCL2L12 ANXA2 WDR6 FTSJ1	5															0.470047	29.7186	3.73753	Regulation of Apoptosis and RNA Modification	1. UBAC1 (UBA domain-containing protein 1) is implicated in ubiquitin-mediated protein degradation, a process essential for the regulation of numerous cellular functions, including cell cycle progression and apoptosis. It may also play a role in the endoplasmic reticulum-associated degradation (ERAD) pathway, which is responsible for the disposal of misfolded proteins. 2. BCL2L12 (BCL2-like 12) i…	0.85	Medium Score	0.05	0.01	0
C5326	Regulation of gene expression and chromatin remodeling	TCEAL1 USP7 POGK RNF220 KDM3A	5															0.470047	29.7186	3.73753	Regulation of Gene Expression and Chromatin Remodeling	1. TCEAL1 (transcription elongation factor A (SII)-like 1) is a nuclear phosphoprotein that modulates transcriptional elongation and may also function in splicing. It interacts with other transcription factors and has been implicated in the regulation of gene expression. 2. USP7 (ubiquitin-specific-processing protease 7) is a deubiquitinating enzyme that plays a role in the regulation of the p53 …	0.85	Medium Score	0.926667	0.906667	0
C5327	Golgi apparatus organization and signaling	GOLGA2 PDE4DIP AKAP9 GOPC WWC1	5	AKAP9-CAMSAP2-PDE4DIPcomplex|SMYLE 1 complex	4.69e-03|8.63e-03	0.33|0.29	AKAP9,PDE4DIP|AKAP9,PDE4DIP										Partial	0.470047	29.7186	3.73753	Golgi Apparatus Organization and Signaling Complex Assembly	1. GOLGA2, also known as GM130, is a peripheral membrane protein localized to the cis-Golgi that is involved in maintaining Golgi structure and is essential for its stacking and linking to microtubules. It interacts with other Golgi proteins to ensure proper vesicle tethering and fusion, and is implicated in the process of Golgi ribbon formation.[1][2][3] 2. PDE4DIP, also known as myomegalin, is …	0.88	High Score	0.0966667	0	0
C5328		CCDC9B ERH TUSC1 LRRC45 CCDC9	5															0.470047	29.7186	3.73753	Potential Ciliary Function and Assembly	1. CCDC9B (Coiled-Coil Domain Containing 9B) is implicated in ciliogenesis, the process by which cilia are formed. Cilia are small, hair-like structures on the surface of cells that are important for movement and signaling. CCDC9B's role in ciliogenesis suggests a potential involvement in the assembly or function of cilia. 2. ERH (Enhancer of Rudimentary Homolog) is a small, highly conserved prot…	0.75	Low Score	0.43	0	0
C5329	Amyloid precursor protein complex 2	APBA3 APP APBA2 APLP2 TJAP1	5															0.470047	29.7186	3.73753	Amyloid Precursor Protein Signaling and Trafficking	1. APP, or Amyloid Precursor Protein, is a transmembrane protein that can be processed through two main pathways: the non-amyloidogenic pathway, which is protective, and the amyloidogenic pathway, which leads to the production of amyloid beta (AŒ≤) peptides. These peptides can aggregate and form plaques, which are a hallmark of Alzheimer's disease. APP is also involved in neuronal growth, surviva…	0.92	High Score	0.973333	0.566667	0
C5330	Regulation of gene expression and cellular stress response	TOPORS PPARGC1B TRPM3 CGGBP1 SPIN4	5															0.470047	29.7186	3.73753	Regulation of Gene Expression and Cellular Stress Response	1. TOPORS (Topoisomerase I binding, arginine/serine-rich) is a multi-functional protein that has been implicated in various cellular processes including DNA repair, ubiquitination, and sumoylation. It acts as an E3 ubiquitin-protein ligase and E3 SUMO-protein ligase, which suggests its role in the regulation of protein stability and function. TOPORS is known to be involved in the p53 signaling pa…	0.85	Medium Score	0.916667	0.623333	0
C5331	Septin complex 2	SEPTIN3 CDC42EP4 SEPTIN6 SEPTIN8 SEPTIN4	5					GO:0031105|GO:0005940|GO:0032156|GO:0097227|GO:0032153	septin complex|septin ring|septin cytoskeleton|sperm annulus|cell division site	8.02e-09|8.02e-09|1.30e-08|6.97e-04|3.18e-06	0.4|0.4|0.36|0.29|0.1	SEPTIN4,SEPTIN8,SEPTIN6,SEPTIN3|SEPTIN4,SEPTIN8,SEPTIN6,SEPTIN3|SEPTIN4,SEPTIN8,SEPTIN6,SEPTIN3|SEPTIN4,SEPTIN6|SEPTIN4,SEPTIN8,SEPTIN6,SEPTIN3					Partial	0.470047	29.7186	3.73753	Septin cytoskeletal dynamics and cell division regulation	1. SEPTIN3, SEPTIN6, SEPTIN8, and SEPTIN4 are all members of the septin family of GTP-binding proteins. These proteins are crucial for the formation of septin filaments, which are components of the cytoskeleton. Septins play a significant role in various cellular processes, including cytokinesis, the final stage of cell division where the cytoplasm is divided between two daughter cells. They are …	0.92	High Score	0.846667	0	0
C5332		SCEL LRRC15 ARL14EP CTSV CST6	5					GO:0001533	cornified envelope	0.00433	0.15	CST6,SCEL						0.470047	29.7186	3.73753	System of unrelated proteins	1. SCEL (Sciellin) is a precursor to a cornified envelope protein found in terminally differentiated keratinocytes. It is involved in the formation of the cornified envelope of the epidermis, which is important for the skin's barrier function.[1] 2. LRRC15 (Leucine Rich Repeat Containing 15) is a protein that is expressed in stromal fibroblasts of developing tissues and certain tumors. It is impl…	0	Name not assigned	0.143333	0	0
C5333	Immune response modulation and cellular differentiation signaling	IFNGR1 BMPR1A SUSD6 IFNLR1 MYRF	5															0.470047	29.7186	3.73753	Immune Response Modulation and Cellular Differentiation Signaling	1. IFNGR1 (Interferon gamma receptor 1) is a critical component of the receptor complex for type II interferon (IFN-Œ≥), which plays a central role in the immune response against viral infections and in tumor control. IFNGR1, in conjunction with IFNGR2, initiates a signaling cascade that leads to the activation of various genes involved in antigen processing and presentation, antimicrobial activi…	0.85	Medium Score	0.216667	0	0
C5334	Nucleocytoplasmic transport and post-transcriptional regulation	CDA RAN RCC1 ESRP1 UBE2I	5															0.470047	29.7186	3.73753	Nucleocytoplasmic Transport and Post-transcriptional Regulation	1. CDA (Cytidine Deaminase) is an enzyme that catalyzes the deamination of cytidine to uridine and deoxycytidine to deoxyuridine in the pyrimidine salvage pathway. This activity is crucial for the metabolism of nucleic acids and the maintenance of the cellular nucleotide pool balance.[1][2][3] 2. RAN (Ras-related Nuclear Protein) is a small GTPase that is involved in the transport of RNA and prot…	0.85	Medium Score	0.616667	0	0
C5335	Chromatin-associated cell division complexes	ZFYVE9 DSN1 SYCE1 SPC25 PPP1CC	5															0.470047	29.7186	3.73753	Mitotic Chromosome Segregation	1. ZFYVE9, also known as SARA (Smad Anchor for Receptor Activation), is involved in intracellular signaling pathways. It plays a role in the TGF-beta signaling pathway, which is crucial for cell proliferation and differentiation. While its direct role in mitosis is not well-established, its involvement in cell cycle regulation could indirectly affect mitotic processes.[1] 2. DSN1 is a component o…	0.85	Medium Score	0.466667	0	0
C5336		IQSEC1 SLC1A3 NPR1 NCOA4 ATP13A3	5															0.470047	29.7186	3.73753	Neurotransmitter Regulation and Iron Homeostasis	1. IQSEC1, also known as BRAG2, is a guanine nucleotide exchange factor (GEF) for the ADP-ribosylation factor 6 (ARF6). It is involved in actin cytoskeleton remodeling and plays a role in dendritic spine development and maintenance, which are essential for synaptic plasticity and neurotransmission. IQSEC1's activity is critical for the proper functioning of neuronal communication.[1][2][3] 2. SLC…	0.75	Low Score	0.25	0	0
C5337	Nuclear transcription regulators	KPNA5 KPNA6 UBA3 TAF7L BRD7	5					GO:0042564|GO:0031074	NLS-dependent protein nuclear import complex|nucleocytoplasmic transport complex	1.61e-03|2.83e-03	0.22|0.18	KPNA5,KPNA6|KPNA5,KPNA6					Partial	0.470047	29.7186	3.73753	Nuclear Transport and Transcriptional Regulation	1. KPNA5 (Karyopherin alpha 5) and KPNA6 (Karyopherin alpha 6) are members of the importin alpha family. They function as adaptors that bind to nuclear localization signals (NLS) on proteins and mediate their transport into the nucleus by interacting with importin beta. This nuclear import is essential for the regulation of numerous cellular processes, including cell cycle progression, DNA replic…	0.85	Medium Score	0.05	0	0
C5338		HSPA4L COQ9 CPE DMBT1 UBXN2A	5															0.470047	29.7186	3.73753	System of unrelated proteins	1. HSPA4L (Heat Shock Protein Family A (Hsp70) Member 4 Like) is a member of the heat shock protein 70 family, which are known for their role in protein folding and protection against stress. HSPA4L assists in the proper folding of newly synthesized proteins and the refolding of misfolded or aggregated proteins, contributing to cellular homeostasis.[1][2][3] 2. COQ9 (Coenzyme Q9, Ubiquinone Biosy…	0	Name not assigned	0.03	0	0
C5339	MAPK signaling pathway	RPS6KA5 SLX4IP MAPKAPK5 RPS6KA4 DUSP16	5															0.470047	29.7186	3.73753	MAPK Signaling Modulation and Stress Response	1. RPS6KA5 and RPS6KA4, also known as MSK1 and MSK2 respectively, are serine/threonine kinases that function downstream of the MAPK/ERK and p38 MAPK pathways. They are involved in the phosphorylation of transcription factors and other proteins, leading to the regulation of gene expression in response to extracellular stimuli such as growth factors, stress, and pro-inflammatory cytokines. MSK1 and…	0.85	Medium Score	0.983333	0.166667	0
C5340	eIF3 complex 2	EIF3M EIF3B EIF3CL PRRC2B EIF3I	5	EIF3 complex (EIF3B, EIF3J, EIF3I)|EIF3 complex (EIF3B, EIF3G, EIF3I)|EIF3 complex (EIF3A, EIF3B, EIF3G, EIF3I, EIF3C)|EIF3 core complex (EIF3A, EIF3B, EIF3G, EIF3I)|eIF3 complex (EIF3S6, EIF3S5, EIF3S4, EIF3S3, EIF3S6IP, EIF3S2, EIF3S9, EIF3S12, EIF3S10, EIF3S8, EIF3S1, EIF3S7, PCID1)|EIF3 complex (EIF3A, EIF3B, EIF3G, EIF3I, EIF3J)|eIF3 complex (EIF3S6, EIF3S5, EIF3S4, EIF3S3, EIF3S6IP, EIF3S2,…	1.62e-03|1.62e-03|1.62e-03|1.62e-03|1.44e-05|2.98e-03|6.68e-03	0.5|0.5|0.5|0.5|0.43|0.4|0.29	EIF3B,EIF3I|EIF3B,EIF3I|EIF3B,EIF3I|EIF3B,EIF3I|EIF3B,EIF3I,EIF3M|EIF3B,EIF3I|EIF3B,EIF3I	GO:0033290|GO:0016282|GO:0071541|GO:0070993|GO:0005852	eukaryotic 48S preinitiation complex|eukaryotic 43S preinitiation complex|eukaryotic translation initiation factor 3 complex, eIF3m|translation preinitiation complex|eukaryotic translation initiation factor 3 complex	1.00e-09|1.00e-09|4.93e-07|1.00e-09|1.74e-09	0.5|0.5|0.5|0.5|0.44	EIF3B,EIF3I,EIF3M,EIF3CL|EIF3B,EIF3I,EIF3M,EIF3CL|EIF3B,EIF3I,EIF3M|EIF3B,EIF3I,EIF3M,EIF3CL|EIF3B,EIF3I,EIF3M,EIF3CL					High	0.470047	29.7186	3.73753	Eukaryotic Translation Initiation	1. EIF3M, EIF3B, and EIF3I are components of the eukaryotic translation initiation factor 3 (eIF3) complex, which is the largest of the eIFs and plays a pivotal role in the initiation of protein synthesis. The eIF3 complex is involved in several steps of the initiation process, including the binding of the 40S ribosomal subunit to mRNA and the recruitment of the 60S ribosomal subunit to form the …	0.95	High Score	0.493333	0.383333	0
C5341	Regulation of mRNA translation and cellular metabolism	LAT2 TRNAU1AP SKIC3 ALDH1L1 MSI1	5															0.470047	29.7186	3.73753	Regulation of mRNA Translation and Cellular Metabolism	1. LAT2 (Linker for Activation of T cells family member 2) is involved in the intracellular signaling pathways of T cells and plays a role in T cell receptor (TCR) mediated activation. It acts as an adaptor protein that interacts with other signaling proteins to propagate the TCR signal, which is essential for T cell proliferation and differentiation.[1][2] 2. TRNAU1AP (tRNA selenocysteine 1 asso…	0.85	Medium Score	0.11	0	0
C5342	Mitochondrial metabolic enzymes	DCAF5 WDR70 USP54 SARDH GCDH	5															0.470047	29.7186	3.73753	Protein Degradation and Metabolic Regulation	1. DCAF5 (DDB1- and CUL4-associated factor 5) is a component of the CUL4-DDB1 E3 ubiquitin-protein ligase complex. It is implicated in the process of protein ubiquitination, which targets proteins for degradation by the proteasome. This process is crucial for maintaining cellular protein homeostasis and regulating the levels of various proteins within the cell.[1][2][3] 2. WDR70 (WD repeat-contai…	0.85	Medium Score	0.903333	0	0
C5343	Chromatin organization and methylation cycle maintenance	LSM3 H1-4 LRWD1 MCEE HMGN4	5															0.470047	29.7186	3.73753	Chromatin organization and methylation cycle maintenance	1. LSM3 is part of the Sm-like protein family, which is known to be involved in RNA processing. Specifically, LSM proteins are components of various ribonucleoprotein complexes, including those that process mRNA decay and splicing. LSM3, in particular, is associated with the decapping and degradation of mRNA, a process that is crucial for the regulation of gene expression and mRNA quality control…	0.85	Medium Score	0.69	0	0
C5344	CST complex	STN1 EIF1AD CTC1 DGKA TEN1	5	CST complex	5.59e-07	1	STN1,TEN1,CTC1	GO:1990879|GO:0000783|GO:0140445	CST complex|nuclear telomere cap complex|chromosome, telomeric repeat region	1.33e-07|1.58e-05|2.05e-05	0.6|0.23|0.21	STN1,TEN1,CTC1|STN1,TEN1,CTC1|STN1,TEN1,CTC1					High	0.470047	29.7186	3.73753	Telomere Maintenance and Protein Synthesis Regulation	1. STN1, along with CTC1 and TEN1, forms the CST complex, which is implicated in telomere maintenance. The CST complex binds to telomeres and is involved in regulating telomerase activity. It also plays a role in the resolution of replication problems both at telomeres and throughout the genome, thus maintaining genomic stability.[1][2][3] 2. CTC1, as part of the CST complex, is essential for tel…	0.85	Medium Score	0.356667	0.91	0
C5345	NSL complex	PHF20 HCFC2 KANSL1 KANSL3 MCRS1	5	NSL complex|MLL1-WDR5 complex	2.03e-07|2.78e-03	0.5|0.14	MCRS1,KANSL3,KANSL1,PHF20|MCRS1,KANSL1,PHF20	GO:0044545|GO:0071339|GO:0044665|GO:1902562	NSL complex|MLL1 complex|MLL1/2 complex|H4 histone acetyltransferase complex	8.02e-09|5.19e-07|6.14e-07|1.27e-06	0.4|0.16|0.15|0.13	MCRS1,KANSL3,KANSL1,PHF20|MCRS1,PHF20,KANSL1,HCFC2|MCRS1,PHF20,KANSL1,HCFC2|MCRS1,KANSL3,KANSL1,PHF20					High	0.470047	29.7186	3.73753	Chromatin Organization and Transcriptional Regulation	1. PHF20 (Plant Homeodomain Finger Protein 20) is a component of the histone acetyltransferase complex that plays a crucial role in the regulation of transcription through its involvement in chromatin remodeling. It recognizes and binds to methylated histone H3 lysine 4 (H3K4me), which is a mark associated with transcriptionally active chromatin.[1][2] 2. HCFC2 (Host Cell Factor C2) is a transcri…	0.89	High Score	0.316667	0.646667	0
C5346	R2TP complex	RPAP3 RUVBL2 PIH1D1 INTS10 ACTR6	5	R2TP complex|SRCAP-containing complex|SRCAP complex	1.61e-05|2.51e-02|3.17e-02	0.5|0.2|0.18	RPAP3,PIH1D1,RUVBL2|ACTR6,RUVBL2|ACTR6,RUVBL2	GO:0097255|GO:1990062|GO:0000812	R2TP complex|RPAP3/R2TP/prefoldin-like complex|Swr1 complex	4.93e-07|1.58e-05|7.11e-03	0.5|0.23|0.12	PIH1D1,RPAP3,RUVBL2|PIH1D1,RPAP3,RUVBL2|ACTR6,RUVBL2					High	0.470047	29.7186	3.73753	Ribonucleoprotein Complex Assembly and Maintenance	1. RPAP3 (RNA polymerase II-associated protein 3) is part of the RNA polymerase II holoenzyme and is involved in the assembly and maintenance of the RNA polymerase II complex. It interacts with heat shock proteins and is implicated in the proper folding and assembly of the RNA polymerase II subunits.[1][2][3] 2. RUVBL2 (RuvB-like protein 2) is an ATP-dependent DNA helicase that forms part of seve…	0.92	High Score	0.666667	0	0
C5347	snRNP assembly	COIL DDX23 PCP4 RAB8A GEMIN2	5															0.470047	29.7186	3.73753	Pre-mRNA Processing and Neuronal Development	1. COIL, also known as Coilin, is a component of the nuclear coiled bodies, which are involved in the function of the Cajal bodies. These nuclear structures are implicated in the biogenesis of snRNPs (small nuclear ribonucleoproteins), which are essential for pre-mRNA splicing. Coilin acts as a scaffold for the assembly of various proteins and snRNPs, indicating its role in the regulation of spli…	0.85	Medium Score	0.316667	0	0
C5348	mRNA regulation and decay	BABAM1 RAVER1 CNOT11 WASHC4 WASHC5	5	WASH complex|WASH-CAPZalpa/beta complex|PI4K2A-WASH complex	5.46e-03|8.63e-03|2.05e-02	0.33|0.29|0.2	WASHC5,WASHC4|WASHC5,WASHC4|WASHC5,WASHC4	GO:0071203	WASH complex	0.00161	0.22	WASHC5,WASHC4					Partial	0.470047	29.7186	3.73753	mRNA Regulation and Decay	1. BABAM1, also known as BRISC complex subunit Abro1, is part of the BRCC36-containing isopeptidase complex. This complex is involved in the regulation of ubiquitin dynamics, which can influence various cellular processes including protein stability and signal transduction pathways. While not directly involved in mRNA decay, ubiquitination processes can indirectly affect mRNA stability by modulat…	0.85	Medium Score	0.58	0	0
C5349	STRIPAK complex	STRIP1 STRN4 STK24 STRN STRN3	5	STRIPAK complex	4.69e-08	0.57	STRIP1,STRN,STRN3,STRN4	GO:0090443	FAR/SIN/STRIPAK complex	1.33e-07	0.6	STRN,STRN3,STRN4					High	0.470047	29.7186	3.73753	Regulation of Hippo Signaling Pathway	1. STRIP1 (Striatin-interacting phosphatase and kinase complex subunit 1) is part of the striatin-interacting phosphatase and kinase (STRIPAK) complex, which is known to regulate various cellular processes including signal transduction, cytoskeletal organization, and cell morphology. STRIP1 interacts with other components of the STRIPAK complex to modulate its activity.[1][2] 2. STRN4 (Striatin-4…	0.88	High Score	0.393333	0.24	0
C5350	Transcription Factor IID complex (TFIID)	TAF3 TAF6 TAF4 TAF5 TAF8	5	DA complex|TFIID-beta complex|TFIID complex|DAB complex|Transcription initiation factor complex (TAF5, TAF6, TAF9, TAF11, TBP)|TFIID complex, B-cell specific|TFTC complex (TATA-binding protein-free TAF-II-containing complex)	2.40e-07|5.05e-05|5.05e-05|3.68e-07|5.46e-03|7.89e-05|2.11e-04	0.4|0.38|0.38|0.36|0.33|0.33|0.25	TAF4,TAF3,TAF5,TAF6|TAF4,TAF5,TAF6|TAF4,TAF5,TAF6|TAF4,TAF3,TAF5,TAF6|TAF5,TAF6|TAF4,TAF5,TAF6|TAF4,TAF5,TAF6	GO:0005669|GO:0033276|GO:0070461|GO:0016591	transcription factor TFIID complex|transcription factor TFTC complex|SAGA-type complex|RNA polymerase II, holoenzyme	4.98e-10|2.05e-05|1.60e-04|2.31e-08	0.22|0.21|0.12|0.1	TAF6,TAF8,TAF3,TAF5,TAF4|TAF4,TAF5,TAF6|TAF4,TAF5,TAF6|TAF6,TAF8,TAF3,TAF5,TAF4					Partial	0.470047	29.7186	3.73753	Transcription Initiation Complex Assembly	1. TAF3, TAF6, TAF4, TAF5, and TAF8 are all components of the TFIID complex, which is a multiprotein complex that plays a pivotal role in the initiation of gene transcription by RNA polymerase II. TFIID is the first factor to bind to the core promoter of genes, where it recognizes and binds to specific DNA sequences known as the TATA box.[1][2][3] 2. TAF3 is known to interact with histones and is…	0.95	High Score	0.34	0.146667	0
C5351	Proteasome assembly and regulation	PSMG2 PSME3 PSME3IP1 PSME4 RNF34	5															0.470047	29.7186	3.73753	Proteasome Assembly and Regulation	1. PSMG2 (Proteasome Assembly Chaperone 2) is involved in the assembly of the 20S proteasome, a key component of the ubiquitin-proteasome system (UPS) responsible for protein degradation. It acts as a chaperone that assists in the proper folding and assembly of proteasome subunits, ensuring the formation of a functional proteasome complex.[1] 2. PSME3 (Proteasome Activator Subunit 3), also known …	0.92	High Score	0.64	0	0
C5352	GNAS-L-GNB4-GNG2 complex	GNB2 GNB4 GPSM2 GNG2 GNAS	5	GNAS-L-GNB2-GNG2 complex|GNAS-L-GNB4-GNG2 complex|GNAS-L-GNB4-GNG12 complex|GNAS-L-GNB2-GNG12 complex	4.59e-06|1.61e-05|4.69e-03|4.69e-03	0.6|0.5|0.33|0.33	GNAS,GNB2,GNG2|GNAS,GNB4,GNG2|GNAS,GNB4|GNAS,GNB2	GO:0005834|GO:1905360|GO:0031234	heterotrimeric G-protein complex|GTPase complex|extrinsic component of cytoplasmic side of plasma membrane	4.58e-09|4.14e-08|1.11e-06	0.44|0.29|0.13	GNAS,GNB4,GNB2,GNG2|GNAS,GNB4,GNB2,GNG2|GNAS,GNB4,GNB2,GNG2					High	0.470047	29.7186	3.73753	G Protein Signaling Modulation	1. GNB2 and GNB4 are members of the G protein beta subunit family. These proteins form heterotrimers with G protein gamma subunits and are involved in transducing signals from G protein-coupled receptors (GPCRs) to various intracellular effector pathways. The beta subunits are crucial for the proper functioning of the G protein complex, influencing cell signaling specificity and duration.[1][2] 2…	0.92	High Score	0.736667	0.00333333	0
C5353	Mitochondrial aminoacyl-tRNA synthesis and branched-chain amino acid catabolism	GCSH DBT TRMT61B NT5DC3 NARS2	5															0.470047	29.7186	3.73753	Mitochondrial Aminoacyl-tRNA Synthesis and Branched-Chain Amino Acid Catabolism	1. GCSH (Glycine Cleavage System Protein H) is a component of the glycine cleavage system (GCS), which is involved in the catabolism of glycine. GCSH functions as the lipoate-binding component of the glycine decarboxylase complex, which is predominantly located in the mitochondria. This complex plays a critical role in the interconversion of glycine and serine, and in the decarboxylation of glyci…	0.85	Medium Score	0.3	0	0
C5354	Notch signaling	NOTCH2 VWCE NOTCH3 KPTN FBLN5	5															0.470047	29.7186	3.73753	Notch Signaling and Extracellular Matrix Organization	1. NOTCH2 and NOTCH3 are members of the Notch family of receptors, which are critically involved in cell differentiation, proliferation, and apoptotic processes. These transmembrane receptors interact with membrane-bound ligands, leading to proteolytic cleavage and release of the Notch intracellular domain (NICD). The NICD translocates to the nucleus and influences the transcription of target gen…	0.85	Medium Score	0.493333	0	0
C5355	Mitochondrial dynamics and metabolism	ARMCX1 MFN1 NME4 CA10 SRR	5															0.470047	29.7186	3.73753	Mitochondrial Dynamics and Metabolism	1. ARMCX1 (Armadillo Repeat Containing X-Linked 1) is a protein that belongs to a family of proteins involved in various cellular processes, including mitochondrial dynamics and transport. It is known to play a role in the maintenance of mitochondrial integrity and function, which is crucial for cellular metabolism and energy production.[1] 2. MFN1 (Mitofusin 1) is a GTPase critical for mitochond…	0.85	Medium Score	0.563333	0	0
C5356	Regulation of circadian rhythm and response to hypoxia	NFKB1 PER2 HIF1AN ANKRD49 NDN	5															0.470047	29.7186	3.73753	Regulation of circadian rhythm and response to hypoxia	1. NFKB1 is a subunit of the NF-kappa-B (NF-Œ∫B) protein complex, which is a key regulator of immune responses, inflammation, cell proliferation, and survival. NF-Œ∫B is also implicated in the regulation of genes that are involved in circadian rhythm and can be activated by various stress signals, including oxidative stress and hypoxia.[1][2][3] 2. PER2 is a core component of the circadian clock …	0.85	Medium Score	0.446667	0	0
C5357	Endoplasmic reticulum morphology and vesicular traffic regulation	ATL3 INF2 TTF2 ATL2 LMAN1	5					GO:0098826|GO:0071782	endoplasmic reticulum tubular network membrane|endoplasmic reticulum tubular network	6.97e-04|6.16e-03	0.29|0.13	ATL3,ATL2|ATL3,ATL2					Partial	0.470047	29.7186	3.73753	Endoplasmic Reticulum Morphology and Vesicular Traffic Regulation	1. ATL3 and ATL2 are members of the atlastin family of GTPases, which are involved in the maintenance of the endoplasmic reticulum (ER) network. They mediate homotypic ER membrane fusion, contributing to the proper structure and distribution of the ER within the cell. The ER's structure is crucial for its roles in protein folding, lipid synthesis, and calcium storage.[1][2][3] 2. INF2 is an actin…	0.88	High Score	0.423333	0	0
C5358		PLIN2 COMT CDK5RAP3 EXOC8 MAOA	5															0.470047	29.7186	3.73753	System of unrelated proteins	1. PLIN2 (Perilipin-2) is a protein that coats lipid droplets in adipocytes and other cells, playing a crucial role in the regulation of lipolysis and lipid storage. It is involved in protecting lipid droplets from being broken down by lipases and is important in the context of energy metabolism and obesity.[1][2][3] 2. COMT (Catechol-O-Methyltransferase) is an enzyme that degrades catecholamines…	0	Name not assigned	0.0533333	0	0
C5359	Regulation of gene expression and chromosomal stability	SSBP2 GABPB1 WDHD1 TMSB4X LRRC20	5															0.470047	29.7186	3.73753	Regulation of Gene Expression and Chromosomal Stability	1. SSBP2 (Single-Stranded DNA Binding Protein 2) is implicated in the maintenance of genomic stability. It is known to be involved in the regulation of transcription and has been associated with the DNA damage response. SSBP2 forms a complex with other proteins to facilitate proper chromosomal segregation and repair. 2. GABPB1 (GA Binding Protein Transcription Factor Beta Subunit 1) is a subunit …	0.85	Medium Score	0.0366667	0	0
C5360		FAM185A MSTO1 CRYGS LYRM2 ZNF263	5															0.470047	29.7186	3.73753	System of unrelated proteins	1. FAM185A is a protein with limited characterization and its biological function is not well understood. It does not have a clear link to a specific biological process based on the current knowledge. 2. MSTO1 (Misato homolog 1) is involved in mitochondrial distribution and morphology. It plays a role in mitochondrial dynamics, which includes processes like mitochondrial fission and fusion, essen…	0	Name not assigned	0.16	0	0
C5361	IkappaB kinase complex	IKBKB IKBKG CHUK TANK	4	I-kappa-B kinase complex|CHUK-ERC1-IKBKB-IKBKG complex|TNF-alpha/NF-kappa B signaling complex (SEC16A, CHUK, IKBKB, NFKB2, REL, IKBKG, MAP3K14, RELA, FBXW7, USP2)|SRC-3 complex|CHUK-HSP90-IKBKB-TOMM70 complex|CASP8-CHUK-IKBKB-MALT1-BCL10 complex|TNFR1 signaling complex, native|IkappaB kinase complex (IKBKB, CHUK, IKBKAP, NFKBIA, RELA, MAP3K14)|TNF-alpha/NF-kappa B signaling complex 6|TNFR1 signal…	1.94e-06|7.18e-06|3.05e-05|3.05e-05|2.98e-03|2.98e-03|7.89e-05|5.46e-03|1.16e-04|1.72e-06|1.61e-02|2.05e-02|2.56e-02|3.07e-02|1.22e-03	0.75|0.6|0.43|0.43|0.4|0.4|0.33|0.33|0.3|0.25|0.22|0.2|0.18|0.17|0.14	IKBKB,CHUK,IKBKG|IKBKB,CHUK,IKBKG|IKBKB,IKBKG,CHUK|IKBKB,IKBKG,CHUK|IKBKB,CHUK|IKBKB,CHUK|IKBKB,IKBKG,CHUK|IKBKB,CHUK|IKBKB,IKBKG,CHUK|IKBKB,TANK,IKBKG,CHUK|IKBKG,CHUK|IKBKG,CHUK|IKBKG,CHUK|IKBKG,CHUK|IKBKB,IKBKG,CHUK	GO:0008385|GO:0035631	IkappaB kinase complex|CD40 receptor complex	2.09e-07|1.78e-03	0.6|0.2	IKBKB,IKBKG,CHUK|IKBKB,CHUK					High	0.344547	23.0429	2.81769	NF-κB Signaling Pathway Regulation	1. IKBKB, also known as IKKŒ≤, is a central kinase in the NF-Œ∫B signaling pathway. It phosphorylates the inhibitory IŒ∫B proteins, leading to their ubiquitination and subsequent degradation. This process frees NF-Œ∫B, allowing it to translocate to the nucleus and activate transcription of target genes involved in immune response, cell survival, and inflammation.[1][2][3] 2. IKBKG, also known as …	0.95	High Score	0.0133333	0.98	0
C5362	Vesicle trafficking and regulation 2	SYTL2 SYTL4 RAB27B TRIM4	4															0.344547	23.0429	2.81769	Vesicle Trafficking and Secretion Regulation	1. SYTL2 (Synaptotagmin-like protein 2) and SYTL4 (Synaptotagmin-like protein 4) are members of the synaptotagmin-like protein family, which are known to be involved in intracellular vesicle trafficking. These proteins contain C2 domains that are implicated in calcium-dependent phospholipid binding and in the regulation of vesicle movement and exocytosis, particularly in the context of the secret…	0.85	Medium Score	0.0866667	0	0
C5363	Regulation of cellular redox state and amino acid transport	ARL4D INHA SLC7A11 GFPT2	4															0.344547	23.0429	2.81769	Regulation of Cellular Redox State and Amino Acid Transport	1. ARL4D (ADP-ribosylation factor-like 4D) is a member of the ADP-ribosylation factor family of GTP-binding proteins. ARL4D is involved in actin cytoskeleton organization and may play a role in membrane trafficking. It can influence the transport of proteins to the plasma membrane, which is crucial for the function of transporters and receptors.[1][2] 2. INHA (Inhibin alpha) is a subunit of the i…	0.85	Medium Score	0.0233333	0	0
C5364	Regulation of cell cycle and transcription in development	TCF4 TCF3 ID2 CENPF	4															0.344547	23.0429	2.81769	Regulation of Cell Cycle and Transcription in Development	1. TCF4 (Transcription factor 4) is a member of the E-protein family of helix-loop-helix (HLH) transcription factors. It forms heterodimers with other HLH proteins, influencing the transcription of genes involved in cell proliferation, differentiation, and development. TCF4 is particularly important in neurogenesis and has been implicated in the Wnt signaling pathway, which is crucial for various…	0.88	High Score	0.126667	0.0233333	0
C5365	Actin cytoskeleton remodeling and signal transduction 2	NCKAP1 PAK3 CBLB GIT2	4															0.344547	23.0429	2.81769	Actin Cytoskeleton Regulation and Cell Signaling Modulation	1. NCKAP1, also known as NAP1, is a component of the WAVE complex that regulates the actin cytoskeleton and is involved in the control of cell shape and motility. It plays a role in the formation of lamellipodia, which are essential for cell migration.[1][2] 2. PAK3 is a member of the p21-activated kinase (PAK) family, which are serine/threonine kinases that act as key regulatory nodes in various…	0.85	Medium Score	0.756667	0	0.0166667
C5366		AIFM1 GFER MIX23 PDHA1	4															0.344547	23.0429	2.81769	Mitochondrial Integrity and Metabolism	1. AIFM1 (Apoptosis-Inducing Factor Mitochondria-associated 1) is a flavoprotein essential to mitochondrial respiratory chain complex I function and has a dual role in cell survival. It is involved in electron transport and, upon apoptotic stimuli, translocates to the nucleus to induce DNA fragmentation. AIFM1 is critical for maintaining mitochondrial energy metabolism and structure.[1][2][3] 2. …	0.89	High Score	0.673333	0.666667	0
C5367		CEBPZ CTSC MPO SLC35F6	4															0.344547	23.0429	2.81769	Hematopoietic Cell Differentiation and Function	1. CEBPZ, also known as CCAAT/enhancer-binding protein zeta, is a transcription factor that plays a role in cell cycle regulation and differentiation. It is implicated in the regulation of genes involved in immune and inflammatory responses and has been associated with the differentiation of hematopoietic cells, particularly in myeloid lineages. 2. CTSC, or cathepsin C, is a lysosomal exopeptidas…	0.75	Low Score	0.69	0	0
C5368		MICAL3 CCDC102A RELB CERKL	4															0.344547	23.0429	2.81769	System of unrelated proteins	1. MICAL3 (Molecule Interacting with CasL protein 3) is a member of the MICAL family of proteins, which are known to have roles in cytoskeleton dynamics through their monooxygenase activity that mediates the oxidative stress-induced disassembly of actin filaments. MICAL proteins are also involved in vesicle trafficking and are associated with the regulation of exocytosis and endocytosis processes…	0	Name not assigned	0.516667	0	0
C5369		HSPB8 TBPL1 DOCK8 LSMEM2	4															0.344547	23.0429	2.81769	System of unrelated proteins	1. HSPB8 (Heat Shock Protein Beta-8) is a small heat shock protein that plays a role in the protection of cells from stress-induced apoptosis. It is also involved in the regulation of actin cytoskeleton dynamics and has been implicated in the autophagic clearance of misfolded proteins, particularly in the context of neurodegenerative diseases.[1][2][3] 2. TBPL1 (TATA-Box Binding Protein Like 1) i…	0	Name not assigned	0.0866667	0	0.00333333
C5370	Chromatin organization and transcription initiation	GTF2E2 OIP5 MIS18A GTF2E1	4	MIS18 complex	0.00298	0.4	OIP5,MIS18A										Partial	0.344547	23.0429	2.81769	Chromatin Organization and Transcription Initiation	1. GTF2E2 and GTF2E1 are components of the general transcription factor II E (TFIIE) complex, which is essential for the initiation of gene transcription by RNA polymerase II. TFIIE recruits other general transcription factors and RNA polymerase II to the promoter, and it is involved in the opening of the DNA helix, allowing the polymerase to access the DNA template strand.[1][2] 2. OIP5, also kn…	0.85	Medium Score	0.866667	0.71	0
C5371		PJA1 CAMLG OSMR PCDH1	4															0.344547	23.0429	2.81769	System of unrelated proteins	1. PJA1 (Praja ring finger ubiquitin ligase 1) is an E3 ubiquitin-protein ligase that mediates ubiquitination and subsequent proteasomal degradation of target proteins. It is involved in various cellular processes, including the regulation of synaptic function and neuronal plasticity. PJA1's role is not restricted to a single pathway but rather it participates in the regulation of multiple protei…	0	Name not assigned	0.303333	0	0
C5372		DTWD2 PLXDC2 TDRD3 INTS7	4															0.344547	23.0429	2.81769	System of unrelated proteins	1. DTWD2 is a protein that contains a WD repeat, which is often involved in protein-protein interactions. It has been implicated in the ubiquitin-proteasome system, where it may play a role in the regulation of protein degradation. However, its specific biological functions remain largely uncharacterized. 2. PLXDC2, also known as Tumor Endothelial Marker 7 (TEM7), is a protein that may be involve…	0	Name not assigned	0.03	0	0
C5373		NQO2 DST RNF166 RNF114	4															0.344547	23.0429	2.81769	System of unrelated proteins	1. NQO2 (NAD(P)H dehydrogenase, quinone 2) is a flavoprotein that catalyzes the two-electron reduction of quinones to hydroquinones. This activity can prevent the one-electron reduction of quinones that results in the production of radical species. NQO2 is also known to bind to riboflavin and has been implicated in the metabolism of drugs and detoxification of xenobiotics.[1][2][3] 2. DST (Dyston…	0	Name not assigned	0.00333333	0.0466667	0
C5374	Intracellular trafficking and cytoskeletal organization	HOMER2 FLII MYO5A CEP57	4															0.344547	23.0429	2.81769	Intracellular Trafficking and Cytoskeletal Organization	1. HOMER2 is a member of the Homer family of dendritic proteins that link the group 1 metabotropic glutamate receptors to intracellular signaling pathways. It is involved in cytoskeletal organization by interacting with actin and other proteins that modulate the structure and dynamics of the actin cytoskeleton. HOMER2 also plays a role in the trafficking and clustering of certain receptors at the…	0.85	Medium Score	0.683333	0	0
C5375	Mitochondrial small ribosomal subunit transport core	MRPS21 MRPS27 LRP2 MRPS18B	4	28S ribosomal subunit, mitochondrial	0.000217	0.18	MRPS21,MRPS18B,MRPS27	GO:0005763	mitochondrial small ribosomal subunit	3.48e-05	0.15	MRPS18B,MRPS21,MRPS27						0.344547	23.0429	2.81769	Mitochondrial Ribosome Assembly and Function	1. MRPS21 and MRPS27 are components of the mitochondrial ribosome, specifically part of the small 28S subunit. They play a role in the synthesis of mitochondrial proteins, which are essential for the organelle's function in energy production through oxidative phosphorylation. These proteins are involved in the translation of mitochondrially-encoded proteins, which are integral to the electron tra…	0.85	Medium Score	0.0733333	0	0
C5376	Ubiquitin-mediated proteolysis	BTRC MCC CDC34 FBXO5	4															0.344547	23.0429	2.81769	Ubiquitin-mediated proteolysis	1. BTRC (beta-transducin repeat containing E3 ubiquitin protein ligase) is part of the SCF (SKP1-CUL1-F-box protein) E3 ubiquitin ligase complex, which plays a pivotal role in the ubiquitin-proteasome system. BTRC targets proteins for ubiquitination and subsequent proteasomal degradation, thereby regulating various cellular processes including cell cycle progression, signal transduction, and gene…	0.92	High Score	0.796667	0	0
C5377		MRPS10 STAT5A FAM120A RO60	4															0.344547	23.0429	2.81769	Regulation of Mitochondrial Translation and Cellular Signaling	1. MRPS10 is a component of the mitochondrial ribosome, specifically part of the small subunit. It plays a role in mitochondrial protein synthesis, which is crucial for the production of proteins that are involved in the electron transport chain and ATP synthesis. The proper function of MRPS10 is essential for maintaining mitochondrial function and energy production within the cell. 2. STAT5A is …	0.85	Medium Score	0.923333	0	0
C5378		TRIM33 ZBTB25 NR3C2 NUP42	4															0.344547	23.0429	2.81769	Regulation of Gene Expression and Nuclear Transport	1. TRIM33, also known as TIF1Œ≥, is a member of the tripartite motif (TRIM) family of proteins and functions as a transcriptional regulator with E3 ubiquitin ligase activity. It is involved in various cellular processes, including the regulation of transforming growth factor-beta (TGF-Œ≤) signaling, which plays a critical role in cell differentiation, proliferation, and apoptosis. TRIM33 can act …	0.85	Medium Score	0.73	0.0333333	0
C5379		PRR11 MTDH KRI1 HDLBP	4															0.344547	23.0429	2.81769	Regulation of Ribosome Biogenesis and RNA Processing	1. PRR11 (Proline Rich 11) is a cell cycle-regulated protein that has been implicated in the regulation of mitotic progression and the maintenance of genomic stability. It is known to interact with proteins involved in cell cycle control and has been associated with the regulation of ribosomal DNA transcription, which is a critical step in ribosome biogenesis.[1][2][3] 2. MTDH (Metadherin) is a m…	0.85	Medium Score	0.536667	0	0
C5380		ZNF398 SCAI RNF25 UBE2E2	4															0.344547	23.0429	2.81769	Regulation of Gene Expression and Protein Ubiquitination	1. ZNF398 is a zinc finger protein that typically functions as a transcriptional regulator. These proteins are known to bind DNA and influence the expression of genes, often by acting as transcription factors that can either activate or repress transcription. ZNF398, specifically, may be involved in the regulation of genes that are important for cell growth and differentiation. 2. SCAI (Suppresso…	0.85	Medium Score	0.0766667	0.21	0
C5381	Syntaxin-binding protein complex	METAP1 TXLNG BTF3L4 TXLNA	4															0.344547	23.0429	2.81769	Protein Synthesis and Folding Modulation	1. METAP1, or Methionine Aminopeptidase 1, is an enzyme that catalyzes the removal of the N-terminal methionine residue from nascent proteins. This process is crucial for normal protein function and stability, as the N-terminal methionine is often removed before protein folding and function. METAP1's activity is essential for the maturation of a subset of proteins, influencing their downstream bi…	0.85	Medium Score	0.79	0.94	0
C5382		SELENOM GTF2A1 BRCA2 CLINT1	4															0.344547	23.0429	2.81769	System of unrelated proteins	1. SELENOM, also known as Selenoprotein M, is a member of the selenoprotein family, which contains selenium in the form of the amino acid selenocysteine. Selenoproteins are involved in various cellular processes, including redox regulation and protection against oxidative stress. SELENOM is found in the endoplasmic reticulum and is thought to play a role in neuroprotection and maintaining proper …	0	Name not assigned	0.636667	0	0
C5383	Septin mediated cytoskeleton organization	SEPTIN6 RGS3 SEPTIN4 FLOT2	4					GO:0097227|GO:0031105|GO:0005940|GO:0032156	sperm annulus|septin complex|septin ring|septin cytoskeleton	4.38e-04|2.24e-03|2.24e-03|2.74e-03	0.33|0.18|0.18|0.17	SEPTIN4,SEPTIN6|SEPTIN4,SEPTIN6|SEPTIN4,SEPTIN6|SEPTIN4,SEPTIN6					Partial	0.344547	23.0429	2.81769	Cytoskeletal organization and membrane dynamics	1. SEPTIN6 and SEPTIN4 are members of the septin family of GTP-binding proteins, which are important for cytokinesis and are involved in the maintenance of cell shape, cell polarity, and cellular compartmentalization. They form hetero-oligomeric complexes that can act as scaffolds for the recruitment of other proteins and are involved in the organization of the cytoskeleton. Septins interact with…	0.85	Medium Score	0.06	0	0
C5384		GPX1 OPTN PTAR1 YKT6	4															0.344547	23.0429	2.81769	Cellular Redox Homeostasis and Vesicular Trafficking	1. GPX1, or Glutathione Peroxidase 1, is a key enzyme in the cellular antioxidant defense system. It catalyzes the reduction of hydrogen peroxide, organic hydroperoxides, and lipid peroxides by glutathione, thereby protecting cells from oxidative damage. GPX1 is ubiquitously expressed and is considered one of the primary enzymes responsible for maintaining redox homeostasis within the cell.[1][2]…	0.85	Medium Score	0	0	0
C5385		MRTFA ANK3 ARHGEF40 PKN1	4															0.344547	23.0429	2.81769	Regulation of Cytoskeletal Dynamics and Cell Morphology	1. MRTFA (Myocardin-related transcription factor A) is a coactivator for serum response factor (SRF), which is involved in the regulation of actin cytoskeletal dynamics and cellular contractility. MRTFA translocates to the nucleus in response to changes in G-actin levels and modulates the expression of cytoskeletal genes.[1][2][3] 2. ANK3 (Ankyrin-G) is a member of the ankyrin family, which links…	0.85	Medium Score	0.48	0	0
C5386		SYDE1 ZNF576 CPEB4 AJUBA	4															0.344547	23.0429	2.81769	Regulation of Cytoskeletal Dynamics and Gene Expression	1. SYDE1 (Synapse Defective 1 Rho GTPase) is involved in the regulation of cytoskeletal dynamics. It acts as a GTPase activator, modulating the activity of Rho family GTPases, which are critical for actin filament assembly and disassembly. Through this modulation, SYDE1 influences cell shape, adhesion, and migration.[1] 2. ZNF576 (Zinc Finger Protein 576) belongs to a family of zinc finger protei…	0.85	Medium Score	0.143333	0	0
C5387		OTUD5 BIRC2 INPP5J NOB1	4															0.344547	23.0429	2.81769	Protein Stability and Turnover Regulation	1. OTUD5, also known as DUBA, is a deubiquitinating enzyme that specifically cleaves 'Lys-63'-linked polyubiquitin chains. It is involved in the regulation of immune responses, DNA damage response, and cell cycle progression by modulating the stability of various proteins through deubiquitination. OTUD5's activity can prevent the proteasomal degradation of target proteins, thereby influencing num…	0.85	Medium Score	0.783333	0	0.0166667
C5388		NME6 CNNM3 CNNM1 IREB2	4															0.344547	23.0429	2.81769	Cellular Ion Homeostasis and Metal Ion Transport	1. NME6 (Nucleoside diphosphate kinase 6) is part of the NME/NM23 family, which is involved in the maintenance of cellular nucleotide pools and has been implicated in the regulation of developmental and other cellular processes. NME6 specifically has been associated with the regulation of ciliary functions and may play a role in cellular energy homeostasis. 2. CNNM3 (Cyclin M3) and CNNM1 (Cyclin …	0.85	Medium Score	0.0966667	0.0733333	0
C5389	tRNA-splicing ligase complex	FAM98B SYN2 C2orf49 DDX1	4	tRNA splicing ligase|tRNA Splicing Ligase Complex	1.94e-06|1.94e-06	0.75|0.75	C2orf49,DDX1,FAM98B|C2orf49,DDX1,FAM98B	GO:0072669	tRNA-splicing ligase complex	4.93e-07	0.5	C2orf49,DDX1,FAM98B					High	0.344547	23.0429	2.81769	System of unrelated proteins	1. FAM98B (Family with sequence similarity 98 member B) is a protein with limited characterization. It has been implicated in cell proliferation and may play a role in cytoskeletal organization. However, its precise biological functions and the pathways it may be involved in are not well-defined.[1] 2. SYN2 (Synapsin II) is a member of the synapsin family, proteins that are implicated in the regu…	0	Name not assigned	0.146667	0.216667	0
C5390	mRNA cleavage and polyadenylation specificity factor complex	CSTF3 FIP1L1 CSTF2T CPSF4	4	AHCYL1-CPSF complex	0.00162	0.5	CPSF4,FIP1L1	GO:0005847|GO:0005849	mRNA cleavage and polyadenylation specificity factor complex|mRNA cleavage factor complex	1.59e-06|6.84e-06	0.38|0.25	FIP1L1,CSTF2T,CPSF4|FIP1L1,CSTF2T,CPSF4					High	0.344547	23.0429	2.81769	mRNA 3'-end processing	1. CSTF3 (Cleavage stimulation factor subunit 3) is a component of the cleavage stimulation factor (CstF) complex, which is integral to the cleavage and polyadenylation of pre-mRNA at the 3'-end. CSTF3 specifically recognizes and binds to the GU-rich element downstream of the cleavage site, which is necessary for the cleavage of pre-mRNA and the subsequent polyadenylation. 2. FIP1L1 (Factor inter…	0.95	High Score	0.926667	0.856667	0
C5391	Microvesicular body biogenesis	NUP37 VTA1 SPAST CHMP1B	4					GO:0005771	multivesicular body	0.0059	0.12	VTA1,CHMP1B						0.344547	23.0429	2.81769	Nuclear Transport and Endosomal Sorting Complex Assembly	1. NUP37 is a component of the nuclear pore complex (NPC), which is essential for nucleocytoplasmic transport. It is involved in the assembly and/or maintenance of the NPC, a critical gateway that regulates the flow of macromolecules between the nucleus and cytoplasm, thereby influencing various cellular processes including gene expression and cell cycle control.[1][2][3] 2. VTA1 is a coiled-coil…	0.85	Medium Score	0.963333	0.803333	0
C5392		SARAF LRRN2 CYB5B TMCC3	4															0.344547	23.0429	2.81769	System of unrelated proteins	1. SARAF (Store-Operated Calcium Entry-Associated Regulatory Factor) is involved in the negative regulation of store-operated calcium entry (SOCE) by facilitating the fast inactivation of STIM1, which is a calcium sensor in the endoplasmic reticulum. SOCE is a major mechanism of calcium influx in non-excitable cells and is important for various cellular functions including gene expression, cell g…	0	Name not assigned	0.1	0	0
C5393	DPYSL complex	DPYSL3 DPYSL4 DPYSL2 MAP4K2	4															0.344547	23.0429	2.81769	Neuronal Development and Axonal Guidance	1. DPYSL3, DPYSL4, and DPYSL2, also known as collapsin response mediator proteins (CRMPs), are primarily expressed in the nervous system and are implicated in neuronal differentiation and axonal guidance. These proteins are involved in the signaling pathways that regulate the cytoskeleton, influencing the growth cone dynamics essential for axon guidance and neuronal growth. They play a role in th…	0.92	High Score	0.406667	0.923333	0
C5394		TGS1 GEMIN7 YJU2B WDFY2	4															0.344547	23.0429	2.81769	mRNA Processing and Spliceosome Assembly	1. TGS1 (trimethylguanosine synthase 1) is involved in the post-transcriptional modification of RNA. It catalyzes the trimethylation of the m7G cap of snRNAs (small nuclear RNAs) to the 2,2,7-trimethylguanosine (TMG) cap. This modification is essential for the efficient formation of the spliceosome, a complex responsible for the removal of introns from pre-mRNA.[1][2] 2. GEMIN7 is a component of …	0.85	Medium Score	0.706667	0	0
C5395		BLMH BCAS3 WIPI2 PHAF1	4					GO:0000407	phagophore assembly site	2.97e-05	0.16	WIPI2,PHAF1,BCAS3						0.344547	23.0429	2.81769	System of unrelated proteins	1. BLMH, or bleomycin hydrolase, is a cytoplasmic cysteine peptidase known for its role in chemotherapy drug inactivation and amino acid degradation. It is involved in the detoxification of bleomycin, an anticancer drug, thereby protecting cells from bleomycin-induced DNA damage. BLMH also participates in the metabolism of the amino acid methionine and has been implicated in the regulation of cel…	0	Name not assigned	0.356667	0.363333	0
C5396	Telomere maintenance and DNA repair	CTC1 STN1 NEIL2 POLK	4	CST complex	0.00298	0.4	STN1,CTC1	GO:1990879|GO:0000783|GO:0140445	CST complex|nuclear telomere cap complex|chromosome, telomeric repeat region	2.30e-04|3.28e-03|3.86e-03	0.4|0.15|0.14	STN1,CTC1|STN1,CTC1|STN1,CTC1					Partial	0.344547	23.0429	2.81769	Telomere Maintenance and DNA Repair	1. CTC1, part of the CST complex, which also includes STN1 and TEN1, is involved in protecting telomeres from degradation and in the regulation of telomerase activity. CTC1 is essential for maintaining telomere length and structure, particularly in response to replication stress. It also plays a role in the restart of stalled replication forks genome-wide, not just at telomeres.[1][2][3] 2. STN1,…	0.92	High Score	0.0233333	0.0366667	0
C5397	THO complex and transcription export	WBP11 THOC1 THOC5 LEO1	4	hTREX84 complex|THO complex|TREX complex	5.46e-03|5.46e-03|5.46e-03	0.33|0.33|0.33	THOC1,THOC5|THOC1,THOC5|THOC1,THOC5	GO:0000445|GO:0000346	THO complex part of transcription export complex|transcription export complex	4.38e-04|6.97e-04	0.33|0.29	THOC1,THOC5|THOC1,THOC5					Partial	0.344547	23.0429	2.81769	mRNA Processing and Export Complex Assembly	1. WBP11 is a splicing factor that is known to be involved in pre-mRNA processing. It interacts with components of the spliceosome and is implicated in the regulation of splicing, influencing the maturation of mRNA transcripts.[1][2][3] 2. THOC1 and THOC5 are components of the THO complex, which is part of the larger transcription export (TREX) complex. The THO complex is involved in mRNA process…	0.92	High Score	0.0566667	0.00666667	0
C5398	Glycogen synthase kinase-3 (gsk-3) signaling regulation	GSK3B TRIM11 GSK3A GSKIP	4	PRKAR2A-GSKIP-GSK3B-DNM1L complex	0.000601	0.67	GSK3B,GSKIP	GO:0030877	beta-catenin destruction complex	0.000697	0.29	GSK3B,GSK3A					High	0.344547	23.0429	2.81769	Glycogen Synthase Kinase-3 (GSK-3) Signaling Regulation	1. GSK3B and GSK3A are serine/threonine kinases that play a pivotal role in a multitude of cellular processes, including glycogen metabolism, cell cycle progression, and gene expression. They are highly similar isoforms and are involved in the Wnt signaling pathway, which is crucial for cell fate determination, migration, and polarity. GSK3B, in particular, is known to phosphorylate and inhibit g…	0.92		0.713333	0.393333	0
C5399		PVR ELFN2 NXPE3 RNF13	4															0.344547	23.0429	2.81769	System of unrelated proteins	1. PVR, known as the poliovirus receptor, is a member of the immunoglobulin superfamily and is involved in cell adhesion and immune response. It is also known to act as a receptor for poliovirus and is implicated in the regulation of tumor cell growth and apoptosis.[1][2][3] 2. ELFN2, or extracellular leucine-rich repeat and fibronectin type III domain-containing 2, is a protein that may play a r…	0	Name not assigned	0.336667	0	0
C5400	Regulation of cellular stress responses and metal ion homeostasis	DUSP22 NRBF2 COMMD1 COMMD9	4	CCC complex|CCC-Wash (WASH1, FAM21C) complex	8.93e-03|1.13e-02	0.25|0.22	COMMD9,COMMD1|COMMD9,COMMD1										Partial	0.344547	23.0429	2.81769	Regulation of Cellular Stress Responses and Metal Ion Homeostasis	1. DUSP22 is a member of the dual specificity protein phosphatase subfamily that inactivates their target kinases by dephosphorylating both the phosphoserine/threonine and phosphotyrosine residues. It is known to regulate the JNK and ERK pathways, which are involved in the control of cell growth, proliferation, and differentiation. DUSP22 also plays a role in the regulation of the immune response…	0.85	Medium Score	0.363333	0	0
C5401		KCNAB1 UBR7 LECT2 SNX27	4															0.344547	23.0429	2.81769	System of unrelated proteins	1. KCNAB1 is a beta subunit of voltage-gated potassium channels. It modulates the gating kinetics and enhances stability of the channel complexes. Potassium channels are critical for maintaining the membrane potential and are involved in various physiological processes such as neuronal excitability, muscle contraction, and heart rate regulation.[1] 2. UBR7 is an E3 ubiquitin-protein ligase, part …	0	Name not assigned	0.506667	0.513333	0
C5402		MRI1 PUM1 HGH1 PMS2	4															0.344547	23.0429	2.81769	mRNA Surveillance and Repair Pathway	1. MRI1 (Methylthioribose-1-phosphate isomerase 1) is involved in the methionine salvage pathway, which recycles methionine from methylthioadenosine. This pathway is crucial for the maintenance of cellular methionine levels and, by extension, S-adenosylmethionine, which is a key methyl donor for numerous methylation reactions, including those on RNA. 2. PUM1 (Pumilio RNA-binding family member 1) …	0.85	Medium Score	0.293333	0	0
C5403	Regulation of hematopoiesis and bone development	MLF1 ZBTB20 KCTD13 RUNX2	4															0.344547	23.0429	2.81769	Regulation of Hematopoiesis and Bone Development	1. MLF1 (Myeloid Leukemia Factor 1) is implicated in the regulation of myeloid differentiation and proliferation. It is known to interact with proteins involved in cell cycle regulation and has been associated with acute myeloid leukemia. MLF1's role in hematopoiesis is critical, as it can influence the balance between cell proliferation and differentiation in the hematopoietic system.[1][2][3] 2…	0.85	Medium Score	0.493333	0	0
C5404	Arp2/3 protein complex	ARPC1A ARPC3 ARPC1B ARPC5	4	Arp2/3 protein complex	5.59e-07	1	ARPC1B,ARPC5,ARPC3	GO:0005885	Arp2/3 protein complex	1.72e-11	1	ARPC1B,ARPC1A,ARPC5,ARPC3					High	0.344547	23.0429	2.81769	Actin Cytoskeleton Assembly and Maintenance	1. ARPC1A and ARPC1B are subunits of the Arp2/3 complex, which is a key regulator of actin filament nucleation and branching. These proteins are involved in the control of the spatial arrangement of actin filaments and are essential for the rapid assembly of actin networks in response to cellular signals.[1][2][3] 2. ARPC3 and ARPC5 are also components of the Arp2/3 complex. They work in concert …	0.95	High Score	0.98	0.176667	0
C5405		TNIP2 CAMKK1 DNAJC2 SCRN1	4															0.344547	23.0429	2.81769	System of unrelated proteins	1. TNIP2 (TNFAIP3 interacting protein 2) is known to interact with TNFAIP3/A20, a ubiquitin-editing enzyme that negatively regulates NF-kappaB activation and is involved in the termination of the inflammatory response. TNIP2 itself does not have a well-defined role in any specific biological process but is thought to modulate the activity of TNFAIP3 and thus may play a role in inflammation and im…	0	Name not assigned	0.226667	0	0
C5406	Regulation of p53-mediated cellular stress response	MDM4 MDM2 DCAF1 TP53	4	MDM2-MDM4-TP53 complex|MDM2-RSL1D1-TP53 complex|MDM2-TP53-WWOX complex|MDM2-TP53-YY1 complex|NUMB-TP53-MDM2 complex|p300-MDM2-p53 protein complex	1.94e-06|2.98e-03|2.98e-03|2.98e-03|2.98e-03|2.98e-03	0.75|0.4|0.4|0.4|0.4|0.4	MDM2,MDM4,TP53|MDM2,TP53|MDM2,TP53|MDM2,TP53|MDM2,TP53|MDM2,TP53										High	0.344547	23.0429	2.81769	Regulation of p53-mediated cellular stress response	1. MDM2 and MDM4 (also known as MDMX) are closely related proteins that negatively regulate the p53 tumor suppressor protein. MDM2 is an E3 ubiquitin-protein ligase that mediates ubiquitination and subsequent proteasomal degradation of p53, thereby inhibiting its transcriptional activity. MDM4 does not possess intrinsic E3 ligase activity but can bind p53 and inhibit its transcriptional activity …	0.92	High Score	0.87	0.0533333	0
C5407		BLZF1 SDF4 POLB NBEA	4															0.344547	23.0429	2.81769	DNA Repair and Cellular Stress Response	1. BLZF1, also known as Golgin-45, is a protein that has been implicated in Golgi apparatus structure and function. It has been suggested to play a role in the maintenance of the Golgi apparatus and in the regulation of secretory pathways. However, BLZF1 has also been associated with DNA damage response, suggesting a potential role in cellular stress mechanisms. 2. SDF4, or stromal cell-derived f…	0.85	Medium Score	0.8	0	0
C5408	tRNA protein synthesis complex	CARS1 ABTB1 EEF1A2 VARS1	4															0.344547	23.0429	2.81769	Protein Synthesis and Aminoacyl-tRNA Charging	1. CARS1 (Cysteinyl-tRNA Synthetase 1) is an enzyme that belongs to the class-I aminoacyl-tRNA synthetase family. It catalyzes the ligation of cysteine to its corresponding tRNA, which is a critical step in the translation process of protein synthesis. This enzyme ensures that cysteine is correctly incorporated into the growing polypeptide chain during mRNA translation. 2. VARS1 (Valyl-tRNA Synth…	0.85	Medium Score	0.6	0.0533333	0
C5409	Ragulator complex subunit	LAMTOR5 ITPA NUDT3 LAMTOR2	4	Ragulator complex|Ragulator-Rag complex|v-ATPase-Ragulator-AXIN/LKB1-AMPK complex	1.14e-03|3.43e-03|6.68e-03	0.5|0.29|0.2	LAMTOR5,LAMTOR2|LAMTOR5,LAMTOR2|LAMTOR5,LAMTOR2	GO:0071986|GO:0032045	Ragulator complex|guanyl-nucleotide exchange factor complex	4.38e-04|1.78e-03	0.33|0.2	LAMTOR5,LAMTOR2|LAMTOR5,LAMTOR2					High	0.344547	23.0429	2.81769	mTOR Signaling and Nucleotide Metabolism Regulation	1. LAMTOR5, also known as HBXIP, is a component of the Ragulator complex which interacts with the Rag GTPases and is crucial for the activation of the mechanistic target of rapamycin (mTOR) complex 1 (mTORC1). mTORC1 is a central regulator of cell growth and metabolism in response to nutrient status. LAMTOR5 is involved in the amino acid sensing pathway that leads to mTORC1 activation.[1][2][3] 2…	0.85	Medium Score	0.936667	0	0
C5410	Exosome	EXOSC5 EXOSC2 DIS3 MPHOSPH6	4	Exosome	8.89e-08	0.5	DIS3,MPHOSPH6,EXOSC5,EXOSC2	GO:0000176|GO:0000178|GO:1905354|GO:0101019|GO:0000177	nuclear exosome (RNase complex)|exosome (RNase complex)|exoribonuclease complex|nucleolar exosome (RNase complex)|cytoplasmic exosome (RNase complex)	1.59e-06|9.02e-09|1.24e-08|6.97e-04|5.09e-06	0.38|0.31|0.29|0.29|0.27	DIS3,EXOSC5,EXOSC2|DIS3,MPHOSPH6,EXOSC5,EXOSC2|DIS3,MPHOSPH6,EXOSC5,EXOSC2|EXOSC5,EXOSC2|DIS3,EXOSC5,EXOSC2					High	0.344547	23.0429	2.81769	RNA Degradation and Processing	1. EXOSC5 and EXOSC2 are components of the exosome complex, which is involved in various RNA processing and degradation pathways. The exosome complex has a central role in the maturation and turnover of a wide range of RNA species. EXOSC5 and EXOSC2 contribute to the 3‚Äô‚Üí5‚Äô exonucleolytic activity of the complex, which is essential for the precise processing of precursor RNAs and the degrada…	0.94	High Score	0.76	0.00666667	0
C5411	Stress response complex	HIKESHI DDX39A AK6 UBE4A	4															0.344547	23.0429	2.81769	Cellular Stress Response and Protein Quality Control	1. HIKESHI, also known as heat shock protein nuclear import factor, is implicated in the cellular stress response. It facilitates the translocation of heat shock proteins (HSPs) such as HSP70 into the nucleus during heat shock. This translocation is crucial for the protection of nuclear proteins and the prevention of aggregation under stress conditions. 2. DDX39A, a DEAD-box RNA helicase, is invo…	0.85	Medium Score	0.873333	0	0
C5412		PRDX3 BTBD1 PRPS1 MAPK8IP3	4															0.344547	23.0429	2.81769	Cellular redox homeostasis and nucleotide biosynthesis regulation	1. PRDX3, or Peroxiredoxin 3, is a mitochondrial antioxidant enzyme that reduces peroxide substrates and plays a crucial role in protecting cells from oxidative stress. It is involved in the regulation of mitochondrial H2O2 levels and helps maintain cellular redox homeostasis. PRDX3 is also implicated in the control of apoptosis, signaling pathways, and mitochondrial function.[1][2][3] 2. BTBD1, …	0.85	Medium Score	0.113333	0	0
C5413	cAMP-dependent protein kinase signaling	PRKX AKAP7 PRKAR2B AKAP5	4															0.344547	23.0429	2.81769	cAMP-Dependent Protein Kinase Signaling and Localization	1. PRKX (Protein Kinase X) is a serine/threonine kinase that is known to be involved in cAMP-dependent signaling pathways. It phosphorylates a variety of substrates, including those involved in developmental processes and cell cycle regulation. PRKX can be activated by cAMP, which is a common second messenger in cellular signaling.[1][2] 2. AKAP7 (A-Kinase Anchoring Protein 7) and AKAP5 (A-Kinase…	0.92	High Score	0.503333	0.1	0
C5414	Nucleotide-activated protein kinase complex	PRKAA2 PHKA2 PRKAB2 ERI3	4					GO:0031588	nucleotide-activated protein kinase complex	0.000945	0.22	PRKAB2,PRKAA2					Partial	0.344547	23.0429	2.81769	Regulation of Cellular Energy Metabolism	1. PRKAA2 is a catalytic subunit of AMP-activated protein kinase (AMPK), which is a key regulator of cellular energy homeostasis. AMPK is activated by increases in the AMP/ATP ratio caused by cellular and environmental stress, such as low glucose levels, hypoxia, and exercise. Once activated, AMPK works to restore energy balance by stimulating catabolic pathways that generate ATP, while inhibitin…	0.85	Medium Score	0.983333	0	0
C5415	Interferon-stimulated gene factor 3 (ISGF3) complex	DPP9 STAT2 STAT1 IRF9	4	ISGF3 complex	1.94e-06	0.75	STAT2,STAT1,IRF9	GO:0070721	ISGF3 complex	5.67e-08	0.75	STAT2,STAT1,IRF9					High	0.344547	23.0429	2.81769	Interferon Signaling and Antiviral Response	1. DPP9 (Dipeptidyl peptidase 9) is an intracellular serine exopeptidase that plays a role in immune system processes. It is involved in the regulation of the inflammasome, a multiprotein complex responsible for the activation of inflammatory responses. DPP9 can influence the maturation and secretion of cytokines, such as IL-1Œ≤, which are crucial for antiviral defense mechanisms.[1][2][3] 2. STA…	0.95	High Score	0.34	0.3	0
C5416	TOM complex, mitochondrial	TOMM20 WSB1 TOMM22 TOMM5	4	TOM complex (TOMM5, TOMM6, TOMM7, TOMM20, TOMM22, TOMM40, TOMM70), mitochondrial	7.18e-06	0.6	TOMM5,TOMM20,TOMM22	GO:0005742|GO:0098799	mitochondrial outer membrane translocase complex|outer mitochondrial membrane protein complex	6.84e-06|8.87e-06	0.25|0.23	TOMM5,TOMM20,TOMM22|TOMM5,TOMM20,TOMM22					High	0.344547	23.0429	2.81769	Mitochondrial Protein Import and Assembly	1. TOMM20 (Translocase of Outer Mitochondrial Membrane 20) is a receptor component of the translocase of the outer membrane (TOM) complex. It recognizes and binds to mitochondrial preproteins that contain targeting signals, directing them to the TOM complex for import into the mitochondria. 2. TOMM22 (Translocase of Outer Mitochondrial Membrane 22) is a central component of the TOM complex, actin…	0.92	High Score	0.156667	0.01	0
C5417		DOK4 ZNF213 ZNF800 STMN1	4															0.344547	23.0429	2.81769	System of unrelated proteins	1. DOK4 (Docking protein 4) is involved in the insulin-stimulated signal transduction pathway. It is known to interact with the insulin receptor and participate in the downstream signaling. DOK4 is implicated in the regulation of cell growth and differentiation, particularly in neuronal cells.[1][2][3] 2. ZNF213 (Zinc finger protein 213) and ZNF800 (Zinc finger protein 800) are members of the zin…	0	Name not assigned	0.0133333	0	0
C5418		TNNC2 NAP1L5 SH3BGRL2 MYH14	4															0.344547	23.0429	2.81769	System of unrelated proteins	1. TNNC2 (Troponin C type 2) is a calcium-binding protein that is part of the troponin complex in fast-twitch skeletal muscle fibers. It plays a critical role in muscle contraction by regulating the interaction between actin and myosin. This protein is essential for the calcium-dependent regulation of muscle contraction and relaxation.[1][2][3] 2. NAP1L5 (Nucleosome assembly protein 1-like 5) is …	0	Name not assigned	0.863333	0	0
C5419		GFOD2 GFOD1 GABARAPL2 RALGAPA2	4															0.344547	23.0429	2.81769	Glycogen Metabolism and Autophagy Regulation	1. GFOD1 (Glucose Fructose Oxidoreductase Domain Containing 1) and GFOD2 (Glucose Fructose Oxidoreductase Domain Containing 2) are proteins that share a domain implicated in the oxidative reduction of glucose and fructose. These proteins are likely involved in carbohydrate metabolism, potentially playing roles in the regulation of glycogen and sugar content within cells. Their interaction suggest…	0.85	Medium Score	0.926667	0.7	0
C5420		PHLDB3 SERPINB13 TNIP1 ANXA9	4															0.344547	23.0429	2.81769	System of unrelated proteins	1. PHLDB3, Pleckstrin homology-like domain family B member 3, is a protein that has been implicated in cytoskeletal organization and cell migration. It is known to interact with actin and may play a role in the regulation of actin dynamics, which is crucial for various cellular processes such as cell shape, motility, and division. 2. SERPINB13, also known as hurpin, is a member of the serine prot…	0	Name not assigned	0.386667	0	0
C5421	Steroidogenesis and lipid metabolism	HSD17B11 NSDHL HBQ1 PPT1	4										Lipid droplets	2.58e-06	0.25	HBQ1,HSD17B11,NSDHL	Partial	0.344547	23.0429	2.81769	Steroidogenesis and Lipid Metabolism	1. HSD17B11 (Hydroxysteroid (17-beta) dehydrogenase 11) is an enzyme that participates in the metabolism of steroid hormones. It is involved in the conversion of estrone to estradiol and androstenedione to testosterone, which are critical steps in the biosynthesis of sex steroids. This enzyme can also catalyze the oxidation of fatty acids, indicating a role in lipid metabolism.[1] 2. NSDHL (NAD(P…	0.85	Medium Score	0.373333	0	0
C5422	DNA repair and transcriptional regulation	MLH3 USP3 GLI2 TBL1X	4															0.344547	23.0429	2.81769	DNA Repair and Transcriptional Regulation	1. MLH3 is a member of the DNA mismatch repair (MMR) family of proteins. It forms heterodimers with MLH1 and participates in the post-replicative DNA mismatch repair process, which is crucial for maintaining genomic stability. MLH3 also plays a role in meiotic recombination and is involved in the repair of DNA double-strand breaks.[1][2][3] 2. USP3 is a ubiquitin-specific protease that deubiquiti…	0.85	Medium Score	0.323333	0	0

## Sheet: Table2
Supplementary Table 2 | Subcellular components for calibrating physical diameter
Component	Actual diameter in nm (D)	Log actual diameter	Reference	Assembly ID	Log number of proteins
Cell	13000	4.11394	https://bionumbers.hms.harvard.edu/bionumber.aspx?id=108918&ver=1&trm=size+of+nucleus+HEK&org=	C5147	3.71155
Nucleoli	2750	3.43933	https://bionumbers.hms.harvard.edu/bionumber.aspx?id=107498&ver=0&trm=nucleoli&org=	C5154	2.61595
Centrosome	200	2.30103	https://www.sciencedirect.com/topics/neuroscience/microtubule-organizing-center	C5194	1.66276
Large ribosomal subunit	23	1.36173	http://www.molecularassembler.com/KSRM/4.2.htm	C5257	1.14613
Proteasome	15	1.17609	PMID: 27342858	C5231	1.30103
Nucleus	6000	3.77815	http://book.bionumbers.org/how-big-are-nuclei/	C5149	3.25261
Nuclear splicing speckle	1300	3.11394	PMID: 21680045	C5163	2.26717
Mitochondrion	1000	3	http://book.bionumbers.org/how-big-are-mitochondria/	C5152	2.70842
Golgi apparatus	500	2.69897	https://doi.org/10.1073/pnas.1619264114	C5161	2.33041
SWI/SNF complex	20	1.30103	https://www.rcsb.org/3d-view/6LTJ/1	C5220	1.41497
RNA polymerase assembly	18	1.25527	https://www.rcsb.org/3d-view/7LBM/1	C5211	1.4624
Mediator complex	20	1.30103	https://www.rcsb.org/3d-view/7LBM/1	C5217	1.43136
RNA polymerase and mediator super assembly	41.3	1.61595	https://www.rcsb.org/3d-view/7LBM/1	C5175	1.95424

## Sheet: Table3
Supplementary Table 3 | Assemblies that are potential biomolecular condensates
Assembly ID	Annotation	Proteins	Number of Proteins	Percent of proteins with intrisically disordered regions	Proteins with intrisically disordered regions	Number of proteins with intrisically disordered regions	Percent of proteins predicted to phase separate	Proteins predicted to phase separate	Number of proteins predicted to phase separate	Percent of proteins in known condensates	Proteins in known condensates	Number of proteins in known condensates	Probability of obeserving at least k proteins with intrinsically disordered regions (p-value)	Probability of obeserving at least k proteins predicted to phase separate (p-value)	Probability of obeserving at least k proteins in known condensates (p-value)	Protein Condensates Atlas Clusters	Protein Condensates Atlas Clusters Significant Pvals	Overlaps with Protein Condensates Atlas Clusters
C5149	Nucleus	ARNT DPH2 POLR2C PBX2 INTS7 CDCA8 DDX46 DDX56 MTMR7 CBX5 GLE1 FIP1L1 DENND2B C1orf52 ATXN7L1 GTF3C5 PACSIN1 POGK FHIP2A PRMT1 CHD4 KDM5A MPHOSPH6 POLR2I JADE1 PIK3CB INTS13 MMS22L ATG12 CBX8 RBM27 RSL1D1 HMBOX1 KCTD13 NCOR2 GTF2H1 SMARCD2 GLMN MED18 DROSHA HNRNPU GSK3B PHLDB3 POLR3B PIP4K2C DDI2 RNF111 ATXN7 ARID4A FAM219A PPHLN1 NELFCD MACROH2A2 CHAMP1 LENG8 ZNF692 ZFP62 KIF22 SCAND1 BCL2L2 N4BP…	1789	0.747492	P27540 P19387 P40425 Q53HL2 Q7L014 Q9NY93 Q9Y216 P45973 Q53GS7 Q6UN15 P78524 Q8N6N3 Q9ULK2 Q9Y5Q8 Q9BY11 Q9P215 Q5W0V3 Q14839 P29375 Q6IE81 Q9NVM9 O94817 Q9HC52 Q9P2N5 O76021 Q6NT76 Q8WZ19 Q9Y618 Q92925 Q9NRR4 Q00839 P49841 Q6NSJ2 Q5TDH0 Q6ZNA4 O15265 P29374 Q8IW50 Q8NEY8 Q9P0M6 Q96JM3 Q96PV6 Q9BU19 Q8NB50 Q14807 P57086 Q92802 Q96RN5 Q96AY2 Q5VT52 O95271 Q9H2S9 Q14978 Q2TAL8 Q9H0I2 Q9NPF5 O75554 …	1341	0.605909	P27540 Q9BQC3 P19387 P40425 P45973 Q53GS7 Q6UN15 P78524 Q8N6N3 Q9ULK2 Q9Y5Q8 Q9BY11 Q14839 P29375 Q6IE81 O94817 Q9HC52 Q9P2N5 O76021 Q6NT76 Q9Y618 P32780 Q92925 Q9NRR4 Q00839 Q6NSJ2 Q6ZNA4 O15265 P29374 Q8IW50 Q8NEY8 Q9P0M6 Q96JM3 Q96PV6 Q9BU19 Q14807 P57086 Q96RN5 Q96AY2 Q5VT52 O95271 Q9H2S9 Q14978 Q2TAL8 Q9H0I2 Q9NPF5 O75554 P55265 P15923 Q96QT6 Q96GY3 Q9BZL6 Q8IXQ4 P15407 Q9ULU4 P49750 Q01664 …	1087	0.391862	Q53HL2 Q7L014 Q9NY93 P45973 Q53GS7 Q6UN15 Q9BY11 Q99873 Q14839 P29375 Q99547 Q9P2N5 O76021 Q6NT76 P32780 Q92925 Q9NRR4 Q00839 P49841 Q8IXH7 Q96JM3 Q9UHD2 O75818 Q96AY2 O95271 Q14978 O75554 P55265 Q9BZL6 Q16576 Q92569 P49750 P47895 Q9UK58 Q9UER7 Q96HA1 Q99496 P48730 Q8NI36 Q96EP5 Q15561 Q49MI3 Q9Y3A4 Q9H0D6 P20248 O95059 Q63ZY3 O14802 Q9NVX0 Q2M389 Q8IX01 Q9NQT5 Q66PJ3 O60930 Q9ULD0 Q96Q89 P04637 …	703	7.05e-62	2.62e-58	3.62e-08	Condensate ID 17|Condensate ID 51|Condensate ID 106|Condensate ID 55|Condensate ID 116|Condensate ID 28|Condensate ID 31|Condensate ID 32|Condensate ID 36|Condensate ID 68|Condensate ID 3|Condensate ID 25|Condensate ID 37|Condensate ID 70|Condensate ID 9|Condensate ID 6|Condensate ID 52|Condensate ID 108|Condensate ID 61|Condensate ID 132|Condensate ID 15|Condensate ID 8|Condensate ID 46|Condensa…	4.6051336285016275e-39|2.7000724579266623e-27|2.7000724579266623e-27|1.4099630702993267e-21|1.4099630702993267e-21|2.6700650924303868e-31|0.0007107284123577472|1.655153047853425e-13|1.8655248094692377e-06|1.8655248094692377e-06|1.1610321516995603e-12|1.0607066087809402e-11|0.00012093147816520877|0.00012093147816520877|0.008169658138672879|0.000891978183915227|1.2744345369857108e-06|1.274434536985…	KMT2C, SETD1B, CHD4, MORF4L1, PHF21A, RBBP5, BAZ2B, H2AX, YEATS4, MPHOSPH8, RNF2, CBX4, ASH2L, KMT2A, CHD9, MACROH2A2, EZH1, RCOR1, KDM2A, SUPT16H, BRD4, SRCAP, EZH2, MBD3, ARID4B, SMARCC1, CBX6, CTCF, MLLT3, ZNF217, SMARCD1, KMT2B, RNF20, HDAC2, GATAD2A, CHD1, PHF8, ING2, UBTF, SMARCC2, ING1, BRD1, HIRA, SMARCA2, SMARCB1, SETDB1, KAT5, PHC3, MTA3, ARID2, JARID2, EHMT2, ING4, SIN3B, SAP30, KAT7, …
C5151	Nucleoplasm	FLYWCH2 PHF20L1 TBC1D2 SMARCB1 RCC1 SMARCA2 ARNT TGS1 FOS POLR2C CREBRF RBM22 DPH2 INTS7 PER2 RBMXL1 PBX2 CDK12 EHMT2 L3MBTL2 CSNK2A1 NBR1 PHF3 TAF9 RBM38 ANAPC7 CCNA1 MTMR7 CNOT7 CBX5 ANAPC5 TCF4 WDR13 EED C1S MED17 RNMT FIP1L1 RAC1 SAFB2 CDK6 TLNRD1 MED4 PPP4R3A ATN1 AUTS2 SMARCAL1 SFPQ DENND2B ZC3H3 C1orf52 EPC2 EFTUD2 NXPE3 RPAP1 ESS2 PGP RAD50 XAB2 GTF3C5 NR1D1 TRAK2 ZMYM2 MTF2 POGK SH3BGRL2…	1034	0.743738	Q96CP2 A8MW92 Q9BYX2 P18754 P51531 P27540 Q96RS0 P01100 P19387 Q8IUR6 Q9NW64 O15055 Q96E39 P40425 Q9NYV4 Q96KQ7 Q969R5 P68400 Q14596 Q92576 Q16594 Q9UJX3 Q9Y216 P45973 P15884 O75530 Q9NVC6 O43148 Q6UN15 Q14151 Q9NPJ6 Q6IN85 P54259 Q8WXX7 Q9NZC9 P23246 P78524 Q8IXZ2 Q8N6N3 Q52LR7 Q15029 Q9BWH6 Q96DF8 Q92878 Q9HCS7 Q9Y5Q8 P20393 O60296 Q9UBW7 Q9Y483 Q9P215 Q96MY1 Q14839 O43683 P29375 P19447 Q86XP3 …	772	0.615607	Q96CP2 A8MW92 Q9BYX2 P51531 P27540 Q96RS0 P01100 P19387 Q8IUR6 Q9NW64 Q9BQC3 O15055 Q96E39 P40425 Q9NYV4 Q96KQ7 Q14596 Q92576 Q16594 P45973 P15884 Q6UN15 Q14151 Q9H1K6 Q9NPJ6 P54259 Q8WXX7 Q9NZC9 P23246 P78524 Q8IXZ2 Q8N6N3 Q52LR7 Q9BWH6 Q96DF8 Q9Y5Q8 P20393 O60296 Q9UBW7 Q96MY1 Q14839 P29375 Q86XP3 Q12834 Q5VV67 Q6IE81 P25205 Q9UPN9 Q15047 O15156 P15408 Q01844 Q53H80 Q96KM6 O94817 Q92800 Q9H165 …	639	0.319846	P18754 P51531 Q96RS0 P01100 O15055 Q96E39 P68400 Q14596 Q9H0Z9 P78396 Q9UIV1 P45973 O75530 Q6UN15 P63000 Q14151 P23246 Q15029 Q92878 Q9HCS7 Q9UBW7 Q99873 Q9UBK9 Q14839 P29375 Q5T2T1 Q86XP3 Q12834 P25205 Q00403 O00487 P15408 Q01844 Q53H80 Q9H165 Q6NT76 Q9UKZ1 P32780 Q92925 P57052 O95248 P48436 Q96SB4 Q12926 Q03164 Q9NRR4 Q13232 Q00839 P49841 P61289 P54652 Q9H840 Q5T4S7 P40692 Q8IXH7 Q96JM3 Q7Z406 …	332	3.78e-29	6.12e-32	0.961819	Condensate ID 17|Condensate ID 51|Condensate ID 106|Condensate ID 28|Condensate ID 32|Condensate ID 25|Condensate ID 9|Condensate ID 3|Condensate ID 52|Condensate ID 108|Condensate ID 61|Condensate ID 132|Condensate ID 15|Condensate ID 16|Condensate ID 50|Condensate ID 105|Condensate ID 129	1.7994754602085116e-22|1.7994754602085116e-22|1.7994754602085116e-22|1.2491344910943177e-13|2.9415035623031793e-13|2.2213802004958506e-14|0.0298735122213011|0.0005334680724265952|3.147724155048604e-06|3.147724155048604e-06|0.0075442638889676936|0.0075442638889676936|0.0005543363164494685|0.009145670906625774|0.01242376180205672|0.01242376180205672|0.04994330458284212	KMT2C, SETD1B, CHD4, PHF21A, BAZ2B, YEATS4, RNF2, ASH2L, KMT2A, CHD9, EZH1, RCOR1, KDM2A, SUPT16H, BRD4, SRCAP, EZH2, MBD3, ARID4B, SMARCC1, SMARCD1, KMT2B, RNF20, HDAC2, GATAD2A, CHD1, PHF8, ING2, SMARCC2, ING1, HIRA, SMARCA2, SMARCB1, SETDB1, KAT5, MTA3, ARID2, JARID2, EHMT2, ING4, SIN3B, SAP30, KAT7, TAF3, SMARCA4, EP400, PBRM1, HMG20B, TBP, HDAC1, MTA2, KDM5A, CARM1, TBL1XR1, INO80, ARID4A, C…
C5153		TBC1D2 ANKRD27 TUSC2 MIS18BP1 LRCH3 CNOT6L HDDC3 DAB2 CAMKK1 MAP2K2 PNMA1 RIOK3 PRKAR1A KLHL13 RIPK2 TBCC ZNF598 FMR1 RNF167 CCNB1 TOLLIP LRRC46 ATXN7L1 VPS11 TRAPPC3 ARAP1 NQO2 FGF13 URGCP TRPC4AP GIGYF2 SNUPN PARP14 BFSP2 BBC3 TAOK2 TAX1BP1 HOMER2 RPS6KB2 MTR HSPBP1 ZNF800 WDR26 HBS1L DOK4 NRBP2 TARS3 TNIP2 CCZ1B CCT8 GID4 AHCYL2 PDCL CIT CLNS1A NUMB RBMS3 SDSL SHB SMAD4 DYNC1I2 SYTL4 NUDT3 PDC…	500	0.58483	Q9BYX2 Q96NW4 Q6P0N0 Q96II8 P98082 Q8N5S9 O14730 P10644 Q86UK7 Q06787 Q9H6Y7 P14635 Q96FV0 Q9ULK2 Q96P48 Q92913 Q6Y7W6 O95149 Q13515 Q96PG8 Q9BXH1 Q9UL54 Q86VP1 Q9NSB8 Q9UBS0 Q9NZL4 Q2TB10 Q9H7D7 Q9Y450 Q9NSY0 A2RTX5 Q8NFZ5 Q8IVV7 Q96HN2 Q13371 O14578 P54105 P49757 Q6XE24 Q15464 Q13485 Q13409 Q96C24 O14737 O43572 Q9BVS5 Q147X3 Q5T6F2 Q9UPU7 Q00722 Q5JU85 Q8TD31 Q9H6T3 Q9Y4I1 Q96L34 Q9NTX7 Q9UJU6 …	293	0.44511	Q9BYX2 Q96NW4 Q6P0N0 Q96II8 P98082 Q8N5S9 O14730 O43353 Q86UK7 Q06787 Q96FV0 Q9ULK2 Q96P48 Q92913 Q6Y7W6 O95149 Q96PG8 Q9BXH1 Q9UL54 Q86VP1 Q9NSB8 Q9UBS0 Q2TB10 Q8NFZ5 Q8IVV7 O14578 P54105 P49757 Q6XE24 Q15464 Q13485 Q96C24 O43572 Q9BVS5 Q147X3 Q5T6F2 Q9UPU7 Q00722 Q5JU85 Q8TD31 Q9H6T3 Q96L34 Q9NTX7 Q9UJU6 P78344 Q9Y3X0 Q99543 O95466 Q15276 Q99700 Q969V6 Q9NWS0 Q9Y6E0 O14978 O60503 Q9UHP3 Q16543 …	223	0.437126	Q96LI5 Q8N5S9 P36507 Q8ND90 P10644 Q15814 Q86UK7 Q06787 P14635 Q9H0E2 Q9H270 O43617 Q6Y7W6 Q9BXH1 Q9UL54 Q9NSB8 Q2TB10 A2RTX5 Q8NFZ5 P50990 O14578 P54105 Q13409 Q92747 Q13557 Q5T6F2 Q5JU85 Q8TD31 Q9Y4I1 Q96L34 Q9UJU6 P78344 Q16667 P08238 O95466 Q08945 Q99700 Q15759 P61758 O00560 Q96EA4 Q16543 P00338 P15531 P30153 O43865 Q06323 O95817 P49368 Q15121 O43293 Q8N3V7 Q9Y4F1 P29558 Q01518 O00291 Q86XR8 …	219	0.701385	0.669798	2.43e-06	Condensate ID 21|Condensate ID 47|Condensate ID 100|Condensate ID 74	9.178715162211929e-08|0.014811775086184188|0.014811775086184188|0.00683381453552379	EIF3J, EEF1A2, PFDN5, EIF3G, EIF3B, EIF2S2, CCT7, ABCE1, RPS2, RPL35, EIF3H, RPS24, HBS1L, CCT4, EIF3D, RPL10L, RPL28, EIF3CL, EIF3M, MARS1, BTF3L4, EIF4G1, IMPDH2, EIF3I, RPL30, RPL23, UPF2, METAP1, HSPBP1, EIF4A1, EPRS1, QARS1|MYO5A, EFCAB7, CAP1, ARPC1B, CAMKK1, TMOD3, PPP3R1, EHBP1, CORO2A, CAMK2D, UNC45B, CAPS, DBNL, CHP1, CAP2|MYO5A, EFCAB7, CAP1, ARPC1B, CAMKK1, TMOD3, PPP3R1, EHBP1, CORO2…
C5154	Nucleoli	TP53TG5 SETD7 TAF1B TOP2A ZNF768 CENATAC CDCA8 SPATS2 USP37 H2AX ASCC3 DDX56 ERI1 RIOX2 RPP25L PYM1 CBX5 GLE1 PHC3 KAT2B RPL22 URB1 NOM1 PES1 RPS19BP1 ESF1 SRP68 SPC24 BUD13 MCEE MDM4 CAPSL RPS3A MPHOSPH6 RRP1 NKRF EXOSC2 HSBP1 ENSA ATXN7L2 PRR3 MYH15 ZFP91 ZNF800 BCAS3 INCENP RPF1 UHRF1 CBX8 LAS1L RSL1D1 ESCO2 RBBP5 BMS1 ZCCHC9 UPF1 PARP10 CENPC NOC4L IQGAP3 XPC ZNF354C MACROH2A2 RBBP6 ZNF414 TE…	413	0.76087	Q9Y2B4 P11388 Q9H5H4 Q86UT8 Q53HL2 Q86XZ4 Q86T82 Q9NY93 Q8IV48 Q8N5L8 Q9BRP8 P45973 Q53GS7 Q8NDX5 Q92831 Q5C9Z4 O00541 Q86WX3 Q9H501 Q9UHB9 Q9BRD0 O15151 P61247 P56182 O15226 O43768 Q5T6C5 P79522 Q9Y2K3 Q96JP5 Q2TB10 Q9H6U6 Q9NQS7 Q9H9Y2 Q96T88 Q9HC52 Q9Y4W2 O76021 Q56NI9 Q15291 Q14692 Q8N567 Q92900 Q53GL7 Q03188 Q01831 Q9P0M6 Q7Z6E9 Q96IQ9 Q9NT68 Q9BU19 P54132 P10070 Q8NB50 Q8N3Z6 Q8NBZ0 P26583 …	315	0.584541	Q9Y2B4 Q9H5H4 Q86UT8 Q86XZ4 Q86T82 P16104 Q8N5L8 Q9BRP8 P45973 Q53GS7 Q8NDX5 Q92831 O60287 Q5C9Z4 O00541 Q9H501 Q9BRD0 O15151 P56182 O15226 O43768 Q5T6C5 P79522 Q96JP5 Q2TB10 Q9H6U6 Q9NQS7 Q96T88 Q9HC52 Q9Y4W2 O76021 Q56NI9 Q14692 Q92900 Q53GL7 Q03188 Q01831 Q9P0M6 Q7Z6E9 Q96IQ9 Q9NT68 Q9BU19 P54132 P10070 Q8N3Z6 Q8NBZ0 P26583 O75319 Q9H967 P0CJ78 Q9NSI2 Q14978 Q9GZR2 Q9H0I2 Q9H5J8 Q15398 P55265 …	242	0.567633	P11388 Q53HL2 Q86XZ4 P16104 Q8N3C0 Q9NY93 Q8IV48 Q8IUF8 Q8N5L8 Q9BRP8 P45973 Q53GS7 P35268 O60287 Q5C9Z4 O00541 Q86WX3 Q9H501 Q9UHB9 P61247 Q99547 P56182 O15226 Q13868 Q2TB10 Q9NQS7 Q9H9Y2 Q96T88 Q9Y4W2 O76021 Q14692 Q8N567 Q92900 Q9BVI4 Q7Z6E9 P54132 Q8N3Z6 Q8NBZ0 P26583 O75319 Q9NSI2 Q9NQT4 Q7Z2T5 Q9NVX2 Q14978 Q9GZR2 P55265 O75607 Q9H0U9 P52272 Q76FK4 Q8IWS0 O43159 Q9Y3F4 Q9NW13 Q9P2D1 Q9UER7 …	235	1.04e-13	1.65e-08	1.22e-22	Condensate ID 55|Condensate ID 116|Condensate ID 17|Condensate ID 21|Condensate ID 3|Condensate ID 37|Condensate ID 70	2.0435934259704865e-60|2.0435934259704865e-60|0.0002476375903624258|8.684660516562558e-05|2.4559735260931658e-05|0.0325998878732542|0.0325998878732542	LAS1L, RRP36, SURF6, NOP53, DIS3, MPHOSPH6, DDX56, RBM19, DDX10, TRMT6, NAT10, DDX24, NOL10, NIFK, NOL12, NSUN5, RBM34, UTP18, RPP30, WDR36, RBM28, UTP11, NOLC1, BMS1, DDX55, DDX51, KRI1, UTP6, RSL1D1, UTP3, NOM1, NOC4L, NOL11, NOL6, FCF1, PES1, SDAD1, NMD3, UTP15, RRS1, WDR3, TRMT1L, IMP4, DDX27, DHX37, ABT1, DDX52, TBL3, RPF1, C1D, FKBP15, DDX31, AATF, GTPBP4, ZNF593, KRR1, EXOSC2, RPP38, DDX21…
C5155	Nuclear speckles	TGS1 RBM22 CDK12 LMTK2 ZNF843 DDX46 CHD5 L3MBTL2 CSNK2A1 CBX5 SNRPA ILRUN C1S MED17 CHTOP PPP4R3A AUTS2 DENND2B EFTUD2 XAB2 ESS2 GTF3C5 TRIP12 BCLAF1 FHIP2A PRMT1 RBM25 SERPINB13 ERCC3 DDX42 GPATCH8 PPRC1 PRPF4B SAP30BP DAZAP2 RBM27 H1-4 GTF2H1 PHF8 SREK1 SRPK1 AP2A1 HIKESHI KMT2A DROSHA THOC5 EXOSC7 PHLDB3 SNRPB2 PHAF1 NEUROG3 CCDC12 JMJD6 RAB12 GEMIN7 POLR3B HDAC4 PIP4K2C GMEB2 RNF111 GNAQ INTS…	366	0.784741	Q96RS0 Q9NW64 Q9NYV4 Q8IWU2 Q8N446 Q7L014 Q8TDI0 Q969R5 P68400 P45973 P09012 Q9H6K1 Q9NVC6 Q9Y3Y2 Q6IN85 Q8WXX7 P78524 Q15029 Q9HCS7 Q96DF8 Q9Y5Q8 Q14669 Q9NYF8 Q5W0V3 P49756 P19447 Q86XP3 Q9UKJ3 Q5VV67 Q13523 Q9UHR5 Q15038 Q9P2N5 P10412 Q9UPP1 Q8WXA9 Q96SB4 O95782 Q03164 Q9NRR4 Q13769 Q6NSJ2 P08579 Q9Y4Z2 Q8WUD4 Q6NYC1 Q6IQ22 P56524 Q9UKD1 Q6ZNA4 Q6P9B9 Q8IW50 Q8NEY8 Q96PV6 Q14807 O95218 P57086 …	288	0.662125	Q96RS0 Q9NW64 Q9NYV4 Q8IWU2 Q8N446 Q8TDI0 P45973 Q9Y3Y2 Q8WXX7 P78524 Q96DF8 Q9Y5Q8 Q14669 Q9NYF8 P49756 Q86XP3 Q9UKJ3 Q5VV67 Q13523 Q9UHR5 Q15038 Q9P2N5 P10412 P32780 Q9UPP1 Q8WXA9 Q96SB4 Q03164 Q9NRR4 Q6NSJ2 Q9Y4Z2 Q8WUD4 Q6NYC1 P56524 Q6ZNA4 Q6P9B9 Q8IW50 Q8NEY8 Q96PV6 Q14807 O95218 P57086 A0JNW5 Q96T49 Q13123 Q8N5F7 Q86VM9 Q9C0B0 Q6P1M9 Q8IZU0 O75554 Q9NVM6 Q03701 P78332 Q96B23 Q9Y2W1 O75362 …	243	0.373297	Q96RS0 Q8IWU2 Q7L014 Q8TDI0 P68400 P45973 P09012 Q9Y3Y2 Q15029 Q9HCS7 Q9NYF8 Q99873 P49756 Q86XP3 Q15038 Q9P2N5 P10412 P32780 Q96SB4 O95782 Q03164 Q9NRR4 Q15024 P08579 Q9H840 P50148 Q13123 Q8IU60 Q8N5F7 Q8IZU0 O75554 Q9NVM6 Q03701 Q6P2Q9 Q9Y2W1 O00203 Q92794 Q9NWH9 O95232 Q13427 Q9UK58 P29084 Q16630 Q9UMS4 P53667 Q9NVX0 Q86YF9 Q9Y5S9 Q9UBU8 Q5T8P6 Q08170 P84090 P24666 Q99490 P55199 O14775 Q13131 …	137	1.13e-15	5.59e-17	0.1103	Condensate ID 28|Condensate ID 36|Condensate ID 68|Condensate ID 6|Condensate ID 51|Condensate ID 106|Condensate ID 25	4.298118179077752e-35|9.447417900506171e-07|9.447417900506171e-07|7.693769000318768e-06|0.04390246057047675|0.04390246057047675|0.015808039918653104	WBP4, RBM17, SF3B4, BCAS2, DHX16, SRSF4, CTNNBL1, EFTUD2, CWC22, XAB2, RBM22, PRPF8, DDX42, SART1, SNRNP200, SNW1, PRPF3, U2SURP, DHX8, SLU7, SRRM2, CDC5L, WDR33, PRPF19, RBM25, RBM8A, SNRPB2, PRPF40A, SRSF6, PPIL4, WBP11, DHX38, SNRPC, CDC40, SNRPA, POLR2D, TXNL4A, CCAR1, SRSF3, SRSF11, SYF2, DDX39A, LSM2, U2AF2, PLRG1, RBM5, LUC7L3, SF3B2, RNPC3, PPIE, SF3B1, CWC25, DDX46, SNRPA1, AQR, SRRT|ZFC…
C5157	Cytoskeleton organization and intracellular signaling	SH2D5 SEPTIN2 PAK5 RGS14 MAPKBP1 TP53BP2 ITGB1BP1 YWHAB FRYL RBM23 SPICE1 CREB3L2 EEF1AKMT3 DOCK4 MAGI1 GSN CTNND2 SNX24 SYNJ2 RRAGD PPP1R3E ANKS1A LPIN3 SEPTIN8 CEP290 MAP3K2 RWDD4 PPIL2 VPS13D GPX8 MAP3K20 CRTC2 CCT8 CDK14 LPIN1 RFX7 BECN1 EDC4 HDAC4 KLC2 AFDN PSD3 UACA ZC3H12C RMDN1 SEPTIN5 JCAD FAM216A RAF1 KIF2C PEAK1 KSR1 MEX3B CFAP410 MICALL1 STARD13 PIK3R4 CLK3 CDK17 TAX1BP3 ATP6V1H SH3RF…	343	0.795918	Q9P286 O43566 O60336 Q13625 O94915 Q86U06 Q8N0Z3 Q70SY1 Q8N1I0 Q96QZ7 P06396 Q9UQB3 O15056 Q9NQL2 Q9H7J1 Q92625 Q9BQK8 Q92599 O15078 Q9Y2U5 Q6NW29 Q13356 Q5THJ4 Q9NYL2 Q53ET0 O94921 Q14693 Q2KHR2 Q14457 Q6P2E9 P56524 Q9H0B6 P55196 Q9NYI0 Q9BZF9 Q9C0D7 Q99719 Q9P266 Q8WUB2 P04049 Q99661 Q9H792 Q8IVT5 Q6ZN04 O43822 Q8N3F8 Q9Y3M8 Q99570 P49761 Q00537 Q8TEJ3 Q15772 Q13009 Q14194 O95684 P15822 O43166 …	273	0.664723	Q6ZV89 Q9P286 O43566 O60336 Q13625 O94915 Q86U06 Q8N0Z3 Q70SY1 Q96QZ7 Q9UQB3 O15056 Q9H7J1 Q92625 Q9BQK8 O15078 Q9Y2U5 Q6NW29 Q13356 Q5THJ4 Q53ET0 Q14693 Q2KHR2 Q6P2E9 P56524 Q9H0B6 P55196 Q9NYI0 Q9BZF9 Q9C0D7 Q9P266 Q8WUB2 Q99661 Q9H792 Q8IVT5 Q6ZN04 O43822 Q8N3F8 Q9Y3M8 P49761 Q00537 Q8TEJ3 Q15772 Q13009 O95684 P15822 O43166 Q0ZGT2 O60504 Q96CC6 O96013 O60292 Q12778 Q6IQ23 Q0VDD8 Q8WUI4 Q13188 …	228	0.402332	Q15019 O43566 P31946 O94915 Q86U06 Q8N0Z3 Q96QZ7 P06396 Q9UQB3 Q92599 O15078 P50990 Q6P2E9 Q9H0B6 P55196 Q9NYI0 Q99719 Q99661 Q6ZN04 Q9UI12 Q14194 O95684 O43166 Q99460 Q0ZGT2 O60504 O96013 Q13188 Q7L7X3 P08670 P11137 Q9H4A3 Q96ST8 Q3SXM5 O14757 Q8ND56 Q8WWI1 Q09019 P28074 O60884 Q86V48 Q15417 Q5TAX3 Q12802 Q9H694 Q86UU1 Q92574 Q69YQ0 Q9H3Q1 Q6PFW1 P15056 Q9BSJ2 Q9NPJ4 Q96Q42 P46937 Q9UH03 Q8IZD4 …	138	2.28e-16	2.89e-16	0.00987415	Condensate ID 19|Condensate ID 42|Condensate ID 76|Condensate ID 27	6.518806871890313e-05|0.002199787409345716|0.002199787409345716|1.7163035983181938e-06	MAP3K2, ANKS1A, SHANK2, RAI14, KIF5B, PKN2, MAP3K3, PI4KB, PPP1R12A, CLIP4, YWHAE, SEPTIN7, YWHAQ, UACA, YWHAB, TANC2, YWHAG, RFXANK, PTPDC1|MAGI1, MAP4K3, CREB3L2, CARD10, SORBS3, WNK1, ERC1, CGNL1, AMOT, STK3, PIK3R4, PARVA, EPB41, CIC, RRAGD, CGN, MAP3K6, STK4, MPRIP, MAST2|MAGI1, MAP4K3, CREB3L2, CARD10, SORBS3, WNK1, ERC1, CGNL1, AMOT, STK3, PIK3R4, PARVA, EPB41, CIC, RRAGD, CGN, MAP3K6, STK…
C5159	Intracellular signaling and cell migration supercomplex	CKAP5 MMP15 KLC1 CDK7 PALM SUMF2 ANKLE2 MCAM PPP1R18 CEP63 SMOC1 CTNNA1 RGS3 DIAPH3 CEP295 SAMHD1 CCNT2 TXNDC11 NRAS CORO1B ZNF407 NOTCH3 CCDC22 SUCLG2 EPHA2 ODR4 KMT2D PKP4 TNKS1BP1 MPZL1 HAUS7 ARRB2 ADD1 ENG PACS1 MYO5B FAM171A1 DCBLD2 ACTR10 CDC25B PIP4K2A PDLIM1 SSH1 TWF2 WDR12 CX3CL1 FBXO16 PLD1 LSR TUBGCP5 AKAP12 EDIL3 FBXW11 CSPG4 RAB27B NF2 PALM2AKAP2 TRPM4 FOXN3 CDCA4 AIFM2 ANKIB1 MYL4 I…	249	0.6917	Q14008 P51511 Q07866 O75781 Q86XL3 P43121 Q6NYC8 Q96MT8 Q9H4F8 P49796 Q9NSV4 Q9C0D2 Q9Y3Z3 O60583 Q6PKC3 Q9BR76 Q9C0G0 Q9UM47 O60826 O14686 Q99569 Q9C0C2 P35611 Q6VY07 Q9ULV0 Q5VUB5 Q96PD2 P30305 P48426 O00151 Q8WYL5 P78423 Q8IX29 Q86X29 Q96RT8 Q02952 Q6UVK1 P35240 Q9Y2D5 O00409 Q9BXL8 Q9P2G1 P12829 P40189 Q96JH7 Q58WW2 Q6ZUJ8 P35222 P15311 Q15811 Q70E73 Q96MG8 O76064 P34741 Q9P2E2 P55283 Q96KQ4 …	175	0.513834	Q14008 P51511 Q07866 O75781 Q86XL3 Q6NYC8 Q96MT8 Q9H4F8 P49796 Q9C0D2 O60583 Q6PKC3 Q9C0G0 Q9UM47 O60826 O14686 Q99569 Q9C0C2 P35611 Q6VY07 Q5VUB5 Q96PD2 P30305 O00151 Q8WYL5 P78423 Q8IX29 Q86X29 Q02952 Q6UVK1 P35240 Q9Y2D5 Q8TD43 O00409 Q9P2G1 Q96JH7 Q58WW2 Q6ZUJ8 P15311 Q15811 Q70E73 P34741 Q9P2E2 Q96KQ4 Q9Y6W5 Q16625 Q9Y6N7 Q8TCZ2 P57058 Q9BRR8 C0HLS1 Q14160 O95810 Q5TF58 O60716 O15534 Q04721 …	130	0.391304	Q14008 Q07866 P50613 O75781 Q6NYC8 Q96MT8 P35221 Q9C0D2 P01111 Q9BR76 Q9C0G0 O60826 Q96I99 Q99569 Q9C0C2 P32121 P35611 Q6VY07 Q5VUB5 P30305 P48426 O00151 Q9GZL7 Q96RT8 Q02952 Q9Y2D5 Q9BXL8 Q96JH7 P35222 P15311 Q15811 P98170 Q70E73 O76064 P11233 P55283 Q9Y6W5 P46940 Q8N3E9 P57058 Q13555 Q14160 Q13951 Q5TF58 O60716 Q9Y6U3 Q14247 Q9Y2J2 Q12840 Q96FE5 Q15599 Q86YT6 Q5UIP0 Q8IZT6 Q8IZP0 P05413 Q9P2R3 …	99	0.000693492	0.0279771	0.0552616	Condensate ID 43|Condensate ID 78|Condensate ID 54|Condensate ID 114	0.0012380741155572608|0.0012380741155572608|0.001362070154906169|0.001362070154906169	SCIN, RASSF3, DCBLD2, SYTL2, EPB41L5, PKP4, MPZL1, GPRC5A, SPECC1, ADD3, ENC1, FMNL3, TULP3, VANGL1, DCHS2, PACS1, PLEKHH2, EGFL8, CDH4, ZDHHC5, PRX|SCIN, RASSF3, DCBLD2, SYTL2, EPB41L5, PKP4, MPZL1, GPRC5A, SPECC1, ADD3, ENC1, FMNL3, TULP3, VANGL1, DCHS2, PACS1, PLEKHH2, EGFL8, CDH4, ZDHHC5, PRX|IQGAP1, EPHA2, SCRIB, EZR, PLXNA4, EPHB2, CTNND1, PAK1, CTNNA1, ROBO1, ABI1, PTPRS, MSN, RDX|IQGAP1, …
C5160	Chromatin factors	RBL1 SHPRH LIN9 SMARCB1 USP1 PHF20L1 SMARCA2 L3MBTL1 TBC1D2 BICRA PWWP2A PBX2 ING2 CDC27 EHMT2 L3MBTL2 ERCC6 TAF9 EMSY CCNA1 ANAPC7 CHD3 MTA3 IKZF5 ANAPC5 UBA3 UBN1 CCNE1 EED MBD2 RNMT ZMYM3 EP400 ATN1 TGIF2LX CDK1 IKZF2 PHF21A C1orf52 EPC2 MIER3 KDM1A SIN3A ANAPC10 MAU2 CDKN2D ZMYM2 TSHZ3 MTF2 RALYL SMARCC1 KPNA6 CCND1 ACTL6A CARM1 CHD4 BUB1 TSHZ2 MRGBP KDM5A TAF3 GATAD2A XRN2 CCNA2 MIER1 BORA C…	246	0.821862	P28749 Q149N8 Q5TKA1 O94782 A8MW92 P51531 Q9Y468 Q9BYX2 Q9NZM4 Q96N64 P40425 Q9H160 P30260 Q96KQ7 Q969R5 P0DP91 Q03468 Q16594 Q7Z589 Q9UJX3 Q12873 Q9BTC8 Q9H5V7 Q9NPG3 O75530 Q9UBB5 O43148 Q14202 Q96L91 P54259 Q8IUE1 Q9UKS7 Q96BD5 Q8N6N3 Q52LR7 Q7Z3K6 O60341 Q96ST3 Q9UBW7 Q63HK5 Q9Y483 Q86SE5 Q92922 O60684 Q14839 O43683 Q9NRE2 Q9NV56 P29375 Q5VWG9 Q86YP4 Q9H0D6 P20248 Q8N108 Q6PGQ7 Q12834 Q92785 …	203	0.704453	O94782 A8MW92 P51531 Q9Y468 Q9BYX2 Q9NZM4 Q96N64 P40425 Q9H160 Q96KQ7 P0DP91 Q03468 Q16594 Q7Z589 Q12873 Q9H5V7 Q9NPG3 Q9UBB5 Q14202 Q96L91 P54259 Q8IUE1 Q9UKS7 Q96BD5 Q8N6N3 Q52LR7 Q7Z3K6 Q96ST3 Q9UBW7 Q63HK5 Q86SE5 Q92922 Q86X55 Q14839 Q9NRE2 Q9NV56 P29375 Q5VWG9 Q86YP4 Q9H0D6 Q8N108 Q6PGQ7 Q12834 Q92785 Q8WXI9 Q15022 O60304 Q9Y6J0 Q9UK53 Q16254 P51532 Q9BTT0 O75182 O15156 Q92833 Q92618 Q96PN7 …	174	0.283401	P51531 P30260 P78396 Q12873 O75530 P06493 O60341 Q96ST3 Q9UM13 Q9UBW7 Q86SE5 O60684 O96019 Q86X55 Q14839 P29375 Q86YP4 Q9H0D6 P20248 Q12834 Q8WXI9 P51532 Q9BTT0 Q92833 O14776 Q9H165 P34896 P63208 Q9HAJ7 Q96Q89 Q6P6C2 Q92925 P52292 Q05D32 O15131 P54198 O60563 Q9H1A4 P24941 Q92769 Q96GM5 P52294 Q13547 Q13363 Q14207 Q9UKX7 O95983 Q16667 O75177 Q15910 Q6KC79 O75818 Q96AY2 Q9BXP5 Q6STE5 Q15583 Q09028 …	70	4.05e-15	2.75e-16	0.982299	Condensate ID 17|Condensate ID 51|Condensate ID 106|Condensate ID 3|Condensate ID 9|Condensate ID 61|Condensate ID 132|Condensate ID 52|Condensate ID 108|Condensate ID 129|Condensate ID 16	1.7295899520807434e-35|3.62448822634341e-17|3.62448822634341e-17|3.4854262958640724e-05|0.02588877630952298|0.0006183262632072304|0.0006183262632072304|0.0027231290815026288|0.0027231290815026288|0.0009001941320446095|0.011892999264761658	HDAC2, EP400, GATAD2A, PBRM1, CHD4, ACTL6A, PHF21A, HMG20B, MBD2, BPTF, ING2, HDAC1, YEATS4, ING1, SMARCC2, MTA2, HIRA, SMARCA2, KDM5A, SMARCB1, CARM1, MTA1, KAT5, MTA3, ARID2, JARID2, EHMT2, EZH1, ARID4A, CHD8, ZFPM1, SIN3A, E2F6, RCOR1, SUZ12, SRCAP, SIN3B, EZH2, SAP30, MBD3, ARID4B, SMARCC1, TAF3, RBBP4, RBBP7, CHD3, SMARCD1, EED, KMT2B, KDM1A, BRD8, SMARCA4, ING3, TAF1, PHF12|UBN1, ANP32E, MR…
C5163	Nuclear splicing speckle	BRD1 IQUB SPINDOC LMTK2 FNBP4 LMNA ZNF843 SON CHD5 RPLP2 SNRPA GTF2E2 GADD45A ILRUN GTF2H4 WASHC5 MED17 CHTOP SF3B4 NMT2 ALMS1 AFG2B SNRPA1 UFC1 ZNF446 VPS72 HEXIM2 TRIP12 CWF19L2 BCLAF1 FHIP2A SMURF2 WRN CWC22 ZNF395 RBM25 SERPINB13 PLRG1 TNIP1 TSC22D3 PRPF19 ZC3H14 SF3B1 RBM15B GPATCH8 ASAP3 LIMK1 WBP11 TAB1 POLR2D CDYL SLC4A1AP SRSF11 HAUS2 TOP3B CSTPP1 NEFL POMP AP5Z1 PRPF4B DPCD BCAS2 DAZAP2…	185	0.752688	O95696 Q8NA54 Q9BUA3 Q8IWU2 Q8N3X1 P02545 Q8N446 P18583 Q8TDI0 P05387 P09012 P29084 Q9H6K1 Q9NVC6 Q9Y3Y2 Q15427 O60551 Q8TCU4 Q9BVQ7 P09661 Q9NWS9 Q15906 Q96MH2 Q14669 Q2TBE0 Q9NYF8 Q5W0V3 Q9HAU4 Q14191 Q9HCG8 Q9H8N7 P49756 O43660 Q15025 Q6PJT7 O75533 Q8NDT2 Q9UKJ3 Q8TDY4 P53667 Q9Y2W2 Q15750 Q9Y232 Q9BWU0 Q05519 O95985 Q9H6J7 P07196 Q13523 Q15038 Q9P2N5 Q9Y5S9 Q99081 P10412 Q9H307 Q9UBU8 Q8WXA9 …	140	0.629032	O95696 Q9BUA3 Q8IWU2 Q8N3X1 P02545 Q8N446 P18583 Q8TDI0 P05387 P29084 Q9Y3Y2 Q15427 Q8TCU4 Q9NWS9 Q15906 Q96MH2 Q14669 Q2TBE0 Q9NYF8 Q9HCG8 Q9H8N7 P49756 O43660 Q15025 Q6PJT7 Q8NDT2 Q9UKJ3 Q8TDY4 Q9Y2W2 Q15750 Q9Y232 Q9BWU0 Q05519 P07196 O43299 Q13523 Q15038 Q9P2N5 Q9Y5S9 Q99081 P10412 Q9H307 Q9UBU8 Q8WXA9 O95391 Q8N5C8 Q13247 Q12872 Q5T8P6 Q08170 Q9NSY1 Q6NSJ2 Q2TAL5 Q9Y4Z2 Q8WUD4 Q13435 P56524 …	117	0.354839	Q8IWU2 P02545 P18583 Q8TDI0 P05387 P09012 P29084 Q92759 Q12768 Q9Y3Y2 Q8TCU4 P09661 Q9NYF8 Q9HAU4 Q14191 Q9HCG8 P49756 O43660 Q9UMS4 Q6PJT7 O75533 Q8NDT2 P53667 Q9Y2W2 Q05519 Q9NVX0 O95985 P07196 O75934 Q15038 Q9P2N5 Q9Y5S9 P10412 Q9UBU8 Q13247 Q5T8P6 Q08170 Q15024 P08579 Q13435 Q969K3 P50148 O95453 O14775 Q96I25 Q96T37 Q13123 P98175 Q13131 Q9UQ35 Q53F19 Q14139 P53671 Q9NTJ3 P21127 Q9Y2W1 O14777 …	66	3.13e-06	7.11e-07	0.387588	Condensate ID 28|Condensate ID 6|Condensate ID 36|Condensate ID 68	2.1866078476218564e-15|0.00012093147816520877|0.0075442638889676936|0.0075442638889676936	RBM17, SF3B4, BCAS2, SRSF4, CWC22, SART1, U2SURP, SLU7, SRRM2, PRPF19, RBM25, RBM8A, SNRPB2, PRPF40A, SRSF6, WBP11, SNRPA, POLR2D, SRSF11, SYF2, DDX39A, PLRG1, LUC7L3, SF3B2, PPIE, CWC25, SNRPA1, SF3B1|ZC3H14, PNN, BCLAF1, THOC5, SON, PRPF4B, SREK1, THOC1, RBM10, THOC7, WTAP, NUP43, ZC3H18|RBM15, ARGLU1, THRAP3, RBM6, RBM26, PARN, RBM42, FNBP4, CCDC12, NCBP3, RSRC2, SFSWAP, RBM27|RBM15, ARGLU1, T…
C5164	Preribosome	UTP3 DDX27 TP53TG5 RBM28 SETD7 TAF1B TOP2A DHX57 NOL10 GNL2 CENATAC LIN28B CDCA8 USP37 ZNF16 DNMBP NOL6 SENP3 HMGA1 DDX56 GTPBP4 RIOX2 NOP14 PURG C12orf43 PYM1 NOP53 DHX33 ASXL1 WDR36 NAT10 GLE1 C18orf21 AATF NEPRO DDX31 SMG6 POP5 GZF1 KRI1 C1D DDA1 UBE2I NOM1 PES1 RPS19BP1 SRFBP1 NOL12 ESF1 IMP4 RRP7A TNNI1 MCEE RPS3A LARP4B MPHOSPH6 RRP1B RBM34 HOMEZ RRP1 NKRF ZNF689 ZNF787 DDX21 SRSF5 ZFP91 RR…	180	0.790055	Q9NQZ2 Q96GQ7 Q9Y2B4 Q9NW13 P11388 Q6P158 Q9BSC4 Q13823 Q86UT8 Q6ZN17 Q53HL2 Q86T82 P17020 Q6XZF7 Q9H6R4 Q9H4L4 P17096 Q9NY93 Q9BZE4 P78316 Q9UJV8 Q96C57 Q9BRP8 Q9NZM5 Q9H6R0 Q8IXJ9 Q9H0A0 Q53GS7 Q32NC0 Q9NY61 Q9H8H2 Q86US8 Q9H116 Q8N9T8 Q9BW61 Q5C9Z4 O00541 Q86WX3 Q8NEF9 Q9UGY1 Q9H501 P61247 Q92615 Q14684 P42696 Q8IX15 P56182 O15226 Q96CS4 Q6DD87 Q9NR30 Q13243 Q96JP5 Q15050 O75564 Q96EU6 Q15776 …	143	0.58011	Q9NQZ2 Q96GQ7 Q9Y2B4 Q9NW13 Q13823 Q86UT8 Q6ZN17 Q86T82 Q6XZF7 Q9H4L4 P17096 P78316 Q9UJV8 Q96C57 Q9BRP8 Q9NZM5 Q8IXJ9 Q53GS7 Q32NC0 Q9NY61 Q9H8H2 Q86US8 Q8N9T8 Q9BW61 Q5C9Z4 O00541 Q8NEF9 Q9UGY1 Q9H501 Q92615 Q14684 P42696 Q8IX15 P56182 O15226 Q96CS4 Q6DD87 Q13243 Q96JP5 Q15050 Q96EU6 Q9BTV7 O94761 Q1ED39 O76021 P42694 Q9NZR4 Q9H147 Q12906 Q14692 O00488 Q6NSZ9 Q9BXS6 Q9H7E9 Q9Y4C8 Q9H6W3 Q15572 …	105	0.701657	Q9NQZ2 Q96GQ7 Q9NW13 P11388 Q6P158 Q9BSC4 Q13823 Q6ZN17 Q53HL2 Q9H6R4 Q9H4L4 P17096 Q9NY93 Q9BZE4 Q8IUF8 P78316 Q96C57 Q9BRP8 Q9NZM5 Q9H6R0 Q8NI36 Q9H0A0 Q53GS7 Q9NY61 Q6NW34 Q9H8H2 Q86US8 Q9H116 Q8N9T8 Q13901 P63279 Q5C9Z4 O00541 Q86WX3 Q8NEF9 Q9UGY1 Q9H501 Q96G21 Q9Y3A4 P61247 Q92615 Q99547 Q14684 P42696 P56182 O15226 Q9NR30 Q13243 Q15050 Q96EU6 Q9H9Y2 Q1ED39 P62310 Q96P11 O76021 P42694 Q12906 …	127	1.16e-08	0.000334811	1.24e-23	Condensate ID 55|Condensate ID 116|Condensate ID 37|Condensate ID 70	4.255348141659275e-65|4.255348141659275e-65|0.04714142344541265|0.04714142344541265	WDR3, ESF1, BOP1, RRP7A, RRP36, IMP4, RPP30, WDR36, UTP23, DDX47, NOP14, RRP1B, NOLC1, SURF6, RBM28, NOP53, UTP11, DDX27, REXO4, BMS1, MPHOSPH6, DHX33, DDX52, DDX55, DDX51, KRI1, NLE1, RSL1D1, TBL3, RRP1, DDX56, UTP3, RPF1, C1D, RBM19, SENP3, EXOSC5, DDX10, NOM1, DDX31, NOC4L, AATF, NOL11, NOL6, NAT10, GTPBP4, DNTTIP2, NOL10, ZNF593, KRR1, NIFK, NOL12, DDX49, PES1, NSUN5, RPP38, SDAD1, DDX21, RRP…
C5167	Intracellular signaling and cytoskeletal dynamics	MAST2 MAST1 TAOK1 SH2D5 CGN PAK5 STK4 ATXN1 SASH1 TP53BP2 MAPKBP1 YWHAE YWHAB RGS12 LURAP1 MAPK10 CGNL1 RALGPS2 CREB3L2 CDC42BPG SIPA1 GAPVD1 CEP112 SHANK2 MAPK8IP1 DOCK4 WNK1 MAPK9 TEAD2 CEP89 MAP2K4 MPRIP CHEK1 CEP95 KLC4 WWTR1 PPP1R3E LPIN2 RAB11FIP1 ARHGAP21 ZNF395 ANKS1A SH2B3 KIF5B PACS2 LPIN3 HDAC6 ZBTB21 PRKCI MTMR3 ARAF PABIR2 EPN2 MAP3K2 PPIL2 SNTB2 AHNAK2 SH3BP5L LMO7 VPS13D SAMD4A TBC…	152	0.907895	Q6P0Q8 Q9Y2H9 Q7L7X3 Q9P2M7 Q9P286 Q13043 P54253 O94885 Q13625 O60336 O14924 P53779 Q0VF96 Q86X27 Q70SY1 Q6DT37 Q96FS4 Q14C86 Q8N8E3 Q9UPX8 Q9UQF2 Q8N1I0 Q9H4A3 P45984 Q15562 Q96ST8 P45985 Q6WCQ1 Q96GE4 Q9NSK0 Q9GZV5 Q9H7J1 Q92539 Q6WKZ4 Q5T5U3 Q9H8N7 Q92625 Q9UQQ2 P33176 Q86VP3 Q9BQK8 Q9UBN7 Q9ULJ3 Q13615 P10398 Q7Z309 O95208 Q9Y2U5 Q13356 Q13425 Q8IVF2 Q7L8J4 Q8WWI1 Q5THJ4 Q9UPU9 O60343 Q86X02 …	138	0.822368	Q6P0Q8 Q9Y2H9 Q7L7X3 Q6ZV89 Q9P2M7 Q9P286 P54253 O94885 Q13625 O60336 O14924 Q96LR2 Q0VF96 Q86X27 Q70SY1 Q6DT37 Q96FS4 Q14C86 Q9UPX8 Q9UQF2 Q9H4A3 Q15562 Q96ST8 Q6WCQ1 Q96GE4 Q9NSK0 Q9GZV5 Q9H7J1 Q92539 Q6WKZ4 Q5T5U3 Q9H8N7 Q92625 Q9UQQ2 P33176 Q86VP3 Q9BQK8 Q9UBN7 Q9ULJ3 Q13615 Q7Z309 O95208 Q9Y2U5 Q13356 Q13425 Q8IVF2 Q7L8J4 Q8WWI1 Q5THJ4 Q9UPU9 O60343 Q86X02 Q8N3A8 Q53ET0 Q8N3C7 Q96RK0 A6ND36 …	125	0.315789	Q7L7X3 P62258 P31946 P53779 Q14C86 Q8N8E3 Q9UPX8 Q9H4A3 Q96ST8 O14757 Q96GE4 Q9GZV5 Q5T5U3 P33176 Q9UBN7 Q13425 Q8WWI1 Q9UPU9 O43379 Q5TAX3 Q8TC76 Q5PRF9 Q12802 Q9H694 Q8IUD2 Q13627 Q9H0B6 P55196 Q9NYI0 P61981 P49815 Q6ZN04 Q92574 P27348 Q9BQ89 P11171 O60282 Q6PFW1 P15056 Q08AE8 O14936 Q9NPJ4 Q14153 P46937 Q13188 O14639 Q15032 O96013	48	2.36e-18	2.1e-21	0.785584	Condensate ID 19|Condensate ID 42|Condensate ID 76|Condensate ID 57|Condensate ID 122|Condensate ID 54|Condensate ID 114	6.204191572230923e-06|0.00522005537444014|0.00522005537444014|0.016865783041169976|0.016865783041169976|0.022252126950008062|0.022252126950008062	KIF5B, UACA, MAP3K3, YWHAB, YWHAE, PI4KB, MAP3K2, ANKS1A, SHANK2, YWHAG, RFXANK, CLIP4, PTPDC1, YWHAQ|PIK3R4, WNK1, ERC1, CGN, CGNL1, STK4, STK3, EPB41, CIC, MPRIP, CREB3L2, MAST2|PIK3R4, WNK1, ERC1, CGN, CGNL1, STK4, STK3, EPB41, CIC, MPRIP, CREB3L2, MAST2|PAK5, AKAP13, SIPA1L3, TESK2, SIPA1, PSD3, RALGPS2, CDC42BPG, ARHGAP21|PAK5, AKAP13, SIPA1L3, TESK2, SIPA1, PSD3, RALGPS2, CDC42BPG, ARHGAP21…
C5173	Chromatin modification and transcriptional regulation 1	CCNL1 CDK12 L3MBTL2 CSNK2A1 CBX5 SAP18 MCRS1 RP9 RAD18 RTF1 AUTS2 SYNJ1 DHRS2 RING1 RNF187 BCOR CDCA7L IWS1 GTF3C5 GPATCH2L YAF2 MLLT1 SHQ1 FBRS HIRIP3 ERCC3 CLASRP PPRC1 C1orf226 PCGF5 TRERF1 LUC7L2 ELL2 KLHL7 SAP30BP ANKRD11 GRAMD1C MSL3 GTF2H1 FGF2 PHF8 SRPK1 KMT2A DROSHA PHF20 JMJD6 RYBP RAB12 ACP1 GMEB1 MAX PIP4K2C SUPT16H HDGFL2 GMEB2 RNF111 AGAP2 SIRT1 TGFBR3 ELL LUC7L LENG8 GTF2H3 ZRANB2 …	97	0.814433	Q9UK58 Q9NYV4 Q969R5 P68400 P45973 Q96EZ8 Q8TA86 Q9NS91 Q92541 Q8WXX7 O43426 Q06587 Q6W2J9 Q96GN5 Q96ST2 Q9Y5Q8 Q9NWQ4 Q8IY57 Q03111 Q6PI26 Q9HAH7 Q9BW71 P19447 Q8N2M8 Q5VV67 A1L170 Q86SE9 Q96PN7 Q9Y383 O00472 Q9UHR5 Q6UB99 Q8IYS0 Q8N5Y2 P09038 Q9UPP1 Q96SB4 Q03164 Q9NRR4 Q9BVI0 Q6NYC1 Q8N488 Q6IQ22 Q9Y692 P61244 Q9Y5B9 Q7Z4V5 Q9UKD1 Q6ZNA4 Q99490 Q96EB6 Q03167 P55199 Q9NQ29 Q96PV6 O95218 O14526 …	79	0.731959	Q9UK58 Q9NYV4 P45973 Q8TA86 Q9NS91 Q92541 Q8WXX7 O43426 Q06587 Q5TA31 Q6W2J9 Q96GN5 Q96ST2 Q9Y5Q8 Q9NWQ4 Q8IY57 Q03111 Q9HAH7 Q9BW71 Q8N2M8 Q5VV67 A1L170 Q96PN7 Q9Y383 O00472 Q9UHR5 Q6UB99 Q8N5Y2 P32780 P09038 Q9UPP1 Q96SB4 Q03164 Q9NRR4 Q9BVI0 Q6NYC1 Q8N488 P61244 Q7Z4V5 Q6ZNA4 Q99490 Q96EB6 Q03167 P55199 Q9NQ29 Q96PV6 O95218 O14526 Q8N5F7 Q7Z3B3 Q9NW75 Q9Y5B6 Q9UBU7 Q9UHB7 Q12767 Q9UIF8 P78347 …	71	0.319588	Q9UK58 P68400 P45973 O00422 Q96EZ8 O43426 Q06587 Q6W2J9 Q8IY57 Q9Y383 P32780 P09038 Q96SB4 Q03164 Q9NRR4 P24666 Q9Y5B9 Q99490 Q96EB6 P55199 Q9NQ29 Q8N5F7 Q9NW75 P78347 O15013 Q9UPS6 Q9HCM7 O14646 Q96JC9 O00203 O60331	31	2.67e-06	1.83e-08	0.720133	Condensate ID 51|Condensate ID 106|Condensate ID 25|Condensate ID 17	0.0002566539684996825|0.0002566539684996825|0.0027231290815026288|0.04200658112595554	RNF187, MCRS1, RYBP, PCGF3, SAP30BP, BCOR, L3MBTL2, MSL3, PHF20, PCGF5, TRERF1, PCGF1|RNF187, MCRS1, RYBP, PCGF3, SAP30BP, BCOR, L3MBTL2, MSL3, PHF20, PCGF5, TRERF1, PCGF1|AFF4, EAF1, IWS1, ELL2, ELL, CDK12, RTF1, GTF3C5|SETD1B, RING1, SUPT16H, KMT2A, CHD1, PHF8, BAZ2B, CBX5, CHD9
C5176	Chromatin organization and gene expression regulators	LIN9 TBC1D2 PHF20L1 SHPRH PWWP2A ING2 EHMT2 ERCC6 EMSY CHD3 MTA3 UBN1 EED MBD2 TGIF2LX PHF21A MIER3 SIN3A ZMYM2 TSHZ3 MTF2 CHD4 TSHZ2 KDM5A GATAD2A MIER1 SUZ12 GATAD2B ING1 CABIN1 E2F4 BRMS1L SIN3B JARID2 ZNF516 TRERF1 TNRC18 ZNF512B MMS22L EZH1 BCL11A ARID4B SAP30L ZNF219 BPTF LIN52 ASF1B NASP SFMBT1 ZNF608 HIRA CHAF1B CDK2AP1 HDAC2 ZNF423 HDAC1 ARID4A CTBP1 NPAT HAT1 MTA2 LCOR HMG20B MBD3 RFX3 …	89	0.911111	Q5TKA1 Q9BYX2 A8MW92 Q149N8 Q96N64 Q9H160 Q96KQ7 P0DP91 Q03468 Q7Z589 Q12873 Q9BTC8 Q9NPG3 O75530 Q9UBB5 Q8IUE1 Q96BD5 Q7Z3K6 Q96ST3 Q9UBW7 Q63HK5 Q9Y483 Q14839 Q9NRE2 P29375 Q86YP4 Q8N108 Q15022 Q8WXI9 Q9UK53 Q9Y6J0 Q16254 Q5PSV4 O75182 Q92833 Q92618 Q96PN7 O15417 Q96KM6 Q92800 Q9H165 Q4LE39 Q9P2Y4 Q12830 P49321 Q9UHJ3 Q9ULD9 P54198 Q13112 Q92769 Q2M1K9 Q13547 P29374 Q13363 Q14207 O94776 Q96JN0 …	82	0.8	Q9BYX2 A8MW92 Q96N64 Q9H160 Q96KQ7 P0DP91 Q03468 Q7Z589 Q12873 Q9NPG3 Q9UBB5 Q8IUE1 Q96BD5 Q7Z3K6 Q96ST3 Q9UBW7 Q63HK5 Q14839 Q9NRE2 P29375 Q86YP4 Q8N108 Q15022 Q8WXI9 Q9UK53 Q9Y6J0 Q16254 O75182 Q92833 Q92618 Q96PN7 O15417 Q96KM6 Q92800 Q9H165 Q4LE39 Q9HAJ7 Q9P2Y4 Q12830 P49321 Q9ULD9 P54198 O14519 Q2M1K9 P29374 Q14207 O94776 Q96JN0 Q9P0W2 O95983 P48380 O75446 P22670 Q8NCD3 Q9NP66 Q13111 Q8N680 …	72	0.233333	Q12873 O75530 Q96ST3 Q9UBW7 Q14839 P29375 Q86YP4 Q8WXI9 Q92833 Q9H165 Q9HAJ7 P54198 Q92769 Q13547 Q13363 Q14207 O95983 Q15910 Q09028 Q92766 Q16576	21	1.49e-11	1.14e-11	0.991366	Condensate ID 17|Condensate ID 51|Condensate ID 106|Condensate ID 3|Condensate ID 16	2.19071099490305e-26|3.407405272355921e-09|3.407405272355921e-09|0.014028778939305745|0.003283801427200983	HDAC2, GATAD2A, CHD4, PHF21A, HMG20B, MBD2, BPTF, ING2, HDAC1, MTA2, ING1, KDM5A, HIRA, MTA1, MTA3, EHMT2, JARID2, EZH1, ARID4A, ZFPM1, SIN3A, SUZ12, SIN3B, SAP30, EZH2, MBD3, ARID4B, RBBP4, RBBP7, CHD3, EED, PHF12|HMG20A, SAP30L, ARID5B, UBN1, BRMS1L, SFMBT1, RFX1, PHF20L1, MIER1, TNRC18, MIER2, SAP130, LCOR, LIN52, MIER3, TRERF1, EMSY|HMG20A, SAP30L, ARID5B, UBN1, BRMS1L, SFMBT1, RFX1, PHF20L1,…
C5181	Nuclear speckle spliceosome subcomplex	NEUROG3 PLRG1 CCDC12 SF3B2 PRPF19 ZC3H14 UNK SF3B1 RBM15B CWC25 GPATCH8 FNBP4 SRRM2 SON SETD2 CCDC32 NCBP3 SLC4A1AP SRSF11 PPIG SNRPA PPIE GTF2H4 SYF2 PRPF4B RBM17 CHTOP CDK11B BCAS2 KIF22 SF3B4 RBM8A RBM27 THRAP3 PNN CACTIN ARGLU1 SNRPA1 SLU7 WTAP BAZ2A IK SRSF6 TRIP12 U2SURP RBM10 CWF19L2 BCLAF1 RBM26 BMP2K SART1 LUC7L3 CWC22 RBM42 ZC3H18 SRSF4 RBM25 PRPF40A RSRC2 SNRPB2	60	0.901639	Q9Y4Z2 O43660 Q8WUD4 Q13435 Q6PJT7 Q9C0B0 O75533 Q8NDT2 Q9NXE8 Q9UKJ3 Q8N3X1 Q9UQ35 P18583 Q9BYW2 Q53F19 Q9BWU0 Q05519 Q13427 P09012 Q13523 Q96I25 Q9Y3Y2 P21127 Q14807 Q15427 Q9Y5S9 Q9P2N5 Q9Y2W1 Q9H307 Q8WUQ7 Q9NWB6 P09661 O95391 Q15007 Q9UIF9 Q13123 Q13247 Q14669 O15042 P0DW28 P98175 Q2TBE0 Q9NYF8 Q5T8P6 Q9NSY1 O43290 O95232 Q9HCG8 Q9BTD8 Q86VM9 Q08170 P49756 O75400 Q7L4I2 P08579	55	0.836066	Q9Y4Z2 O43660 Q8WUD4 Q13435 Q6PJT7 Q9C0B0 Q8NDT2 Q9NXE8 Q9UKJ3 Q8N3X1 Q9UQ35 P18583 Q9BYW2 Q53F19 Q9BWU0 Q05519 Q13427 Q13523 Q96I25 Q9Y3Y2 P21127 Q14807 Q15427 Q9Y5S9 Q9P2N5 Q9Y2W1 Q9H307 Q8WUQ7 Q9NWB6 O95391 Q15007 Q9UIF9 Q13123 Q13247 Q14669 O15042 P0DW28 P98175 Q2TBE0 Q9NYF8 Q5T8P6 Q9NSY1 O43290 O95232 Q9HCG8 Q9BTD8 Q86VM9 Q08170 P49756 O75400 Q7L4I2	51	0.557377	O43660 Q13435 Q9UMS4 Q6PJT7 O75533 Q8NDT2 Q9UQ35 P18583 Q53F19 Q05519 Q13427 P09012 Q92759 Q96I25 Q9Y3Y2 P21127 O75934 Q9Y5S9 Q9P2N5 Q9Y2W1 P09661 Q15007 Q13123 Q13247 O15042 P98175 Q9NYF8 Q5T8P6 O95232 Q9HCG8 Q9BTD8 Q08170 P49756 P08579	34	9.82e-08	6.23e-10	0.000440277	Condensate ID 28|Condensate ID 6|Condensate ID 36|Condensate ID 68	2.904562769749883e-25|0.00013453994061711478|0.0003523207329556107|0.0003523207329556107	RBM17, SF3B4, BCAS2, SRSF4, CWC22, SART1, U2SURP, SLU7, SRRM2, PRPF19, RBM8A, RBM25, SNRPB2, PRPF40A, SRSF6, SNRPA, SRSF11, SYF2, PLRG1, LUC7L3, SF3B2, PPIE, CWC25, SNRPA1, SF3B1|ZC3H14, PNN, BCLAF1, SON, PRPF4B, RBM10, WTAP, ZC3H18|THRAP3, ARGLU1, RBM26, RBM42, FNBP4, CCDC12, NCBP3, RSRC2, RBM27|THRAP3, ARGLU1, RBM26, RBM42, FNBP4, CCDC12, NCBP3, RSRC2, RBM27
C5182	Chaperone-mediated protein folding complex	HSP90AA1 FLYWCH2 SMAP1 IFT122 SNUPN C3orf38 SPAG1 DPH2 HSPA2 GMNN TUSC2 EP300 HDDC3 SKIL SMAD4 HSF2 ZNF622 DNAJC13 BCL9L NR3C2 HSPBP1 SF1 CDC37 VPS13B ANXA2 HSF1 SCRN1 TDRKH UBAP2 HSPA4 HORMAD2 PLCB2 CCDC117 HSPH1 EDRF1 BAG3 LIG1 DNAJB4 DNAJB1 STIP1 RUNX2 ABL2 BAG1 MAP3K7 TBCK TPX2 POLD2 HSP90AB1 HMGN5 SLC34A2 BLTP2 MTO1 DNAJC2 CREBBP DNAJC7 GSK3B SKI NUP42	58	0.741379	P07900 Q96CP2 Q8IYB5 O95149 Q07617 P54652 O75496 Q09472 P12757 Q13485 Q03933 Q969S3 Q86UU0 P08235 Q9NZL4 Q15637 Q16543 Q7Z7G8 Q00613 Q9Y2W6 Q5T6F2 P34932 Q00722 Q8IWD4 Q92598 Q3B7T1 O95817 P18858 P31948 Q13950 P42684 Q99933 O43318 Q9ULW0 P08238 P82970 O95436 Q14667 Q99543 Q92793 P49841 P12755 O15504	43	0.637931	P07900 Q96CP2 Q8IYB5 O95149 Q07617 Q9BQC3 O75496 Q09472 P12757 Q13485 Q03933 Q969S3 Q86UU0 P08235 Q15637 Q16543 Q7Z7G8 Q00613 Q5T6F2 Q00722 Q8IWD4 Q3B7T1 O95817 Q9UDY4 P25685 Q13950 P42684 Q99933 O43318 Q9ULW0 P49005 P82970 Q14667 Q99543 Q92793 P12755 O15504	37	0.431034	P07900 P54652 O75496 Q09472 Q03933 Q969S3 O75165 Q15637 Q16543 P07355 Q00613 Q12765 Q5T6F2 P34932 Q92598 O95817 P18858 Q9UDY4 P25685 P31948 Q13950 P08238 Q92793 Q99615 P49841	25	0.0140172	0.00341833	0.100273	Condensate ID 96	0.0439097	DNAJB1, STIP1, HSPA4, HSP90AB1
C5183	SWI/SNF and transcription regulator	TAF3 SRCAP USP1 SMARCB1 SMARCA2 CCNT1 TAF4 CDCA2 SF3B5 SRRT TAF7 BICRA DPF2 PBRM1 SMARCD1 SMARCD3 NOS1AP BCL7A TAF1 TAF9 SMARCA4 ARID1A KPNA1 BOD1L1 ATXN7 UBA3 TAF7L BICRAL RNMT BRD7 PHF10 TAF6 SMARCE1 CDCA7 NUP50 SMARCD2 TAF4B KPNA2 PDIK1L SS18L1 TADA1 DPF1 CTDSPL2 BCL7C KPNA5 ARID1B SMARCC2 BRD9 KPNA6 BCL7B SMARCC1 CHD8 ACTL6A ARID2 CARM1 TAF5 TAF8	57	0.859649	Q5VWG9 Q6ZRS2 O94782 P51531 O60563 O00268 Q69YH5 Q9BXP5 Q15545 Q9NZM4 Q92785 Q86U86 Q96GM5 Q6STE5 O75052 Q4VC05 P21675 Q16594 P51532 O14497 P52294 Q8NFC6 O15265 Q5H9L4 Q6AI39 O43148 Q9NPI1 Q8WUB8 P49848 Q969G3 Q9BWT1 Q9UKX7 Q92925 Q92750 P52292 O75177 Q05D32 Q8WUZ0 O15131 Q8NFD5 Q8TAQ2 Q9H8M2 O60684 Q9BQE9 Q92922 Q9HCK8 Q68CP9 Q15542 Q7Z7C8	49	0.77193	Q5VWG9 Q6ZRS2 O94782 P51531 O60563 O00268 Q69YH5 Q9BXP5 Q15545 Q9NZM4 Q92785 Q86U86 O75052 Q4VC05 P21675 Q16594 P51532 O14497 Q8NFC6 O15265 Q5H9L4 Q6AI39 Q9NPI1 Q8WUB8 P49848 Q969G3 Q9BWT1 Q9UKX7 Q92925 Q92750 O75177 Q92782 Q05D32 Q8WUZ0 Q8NFD5 Q8TAQ2 Q9H8M2 Q9BQE9 Q92922 Q9HCK8 Q68CP9 Q86X55 Q15542 Q7Z7C8	44	0.315789	P51531 O60563 Q9BXP5 Q96GM5 Q6STE5 P51532 P52294 Q9NPI1 Q969G3 Q9UKX7 Q92925 P52292 O75177 Q05D32 O15131 O60684 O96019 Q86X55	18	1.24e-05	8.39e-07	0.711993	Condensate ID 17|Condensate ID 25|Condensate ID 52|Condensate ID 108	2.4267633173494954e-08|8.078361622849979e-05|0.0298735122213011|0.0298735122213011	SMARCC1, SMARCB1, CHD8, TAF3, PBRM1, ACTL6A, CARM1, SMARCD1, SRCAP, ARID2, SMARCA4, TAF1, SMARCC2, SMARCA2|RNMT, TAF5, TAF4, TAF8, TAF6, TAF9, TAF4B, CCNT1|BOD1L1, TADA1, SS18L1, BCL7A|BOD1L1, TADA1, SS18L1, BCL7A
C5185	Nucleoli fibrillar center	SYTL3 DMXL1 TIMM13 POLR1E DKC1 ZNF174 TRAF4 BCAM CTTNBP2NL MUS81 SMARCA5 FAM111A VGLL4 RPL23A KIF1B HERC4 TSEN15 BTBD10 LRRC47 CCDC127 ESRRA CSNK1D GAB1 ATOSB TNFRSF9 TMEM177 OGDHL POLR2F AKR1C1 KXD1 NEDD1 CAB39 APEX2 PAGE1 SUCO POLR1G EEF1B2 TCOF1 CAMK4 UBTF GFPT1 HECW1 CRAT TIAM2 CILK1 NECTIN2 RBMS2 PDZD8 POLR1A BEND7 INO80C JAZF1 PSPC1 BIRC2 OTUD5	55	0.763636	Q4VX76 Q9Y485 O60832 Q15697 P50895 Q9P2B4 Q96NY9 O60264 Q96PZ2 Q14135 P62750 O60333 Q8WW01 Q9BSF8 Q8N1G4 P11474 P48730 Q13480 Q7L5A3 P61218 Q9BQD3 Q8NHV4 Q9UBZ4 O75459 Q9UBS9 O15446 P24534 Q13428 Q16566 P17480 Q76N89 Q8IVF5 Q9UPZ9 Q92692 Q15434 Q8NEN9 O95602 Q8N7W2 Q6PI98 Q86VZ6 Q8WXF1 Q96G74	42	0.545455	Q4VX76 Q9Y485 Q15697 P50895 Q9P2B4 Q96NY9 Q14135 P62750 O60333 Q9BSF8 Q8N1G4 P11474 Q13480 Q7L5A3 Q9BQD3 Q8NHV4 O75459 Q9UBS9 O15446 Q13428 P17480 Q76N89 Q8IVF5 Q9UPZ9 Q92692 Q15434 Q8N7W2 Q6PI98 Q8WXF1 Q96G74	30	0.436364	Q9Y5L4 Q9GZS1 O60832 Q9P2B4 Q96NY9 O60264 P62750 O60333 Q8N1G4 Q96BQ5 P48730 Q9ULD0 Q04828 Q8NHV4 O15446 P24534 Q13428 P17480 Q06210 Q76N89 P43155 Q15434 O95602 Q8WXF1	24	0.00635898	0.107296	0.0932903
C5186	Endocytic and cytoskeletal regulation	GIT2 AP1B1 ABI1 SOS2 AMPH VASP ASAP3 KATNB1 DAB2 PTPRA AP2A2 PPFIA1 DOK1 CBL ASAP1 NHSL2 SOS1 MVB12A DHPS TNK2 MAP4K5 PICK1 FNTA SORBS3 AAK1 NCKAP1 PAK3 GAREM2 FCHSD1 PEAK1 SH3PXD2B NCK1 GAS2L1 ZNF511 PRKD1 CACYBP NECAP2 ARHGAP17 PIK3R1 CYLD SYNPO EPS15L1 AP2A1 ARAP1 NQO2 CBLB RNF166 WIPF1 PIK3AP1 CC2D1A NHS ITSN2	52	0.846154	Q14161 Q10567 Q8IZP0 Q07890 P49418 P50552 Q8TDY4 Q9BVA0 P98082 P18433 O94973 Q13136 Q99704 P22681 Q9ULH1 Q5HYW2 Q07889 Q07912 Q9Y4K4 Q9NRD5 P49354 O60504 Q2M2I8 O75914 Q75VX8 Q86WN1 Q9H792 A1X283 Q99501 Q15139 Q9NVZ3 Q68EM7 P27986 Q9NQC7 Q8N3V7 Q9UBC2 O95782 Q96P48 Q13191 O43516 Q6ZUJ8 Q6P1N0 Q6T4R5 Q9NZM3	44	0.634615	Q14161 Q8IZP0 P49418 P50552 Q8TDY4 P98082 P18433 Q13136 Q99704 P22681 Q9ULH1 Q5HYW2 Q96EY5 Q07912 O60504 Q2M2I8 O75914 Q75VX8 Q86WN1 Q9H792 A1X283 Q99501 Q9NVZ3 Q68EM7 Q8N3V7 Q9UBC2 Q96P48 Q13191 O43516 Q6ZUJ8 Q6P1N0 Q6T4R5 Q9NZM3	33	0.384615	Q10567 Q8IZP0 P49418 P50552 Q9BVA0 O94973 Q13136 Q07889 O60504 Q2M2I8 Q9Y2A7 P16333 Q15139 Q9HB71 Q9NQC7 Q8N3V7 Q9UBC2 O95782 Q6P1N0 Q9NZM3	20	8.04e-05	0.00627534	0.306698	Condensate ID 74|Condensate ID 54|Condensate ID 114|Condensate ID 57|Condensate ID 122	4.201103885028526e-05|7.642308345487968e-06|7.642308345487968e-06|0.0007107284123577472|0.0007107284123577472	AMPH, EPS15L1, AAK1, AP1B1, NECAP2, AP2A2, AP2A1|NCK1, TNK2, DOK1, SOS1, PTPRA, CBL, VASP, ABI1, PAK3|NCK1, TNK2, DOK1, SOS1, PTPRA, CBL, VASP, ABI1, PAK3|ASAP3, ARHGAP17, ASAP1, GIT2, ARAP1, NCKAP1, FCHSD1|ASAP3, ARHGAP17, ASAP1, GIT2, ARAP1, NCKAP1, FCHSD1
C5188	Nuclear envelope and nucleocytoplasmic transport	CCDC77 NRM ZNF324 ANKRD17 ZBED1 POM121 LBR DHX37 RAP1GAP2 LEMD2 NUP153 ATP6V1B1 C6orf141 RAB29 NOPCHAP1 GTF3C3 CASC3 ARL6IP6 RGPD6 ZC3HC1 SUN1 TRAK1 TOR1AIP1 KLHDC2 KLHL11 NHSL1 AKIRIN1 SUN2 ZBTB1 LEMD3 NUP155 ARHGAP10 TOR1A TPR TMX4 SYNE2 SENP1 BRIP1 DIRAS3 MCM3AP SUMO1 BLTP3A NUP62 AAAS DNAJB2 DTX2 TBC1D19 TMEM201 RANGAP1	49	0.734694	Q9BR77 O75467 O75179 Q96HA1 Q14739 Q8IY37 Q684P5 Q8NC56 P49790 Q5SZD1 Q8N5I9 Q9Y5Q9 O15234 Q99666 Q86WB0 O94901 Q9UPV9 Q5JTV8 Q5SYE7 Q9H9L7 Q9UH99 Q9Y2K1 Q9Y2U8 A1A4S6 P12270 Q9H1E5 Q8WXH0 Q9P0U3 Q9BX63 O60318 Q6BDS2 P37198 P25686 Q86UW9 Q5SNT2 P46060	36	0.632653	O75467 O75179 Q96HA1 Q8IY37 Q684P5 Q8NC56 P49790 Q5SZD1 Q8N5I9 O15234 Q8N6S5 Q99666 Q86WB0 Q9UPV9 Q5JTV8 Q5SYE7 Q9H9L7 Q9UH99 Q9Y2K1 Q9Y2U8 O75694 P12270 Q8WXH0 Q9P0U3 Q9BX63 O60318 Q6BDS2 P37198 P25686 Q86UW9 Q5SNT2	31	0.387755	Q9BR77 O75179 Q96HA1 Q14739 Q8IY37 Q684P5 P49790 O15234 Q9UH99 Q9Y2K1 Q9Y2U8 O75694 P12270 O60318 P63165 Q9NRG9 P25686 Q5SNT2 P46060	19	0.0293718	0.00851131	0.298617	Condensate ID 6	0.000365777	NUP153, TPR, NUP155, POM121, MCM3AP, AAAS, NUP62
C5189	Pre-mRNA splicing and ribonucleoprotein assembly	CWF19L1 PPP4R2 TGS1 GEMIN7 TUT1 RBM22 SNRNP200 DDX42 CDC5L TXNL4A CCDC97 CCAR1 FAM9B PRPF3 YJU2B ZDBF2 CDC40 WBP4 LSM2 PPHLN1 DNAJC17 C1S CTNNBL1 RNPC3 AQR DZIP1 COIL DHX38 TSSC4 SNRPC SNW1 PPP4R3A DHX8 PRPF8 MEPCE TTC33 TOE1 RBM5 XAB2 EFTUD2 ESS2 DHX16 PPP4R3B HTATSF1 PPIL4 ICE2 PPIL3 WDFY2 GEMIN2	49	0.816327	Q9NY27 Q96RS0 Q9H6E5 Q9NW64 O75643 Q86XP3 Q99459 Q96F63 Q8IX12 Q8IZU0 O43395 P13994 Q9HCK1 O60508 O75554 Q8NEY8 Q9NVM6 Q8WYA6 Q96LT9 O60306 Q86YF9 P38432 Q92620 Q9Y5U2 P09234 Q13573 Q6IN85 Q14562 Q6P2Q9 Q7L2J0 Q96GM8 P52756 Q9HCS7 Q15029 Q96DF8 O60231 Q5MIZ7 O43719 Q8WUA2 Q659A1	40	0.591837	Q9NY27 Q96RS0 Q9H6E5 Q9NW64 Q86XP3 Q99459 Q96F63 Q8IX12 Q8IZU0 O43395 P13994 Q9HCK1 O75554 Q8NEY8 Q9NVM6 Q96LT9 P38432 Q92620 Q9Y5U2 P09234 Q13573 Q14562 Q7L2J0 Q96GM8 P52756 Q96DF8 O43719 Q8WUA2 Q659A1	29	0.489796	Q9NY27 Q96RS0 Q9H840 O75643 Q86XP3 Q99459 Q8IX12 Q8IZU0 O43395 O75554 Q9Y333 Q9NVM6 Q8WYA6 O60306 Q86YF9 P38432 P09234 Q13573 Q14562 Q6P2Q9 Q96GM8 Q9HCS7 Q15029 O14893	24	0.000783573	0.0352793	0.0230642	Condensate ID 28|Condensate ID 36|Condensate ID 68	1.3937729337889058e-24|0.004142021445964527|0.004142021445964527	WBP4, DHX16, CTNNBL1, EFTUD2, XAB2, RBM22, PRPF8, DDX42, SNRNP200, SNW1, PRPF3, DHX8, CDC5L, CDC40, DHX38, PPIL4, SNRPC, TXNL4A, CCAR1, LSM2, RBM5, RNPC3, AQR|TOE1, MEPCE, DNAJC17, TUT1, GEMIN7, TGS1, PPP4R2|TOE1, MEPCE, DNAJC17, TUT1, GEMIN7, TGS1, PPP4R2
C5190	DNA replication and repair system	FBXL6 FKBPL POLA2 TEP1 IQCA1 SLF1 KLHDC10 PIF1 CGAS MCM3 TAF6L TRIM33 KMT5C MCM5 FBXO10 SPIN1 PPM1D ZBTB7B ST6GALNAC5 FBXO33 WDR13 NEIL2 ZRANB3 TASOR ARHGAP23 SPATA6 DPH1 PLEKHG2 TSEN34 SMARCAL1 PHIP DENND2B B4GALT2 ZC3H3 LSM11 STN1 MPG TOPORS ALKBH2 AKNA CTC1 PRIM2 SMCR8 MGA CCAR2 RBM43 INAVA POLK	48	0.8125	Q8N531 Q9UIM3 Q14181 Q99973 Q86XH1 Q9BQI6 Q6PID8 Q9H611 Q8N884 P25205 Q9Y6J9 Q9UPN9 Q86Y97 Q9UK96 Q9Y657 O15297 O15156 Q9BVH7 Q969S2 Q5FWF4 Q9UK61 Q9P227 Q9H7P9 Q9BSV6 Q9NZC9 Q8WWQ0 P78524 O60909 Q8IXZ2 P83369 P29372 Q9NS56 Q6NS38 Q7Z591 Q8TEV9 Q8IWI9 Q8N163 Q3KP66 Q9UBT6	39	0.520833	Q9UIM3 P25205 Q9Y6J9 Q9UPN9 O15297 O15156 Q9BVH7 Q9UK61 Q9P227 Q9NWH7 Q9H7P9 Q9BSV6 Q9NZC9 Q8WWQ0 P78524 O60909 Q8IXZ2 P83369 Q9NS56 Q7Z591 Q2NKJ3 Q8TEV9 Q8IWI9 Q8N163 Q3KP66	25	0.125	Q8N884 P25205 P33992 Q9Y657 Q9NS56 Q8N163	6	0.00109014	0.212411	0.999859	Condensate ID 32|Condensate ID 51|Condensate ID 106	0.014648999515598837|0.038836007058254574|0.038836007058254574	PIF1, STN1, PRIM2, POLK, ZRANB3, SMARCAL1|MGA, PHIP, TAF6L, FKBPL, RBM43, SPIN1|MGA, PHIP, TAF6L, FKBPL, RBM43, SPIN1
C5194	Centrosome	CSPP1 CEP20 NUP107 CEP72 ERCC6L FGF11 PLEKHG3 CEP290 AURKA MTMR9 RAB11B CRMP1 NEK1 CEP350 CEP43 KLHL21 FNDC3A MAP7D3 PCNT SPICE1 RMDN1 KIF2A CEP131 CLEC11A EEF1AKMT3 RAB11FIP3 UBXN2A LMF2 CETN3 MAPKAPK2 CEP250 ARL3 MAP4K3 PSMB5 CETN2 CDK5RAP2 FCHO2 PLEKHA6 SLC18A2 RAB11FIP5 RRAGD CEP152 DNAH14 CEP170 TUBGCP2 KLHL12	46	0.717391	Q1MSJ5 Q96NB1 P57740 Q9P209 Q2NKX8 A1L390 O15078 O14965 Q15907 Q14194 Q96PY6 Q5VT06 O95684 Q9Y2H6 Q8IWC1 O95613 Q8N0Z3 O00139 Q9UPN4 Q9Y240 O75154 Q9BU23 P49137 Q9BV73 Q8IVH8 Q96SN8 Q0JRZ9 Q9Y2H5 Q9BXF6 Q9NQL2 O94986 Q0VDD8 Q5SW79	33	0.521739	Q1MSJ5 Q9P209 Q2NKX8 Q92914 A1L390 O15078 Q96PY6 Q5VT06 O95684 Q8IWC1 O95613 Q8N0Z3 O00139 Q9UPN4 Q9Y240 O75154 Q9BV73 Q96SN8 Q0JRZ9 Q9Y2H5 Q9BXF6 O94986 Q0VDD8 Q5SW79	24	0.565217	Q1MSJ5 Q96NB1 P57740 Q9P209 O15078 O14965 Q15907 Q14194 Q5VT06 O95684 O95613 Q8N0Z3 O00139 Q9UPN4 O75154 O15182 Q9BV73 P36405 P28074 P41208 Q96SN8 Q9Y2H5 Q9BXF6 O94986 Q5SW79 Q9BSJ2	26	0.0583931	0.215517	0.00155198	Condensate ID 27	3.4e-14	CEP152, TUBGCP2, NEK1, CEP72, PCNT, CEP250, CEP170, CDK5RAP2, CEP131, CEP43, CEP290, CEP350, CETN2
C5198		HDAC6 ZBTB21 RFXANK PPM1H SPIRE1 PFKFB2 MTMR3 PAK5 SH3RF3 MAP3K3 ATXN1 SASH1 PABIR2 PSD3 MAPK10 PPIL2 MIIP YAP1 SH3BP5L CREB3L2 VPS13D CEP112 SHANK2 ATXN1L MEX3B MAP2K4 PARP8 CRTC2 CIC CHEK1 TESK2 CBARP FAM110A WWTR1 DZIP1L CDK17 DENND4A FOXO1 SH2B3 RALGPS2 HDAC5	41	0.95122	Q9UBN7 Q9ULJ3 O14593 Q9ULR3 Q08AE8 O60825 Q13615 Q9P286 Q8TEJ3 Q99759 P54253 O94885 Q7Z309 Q9NYI0 P53779 Q13356 Q5JXC2 P46937 Q7L8J4 Q70SY1 Q5THJ4 Q8N8E3 Q9UPX8 P0C7T5 Q6ZN04 P45985 Q53ET0 Q96RK0 Q96S53 Q8N350 Q9BQ89 Q9GZV5 Q8IYY4 Q00537 Q7Z401 Q12778 Q9UQQ2 Q86X27 Q9UQL6	39	0.878049	Q9UBN7 Q9ULJ3 O14593 Q9ULR3 Q08AE8 Q13615 Q9P286 Q8TEJ3 Q99759 P54253 O94885 Q7Z309 Q9NYI0 Q13356 Q5JXC2 P46937 Q7L8J4 Q70SY1 Q5THJ4 Q9UPX8 P0C7T5 Q6ZN04 Q8N3A8 Q53ET0 Q96RK0 Q96S53 Q8N350 Q9BQ89 Q9GZV5 Q8IYY4 Q00537 Q7Z401 Q12778 Q9UQQ2 Q86X27 Q9UQL6	36	0.268293	Q9UBN7 Q08AE8 Q9NYI0 P53779 P46937 Q8N8E3 Q9UPX8 Q6ZN04 O14757 Q9BQ89 Q9GZV5	11	2.11e-07	1.57e-08	0.881051
C5200	Transcription regulators and chromatin remodelers	TAF3 SRCAP SMARCB1 SMARCA2 TAF4 BICRA PBRM1 DPF2 SMARCD1 SMARCD3 BCL7A TAF1 SMARCA4 ARID1A KPNA1 UBA3 TAF7L BICRAL RNMT BRD7 SMARCE1 CDCA7 NUP50 SMARCD2 KPNA2 SS18L1 PDIK1L DPF1 CTDSPL2 BCL7C KPNA5 ARID1B SMARCC2 BRD9 KPNA6 BCL7B SMARCC1 ARID2 ACTL6A TAF5	40	0.875	Q5VWG9 Q6ZRS2 P51531 O00268 Q9NZM4 Q86U86 Q92785 Q96GM5 Q6STE5 Q4VC05 P21675 P51532 O14497 P52294 Q5H9L4 Q6AI39 O43148 Q9NPI1 Q969G3 Q9BWT1 Q9UKX7 Q92925 P52292 O75177 Q05D32 Q8WUZ0 O15131 Q8NFD5 Q8TAQ2 Q9H8M2 O60684 Q9BQE9 Q92922 Q68CP9 Q15542	35	0.725	Q5VWG9 Q6ZRS2 P51531 O00268 Q9NZM4 Q86U86 Q92785 Q4VC05 P21675 P51532 O14497 Q5H9L4 Q6AI39 Q9NPI1 Q969G3 Q9BWT1 Q9UKX7 Q92925 O75177 Q92782 Q05D32 Q8WUZ0 Q8NFD5 Q8TAQ2 Q9H8M2 Q9BQE9 Q92922 Q68CP9 Q15542	29	0.375	P51531 Q96GM5 Q6STE5 P51532 P52294 Q9NPI1 Q969G3 Q9UKX7 Q92925 P52292 O75177 Q05D32 O15131 O60684 O96019	15	0.000107538	0.000442321	0.389165	Condensate ID 17	4.08e-08	SMARCC1, SMARCB1, TAF3, PBRM1, ACTL6A, SMARCD1, SRCAP, ARID2, SMARCA4, TAF1, SMARCC2, SMARCA2
C5201	Ribosome biogenesis complex	G3BP2 RPL14 RPL28 RPL10L LARP1 RPS7 PSRC1 RPS6KB2 EIF3D TTK RPL37A RPL5 HUWE1 RPS8 RPS14 EIF3H SERBP1 PRRC2C RPL35 GSTM3 RPS2 PARD6B NFU1 LARP4 FXR2 RPL30 RPL18 RPS10 EIF4G1 THUMPD3 RPS17 SLC12A7 RPS5 RPL26 YBX3 RPS15 RPL13 G3BP1 EIF3G ATXN2	40	0.675	Q9UN86 P50914 Q6PKG0 Q6PGN9 Q9UBS0 P33981 P46777 Q7Z6Z7 P62241 O15372 Q8NC51 Q9Y520 P42766 P15880 Q9BYG5 Q71RC2 P51116 Q07020 P46783 Q04637 Q9Y666 P61254 P16989 P26373 Q13283 O75821 Q99700	27	0.425	Q9UN86 Q6PKG0 Q6PGN9 Q9UBS0 P33981 Q7Z6Z7 Q8NC51 Q9Y520 Q71RC2 P51116 P46783 Q04637 P16989 P26373 Q13283 O75821 Q99700	17	0.8	Q9UN86 P50914 P46779 Q6PKG0 P62081 O15371 P33981 P61513 P46777 P62241 P62263 O15372 Q8NC51 Q9Y520 P42766 P21266 P15880 Q71RC2 P51116 P62888 Q07020 P46783 Q04637 P08708 P46782 P61254 P16989 P62841 P26373 Q13283 O75821 Q99700	32	0.191444	0.697575	3.46e-09	Condensate ID 21	1.79e-27	RPL18, RPL26, EIF3G, RPS17, RPS5, RPL14, RPS2, RPL35, EIF3H, RPL5, RPL28, RPL10L, EIF3D, RPL37A, SERBP1, RPS7, EIF4G1, RPL30, RPS10, RPS8, RPS14, RPS15, RPL13
C5204	Cytoskeletal organization and intracellular transport regulation	GLCCI1 STRN4 HMMR PDZRN3 ZAR1L AMOT STK24 TAOK2 DYNC1I2 AMOTL1 KANK2 SECISBP2L DNAL4 CTTNBP2 ATMIN NOS1 KANK3 N4BP2 AKAP9 TLK1 STRIP1 RCOR3 MAFF MAGEE1 PRKX BLTP3B FAM117B DYNC1LI1 CCSER2 STRN KCNQ5 AKAP5 BACH2 DYNLL1 CIZ1 STRN3	36	0.888889	Q86VQ1 Q9NRL3 O75330 Q9UPQ7 A6NP61 Q4VCS5 Q9UL54 Q13409 Q8IY63 Q63ZY3 Q93073 Q8WZ74 O43313 P29475 Q6NY19 Q86UW6 Q99996 Q9UKI8 Q5VSL9 Q9P2K3 Q9HCI5 P51817 A0JNW5 Q6P1L5 Q9Y6G9 Q9H7U1 O43815 Q9NR82 P24588 Q9BYV9 Q9ULV3 Q13033	32	0.805556	Q86VQ1 Q9NRL3 O75330 Q9UPQ7 A6NP61 Q4VCS5 Q9Y6E0 Q9UL54 Q8IY63 Q63ZY3 Q93073 Q8WZ74 O43313 Q6NY19 Q86UW6 Q99996 Q9UKI8 Q9P2K3 Q9HCI5 A0JNW5 Q6P1L5 Q9Y6G9 Q9H7U1 O43815 Q9NR82 P24588 Q9BYV9 Q9ULV3 Q13033	29	0.305556	Q9NRL3 O75330 Q9UL54 Q13409 Q63ZY3 O43313 Q86UW6 Q99996 Q9Y6G9 O43815 P63167	11	0.000110121	1.54e-05	0.737202	Condensate ID 44|Condensate ID 81	0.022971643509356602|0.022971643509356602	STRN3, N4BP2, STRIP1, STRN4|STRN3, N4BP2, STRIP1, STRN4
C5207	Actin cytoskeleton remodeling and signal transduction 1	GIT2 ABI1 SOS2 VASP ASAP3 DAB2 PTPRA PPFIA1 DOK1 CBL ASAP1 NHSL2 SOS1 MVB12A DHPS TNK2 MAP4K5 SORBS3 NCKAP1 PAK3 GAREM2 PEAK1 SH3PXD2B NCK1 ZNF511 ARHGAP17 CYLD SYNPO ARAP1 CBLB WIPF1 PIK3AP1 CC2D1A NHS	34	0.852941	Q14161 Q8IZP0 Q07890 P50552 Q8TDY4 P98082 P18433 Q13136 Q99704 P22681 Q9ULH1 Q5HYW2 Q07889 Q07912 Q9Y4K4 O60504 O75914 Q75VX8 Q9H792 A1X283 Q68EM7 Q9NQC7 Q8N3V7 Q96P48 Q13191 O43516 Q6ZUJ8 Q6P1N0 Q6T4R5	29	0.764706	Q14161 Q8IZP0 P50552 Q8TDY4 P98082 P18433 Q13136 Q99704 P22681 Q9ULH1 Q5HYW2 Q96EY5 Q07912 O60504 O75914 Q75VX8 Q9H792 A1X283 Q68EM7 Q8N3V7 Q96P48 Q13191 O43516 Q6ZUJ8 Q6P1N0 Q6T4R5	26	0.294118	Q8IZP0 P50552 Q13136 Q07889 O60504 Q9Y2A7 P16333 Q9NQC7 Q8N3V7 Q6P1N0	10	0.00109562	0.000212242	0.779628	Condensate ID 54|Condensate ID 114|Condensate ID 57|Condensate ID 122	1.8623316584790474e-07|1.8623316584790474e-07|0.0006612977528364656|0.0006612977528364656	NCK1, TNK2, DOK1, SOS1, PTPRA, CBL, VASP, ABI1, PAK3|NCK1, TNK2, DOK1, SOS1, PTPRA, CBL, VASP, ABI1, PAK3|ASAP3, ARHGAP17, ASAP1, GIT2, ARAP1, NCKAP1|ASAP3, ARHGAP17, ASAP1, GIT2, ARAP1, NCKAP1
C5208	Endosomal organization and transportation assembly 1	CNOT2 CD2AP ACTR1B CNOT6L ARPC3 CAPZB CNOT3 CAP1 NAA25 ARPC1A WASHC1 MAP2K2 MTPN TWF1 TNKS1BP1 PDGFD ARPC1B CRACD DCTN3 SVIL CNOT11 ARPC5 GGNBP2 CAPZA2 CORO2A SH3BP1 DCTN6 CAP2 CNOT1 CNOT9 CARMIL1 CNOT10 DCTN2	33	0.454545	Q9NZN8 Q9Y5K6 O75175 Q01518 A8K0Z3 Q9C0C2 Q6ZU35 O95425 Q9UKZ1 Q9Y3L3 P40123 A5YKK6 Q5VZK9 Q9H9A5 Q13561	15	0.363636	Q9NZN8 Q9Y5K6 O75175 A8K0Z3 Q9C0C2 Q6ZU35 O95425 Q9UKZ1 Q9Y3L3 A5YKK6 Q9H9A5 Q13561	12	0.69697	Q9NZN8 Q9Y5K6 P42025 Q96LI5 O15145 O75175 Q01518 Q92747 P36507 P58546 Q12792 Q9C0C2 O15143 O75935 Q9UKZ1 P47755 Q92828 Q9Y3L3 P40123 A5YKK6 Q92600 Q9H9A5 Q13561	23	0.96482	0.888538	3.33e-05	Condensate ID 47|Condensate ID 100	0.00013316853738174609|0.00013316853738174609	CAP1, ARPC1B, ACTR1B, CORO2A, SVIL, CAP2|CAP1, ARPC1B, ACTR1B, CORO2A, SVIL, CAP2
C5215	NCOR-associated transcriptional regulation (NATR)	MRTFA MLH3 TBL1X DTX3L PCIF1 ARHGEF40 PKN1 TBL1XR1 JADE1 NCOR1 SLF2 ANK3 HDAC3 FOXJ2 USP3 KAT2B GLI2 QSER1 STK38 NCOR2 DAPK3 CCDC106 PRR12 TRIM24 KANSL1L GPS2 GTF2IRD1 NRIP1	28	0.892857	Q969V6 Q9UHC1 O60907 Q8TDB6 Q9H4Z3 Q8TER5 Q16512 Q9BZK7 Q6IE81 O75376 Q8IX21 Q12955 O15379 Q9P0K8 Q92831 P10070 Q2KHR3 Q9Y618 Q9BWC9 Q9ULL5 O15164 A0AUZ9 Q13227 Q9UHL9 P48552	25	0.785714	Q969V6 Q9UHC1 Q8TDB6 Q9H4Z3 Q8TER5 Q16512 Q6IE81 O75376 Q8IX21 Q12955 Q9P0K8 Q92831 P10070 Q2KHR3 Q9Y618 Q9BWC9 Q9ULL5 O15164 A0AUZ9 Q13227 Q9UHL9 P48552	22	0.25	Q9UHC1 Q8TDB6 Q16512 Q12955 Q15208 O43293 Q9BWC9	7	0.000576762	0.000339474	0.894302	Condensate ID 17	0.0324926	NCOR1, TBL1XR1, KAT2B, HDAC3, TBL1X
C5220	SWI/SNF complex	SMARCB1 SMARCA2 BICRA PBRM1 DPF2 SMARCD1 SMARCD3 BCL7A SMARCA4 ARID1A BICRAL BRD7 SMARCE1 CDCA7 NUP50 SMARCD2 SS18L1 DPF1 BCL7C ARID1B SMARCC2 BRD9 BCL7B SMARCC1 ARID2 ACTL6A	26	0.884615	P51531 Q9NZM4 Q86U86 Q92785 Q96GM5 Q6STE5 Q4VC05 P51532 O14497 Q6AI39 Q9NPI1 Q969G3 Q9BWT1 Q9UKX7 Q92925 O75177 Q8WUZ0 Q8NFD5 Q8TAQ2 Q9H8M2 Q9BQE9 Q92922 Q68CP9	23	0.846154	P51531 Q9NZM4 Q86U86 Q92785 Q4VC05 P51532 O14497 Q6AI39 Q9NPI1 Q969G3 Q9BWT1 Q9UKX7 Q92925 O75177 Q92782 Q8WUZ0 Q8NFD5 Q8TAQ2 Q9H8M2 Q9BQE9 Q92922 Q68CP9	22	0.384615	P51531 Q96GM5 Q6STE5 P51532 Q9NPI1 Q969G3 Q9UKX7 Q92925 O75177 O96019	10	0.00131955	4.13e-05	0.395566	Condensate ID 17	1.54e-06	SMARCC1, SMARCB1, PBRM1, ACTL6A, SMARCD1, SMARCA4, ARID2, SMARCC2, SMARCA2
C5221	Cytoskeletal organization and cell adhesion dynamics	PCDHGB1 GPBP1L1 USP33 TGFB1I1 LPXN ENAH TNS1 CORO2B GIT1 LDB3 PTK2 MYH2 CUTA LRCH4 MLF2 SDC1 TNS3 TRIM62 PXN ZYX ASCC2 LPP FBXO28 VIPR2 TLE2	25	0.84	Q9Y5G3 Q9HC44 Q8TEY7 O43294 O60711 Q8N8S7 Q9HBL0 Q9Y2X7 O75112 Q05397 Q9UKX2 O75427 Q15773 P18827 Q68CZ2 P49023 Q15942 Q9H1I8 Q93052 Q9NVF7 Q04725	21	0.76	Q9Y5G3 Q9HC44 O43294 Q8N8S7 Q9HBL0 Q9Y2X7 O75112 Q05397 Q9UKX2 O75427 Q15773 P18827 Q68CZ2 P49023 Q15942 Q9H1I8 Q93052 Q9NVF7 Q04725	19	0.28	Q8TEY7 Q9UQ03 Q9Y2X7 Q05397 P49023 Q9H1I8 Q93052	7	0.0081341	0.00179484	0.806896	Condensate ID 54|Condensate ID 114	0.023176086977890552|0.023176086977890552	PTK2, ZYX, PXN, TGFB1I1|PTK2, ZYX, PXN, TGFB1I1
C5224	Regulation of cell cycle and gene expression	CSDC2 IER2 PPME1 PABIR1 LIMD1 ENSA SGO1 ZNF462 SET PPP2R3B RBM7 IER5 PPP2R1A ZNF106 MAST4 ZCCHC8 CTIF SERTAD2 SERTAD4 PPP2R3C PRR14 SIK2 PPP2R1B CDCA4	24	0.791667	Q9BTL4 Q9Y570 Q96E09 Q9UGP4 O43768 Q5FBB7 Q96JM2 Q01105 Q9Y5P8 Q9Y580 Q5VY09 Q9H2Y7 O15021 Q6NZY4 O43310 Q14140 Q9BWN1 Q9H0K1 Q9BXL8	19	0.75	Q9Y534 Q9BTL4 Q96E09 Q9UGP4 O43768 Q5FBB7 Q96JM2 Q01105 Q9Y580 Q5VY09 Q9H2Y7 O15021 Q6NZY4 O43310 Q14140 Q9NUC0 Q9BWN1 Q9H0K1	18	0.375	Q9Y570 Q5FBB7 Q01105 Q9Y580 P30153 Q9H2Y7 Q9H0K1 P30154 Q9BXL8	9	0.0354847	0.00306304	0.443773
C5225	Endosomal organization and transportation assembly 2	CNOT2 CD2AP ACTR1B CNOT6L CAPZB CNOT3 CAP1 WASHC1 MTPN TWF1 PDGFD TNKS1BP1 CRACD DCTN3 CNOT11 GGNBP2 CAPZA2 SH3BP1 DCTN6 CNOT1 CNOT9 CARMIL1 CNOT10 DCTN2	24	0.541667	Q9NZN8 Q9Y5K6 O75175 Q01518 A8K0Z3 Q9C0C2 Q6ZU35 Q9UKZ1 Q9Y3L3 A5YKK6 Q5VZK9 Q9H9A5 Q13561	13	0.458333	Q9NZN8 Q9Y5K6 O75175 A8K0Z3 Q9C0C2 Q6ZU35 Q9UKZ1 Q9Y3L3 A5YKK6 Q9H9A5 Q13561	11	0.708333	Q9NZN8 Q9Y5K6 P42025 Q96LI5 O75175 Q01518 P58546 Q12792 Q9C0C2 O75935 Q9UKZ1 P47755 Q9Y3L3 A5YKK6 Q92600 Q9H9A5 Q13561	17	0.771806	0.559683	0.000272842
C5228	RNA metabolism and nuclear transport regulation	ZFR RBMXL1 MRE11 HNRNPA2B1 C1orf226 QKI EWSR1 HNRNPA3 NUP54 FIP1L1 SAFB2 HNRNPR HNRNPUL2 SRSF3 HNRNPL HNRNPDL ARIH1 SAFB SYNCRIP PRMT1 HNRNPU PSME3 KHDRBS3	23	0.826087	Q96KR1 Q96E39 P49959 P22626 A1L170 Q01844 P51991 Q6UN15 Q14151 O43390 Q1KMD3 P84103 P14866 O14979 Q9Y4X5 Q15424 O60506 Q00839 O75525	19	0.869565	Q96KR1 Q96E39 P49959 P22626 A1L170 Q96PU8 Q01844 P51991 Q7Z3B4 Q6UN15 Q14151 O43390 Q1KMD3 P84103 P14866 O14979 Q15424 O60506 Q00839 O75525	20	0.869565	Q96KR1 Q96E39 P49959 P22626 Q96PU8 Q01844 P51991 Q6UN15 Q14151 O43390 P84103 P14866 O14979 Q9Y4X5 Q15424 O60506 Q99873 Q00839 P61289 O75525	20	0.0166314	4.25e-05	2.54e-07	Condensate ID 28	1.22e-06	HNRNPR, FIP1L1, HNRNPA3, HNRNPA2B1, HNRNPL, HNRNPU, SRSF3, HNRNPDL
C5232	P-body	PLEK2 EIF4E EDC4 BLOC1S5 MEMO1 LSM14A PHKG2 RCOR2 PHLDB1 DCP1B AGO3 SMG5 EIF4ENIF1 KCTD8 EDC3 DCP1A PATL1 DDX6 EXOSC4 BRAF	20	0.75	P06730 Q6P2E9 Q8TDH9 Q8ND56 Q8IZ40 Q86UU1 Q8IZD4 Q9UPR3 Q9NRA8 Q6ZWB6 Q96F86 Q9NPI6 Q86TB9 P26196 P15056	15	0.6	Q6P2E9 Q8TDH9 Q8ND56 Q8IZ40 Q86UU1 Q8IZD4 Q9NRA8 Q6ZWB6 Q96F86 Q9NPI6 Q86TB9 P15056	12	0.7	P06730 Q6P2E9 Q8ND56 Q86UU1 Q8IZD4 Q9H9G7 Q9NRA8 Q6ZWB6 Q96F86 Q9NPI6 Q86TB9 P26196 Q9NPD3 P15056	14	0.115721	0.137044	0.00117404
C5240	Regulation of gene expression and cell cycle progression	ZCCHC8 CSDC2 PRR14 IER2 ZNF462 SET SIK2 PPP2R3B SGO1 RBM7 SERTAD2 PABIR1 IER5 LIMD1 SERTAD4 MAST4	16	0.875	Q6NZY4 Q9BWN1 Q9BTL4 Q96JM2 Q01105 Q9H0K1 Q9Y5P8 Q5FBB7 Q9Y580 Q14140 Q96E09 Q5VY09 Q9UGP4 O15021	14	0.9375	Q6NZY4 Q9Y534 Q9BWN1 Q9BTL4 Q96JM2 Q01105 Q9H0K1 Q5FBB7 Q9Y580 Q14140 Q96E09 Q5VY09 Q9UGP4 Q9NUC0 O15021	15	0.25	Q01105 Q9H0K1 Q5FBB7 Q9Y580	4	0.0164649	6.33e-05	0.85297
C5241	Endocytic pathway regulation and vesicle trafficking	AP2A2 AAK1 SNX9 AP1B1 EPS15L1 FCHSD1 FCHSD2 AP2A1 EPS15 DNM3 AMPH SYNJ1 AAGAB PICK1 NECAP2 ITSN2	16	1	O94973 Q2M2I8 Q9Y5X1 Q10567 Q9UBC2 Q86WN1 O94868 O95782 P42566 Q9UQ16 P49418 O43426 Q6PD74 Q9NRD5 Q9NVZ3 Q9NZM3	16	0.5625	Q2M2I8 Q9UBC2 Q86WN1 O94868 P42566 P49418 O43426 Q9NVZ3 Q9NZM3	9	0.625	O94973 Q2M2I8 Q9Y5X1 Q10567 Q9UBC2 O95782 Q9UQ16 P49418 O43426 Q9NZM3	10	0.000241629	0.264667	0.019398	Condensate ID 74	1.78e-17	EPS15, AMPH, AAK1, EPS15L1, AP1B1, NECAP2, AP2A2, SYNJ1, DNM3, AP2A1, SNX9
C5254	NSL-MLL complex	PHF20 KMT2C ASH2L MSL3 KMT2A HCFC2 ATN1 MSL1 NCOA6 KANSL1 KANSL3 KMT2B KAT8 MCRS1	14	1	Q9BVI0 Q8NEZ4 Q9UBL3 Q8N5Y2 Q03164 Q9Y5Z7 P54259 Q68DK7 Q14686 Q7Z3B3 Q9P2N6 Q9UMN6 Q9H7Z6 Q96EZ8	14	0.857143	Q9BVI0 Q8NEZ4 Q9UBL3 Q8N5Y2 Q03164 Q9Y5Z7 P54259 Q68DK7 Q14686 Q7Z3B3 Q9P2N6 Q9UMN6	12	0.142857	Q03164 Q96EZ8	2	0.000685585	0.00230351	0.976787	Condensate ID 51|Condensate ID 106|Condensate ID 17	0.0009284288646411957|0.0009284288646411957|0.0013796420008229363	MSL3, PHF20, MCRS1, MSL1, HCFC2|MSL3, PHF20, MCRS1, MSL1, HCFC2|KMT2C, KAT8, KMT2A, ASH2L, KMT2B
C5255	RNAse mitochondrial RNA processing (MRP) complex	RPP30 MAGED2 POP5 RPP25L GON7 RPP38 POP4 RPP14 RPP40 C18orf21 POP7 OSGEP POP1 RNASEH1	14	0.428571	Q9UNF1 Q8N5L8 Q9BXV9 Q32NC0 Q99575 O60930	6	0.428571	Q9UNF1 Q8N5L8 Q9BXV9 Q32NC0 Q99575 O60930	6	0.714286	P78346 Q9UNF1 Q8N5L8 P78345 O95707 O95059 O75818 O75817 Q99575 O60930	10	0.937027	0.672379	0.00501607
C5257	Large ribosomal subunit	RPS10 EIF4G1 RPL35 RPL14 RPL10L NFU1 LARP1 RPL30 LARP4 RPL5 G3BP1 RPL13 RPS8 SERBP1	14	0.785714	P46783 Q04637 P42766 P50914 Q6PKG0 Q71RC2 P46777 Q13283 P26373 P62241 Q8NC51	11	0.5	P46783 Q04637 Q6PKG0 Q71RC2 Q13283 P26373 Q8NC51	7	0.857143	P46783 Q04637 P42766 P50914 Q6PKG0 P62888 Q71RC2 P46777 Q13283 P26373 P62241 Q8NC51	12	0.116131	0.46424	0.000109229	Condensate ID 21	1.08e-12	SERBP1, RPS8, RPL35, EIF4G1, RPL5, RPL10L, RPL14, RPL13, RPL30, RPS10
C5263	Regulation of cellular architecture and autophagy	NUMA1 TNIK BEGAIN TECPR1 TRAK2 ABI2 NAV2 BANP RNF20 ATG16L2 ATG12 CENPF	12	1	Q14980 Q9UKE5 Q9BUH8 Q7Z6L1 O60296 Q9NYB9 Q8IVL1 Q8N9N5 Q5VTR2 Q8NAA4 O94817 P49454	12	0.916667	Q14980 Q9UKE5 Q9BUH8 Q7Z6L1 O60296 Q9NYB9 Q8IVL1 Q8N9N5 Q5VTR2 O94817 P49454	11	0.416667	Q14980 Q9BUH8 Q9NYB9 Q5VTR2 P49454	5	0.00194421	0.00115495	0.395183
C5266	Ribosome biogenesis and RNA processing	SPRYD4 BMS1 SP100 RALYL PBX2 SWSAP1 MEIS2 PBX3 SPIDR DNAAF2 RALY RCL1	12	0.75	Q14692 P23497 Q86SE5 P40425 O14770 P40426 Q14159 Q9NVR5 Q9UKM9	9	0.833333	Q14692 P23497 Q86SE5 P40425 Q6NVH7 O14770 P40426 Q14159 Q9NVR5 Q9UKM9	10	0.333333	Q14692 P23497 Q86SE5 Q9Y2P8	4	0.214165	0.0083476	0.63335	Condensate ID 12	0.00406007	PBX3, PBX2, MEIS2
C5275	Amyloid precursor protein complex 1	APBA3 NFX1 APP APBA2 USP20 RNF25 APLP2 TJAP1 APLP1 IQSEC2	10	1	O96018 Q12986 P05067 Q99767 Q9Y2K6 Q96BH1 Q06481 Q5JTD0 P51693 Q5JU85	10	0.9	O96018 Q12986 P05067 Q99767 Q96BH1 Q06481 Q5JTD0 P51693 Q5JU85	9	0.4	Q12986 P05067 Q96BH1 Q5JU85	4	0.00551054	0.00476137	0.466136
C5284	mRNA surveillance and decay pathway	LSM4 PRMT5 LSM7 TUT1 KCTD10 LSM1 CLNS1A WDR77 XRN1	9	0.444444	Q9Y4Z0 Q9H6E5 P54105 Q8IZH2	4	0.444444	Q9Y4Z0 Q9H6E5 P54105 Q8IZH2	4	0.777778	Q9Y4Z0 O14744 Q9UK45 O15116 P54105 Q9BQA1 Q8IZH2	7	0.894945	0.646623	0.00975711	Condensate ID 6	0.0111784	LSM1, XRN1, CLNS1A
C5301	Signal recognition particle (SRP) associated protein translocation	SRP68 SRP54 MTHFD2 CPNE5 MAPK11 MOV10 SRP14	7	0.285714	Q9UHB9 Q9HCH3	2	0		0	1	Q9UHB9 P61011 P13995 Q9HCH3 Q15759 Q9HCE1 P37108	7	0.979849	1	0.000550029	Condensate ID 21	0.0125111	SRP68, SRP54, SRP14
C5309	Septin complex 1	SEPTIN3 SEPTIN8 CDC42EP4 SEPTIN6 RGS3 SEPTIN4 FLOT2	7	0.857143	Q9UH03 Q92599 Q9H3Q1 Q14141 P49796 O43236	6	0.285714	Q9H3Q1 P49796	2	0.857143	Q9UH03 Q92599 Q9H3Q1 Q14141 O43236 Q14254	6	0.151776	0.90095	0.00796216	Condensate ID 43|Condensate ID 78	0.03776813117525719|0.03776813117525719	SEPTIN6, CDC42EP4, SEPTIN8|SEPTIN6, CDC42EP4, SEPTIN8
C5322	Chromatin remodeling and transcriptional regulation 2	ZNF446 CDYL SCAND1 ZNF217 TGIF2 CHD5	6	1	Q9NWS9 Q9Y232 P57086 O75362 Q9GZN2 Q8TDI0	6	1	Q9NWS9 Q9Y232 P57086 O75362 Q9GZN2 Q8TDI0	6	0.166667	Q8TDI0	1	0.0441983	0.00865911	0.919425	Condensate ID 17	0.0168329	CHD5, CDYL, ZNF217
C5331	Septin complex 2	SEPTIN3 CDC42EP4 SEPTIN6 SEPTIN8 SEPTIN4	5	1	Q9UH03 Q9H3Q1 Q14141 Q92599 O43236	5	0.2	Q9H3Q1	1	1	Q9UH03 Q9H3Q1 Q14141 Q92599 O43236	5	0.0743558	0.951295	0.00470449	Condensate ID 43|Condensate ID 78	0.013511590073489472|0.013511590073489472	SEPTIN6, CDC42EP4, SEPTIN8|SEPTIN6, CDC42EP4, SEPTIN8

## Sheet: Table4
Supplementary Table 4 | SEC-MS validation
Assembly ID	Annotation	Overlap with known assembly	Proteins	Number of Proteins	Number of proteins detected	Significance p-value	Significance wilcoxon statistic	Significance FDR	Number of unexpected proteins	Unexpected proteins	Significance p-value, unexpected proteins analysis	Significance wilcoxon statistic, unexpected proteins analysis	Significance FDR, unexpected proteins analysis	Significance p-value (PrInCE)	Significance wilcoxon statistic (PrInCE)	Significance FDR (PrInCE)
C5148	Cytosol	High	MAN1B1 ARNT KYAT3 TUSC2 INTS7 HDDC3 ARL13B DAB2 RGS14 CES2 TP53BP2 TRDN RUFY1 TXNDC11 FRYL ITGB1BP1 REEP5 VENTX SEC24C MAP2K2 LRRC8C NUDCD2 DGKE MMUT PRKDC ACBD5 TBCC MAGI1 ZC3H15 AAMDC CHST14 RETREG3 CDC25B RDH14 CTNND2 ATXN7L1 ADISSP RCCD1 HOMER1 TRAPPC3 ARAP1 TUBA4A NAGK DDX19B USP34 CRELD1 TRPC4AP RANGAP1 GIGYF2 KIF17 PPP1R13B IQGAP1 BBC3 GOLGB1 DPY19L4 TTC9C DBT SEPTIN8 TNFAIP2 RPS6KB2 COL4A…	3074	1761	9.23726e-36	12.4278	8.38743e-35						1.03715e-26	10.6338	8.07493e-26
C5149	Nucleus	High	ARNT DPH2 POLR2C PBX2 INTS7 CDCA8 DDX46 DDX56 MTMR7 CBX5 GLE1 FIP1L1 DENND2B C1orf52 ATXN7L1 GTF3C5 PACSIN1 POGK FHIP2A PRMT1 CHD4 KDM5A MPHOSPH6 POLR2I JADE1 PIK3CB INTS13 MMS22L ATG12 CBX8 RBM27 RSL1D1 HMBOX1 KCTD13 NCOR2 GTF2H1 SMARCD2 GLMN MED18 DROSHA HNRNPU GSK3B PHLDB3 POLR3B PIP4K2C DDI2 RNF111 ATXN7 ARID4A FAM219A PPHLN1 NELFCD MACROH2A2 CHAMP1 LENG8 ZNF692 ZFP62 KIF22 SCAND1 BCL2L2 N4BP…	1789	1084	0	85.4497	0						0	72.2032	0
C5150	Endomembrane	Partial	MAN1B1 SYAP1 ARNT SPAST LAMTOR4 PRKAA2 CHM BCAM INTS7 RPS6KC1 RNF213 ARL13B SDF4 PHKB TRDN RUFY1 TBL2 REEP5 STXBP3 SEC24C LRRC8C MOSPD2 DGKE CACNB3 ASIC4 COG7 NCOA4 GPC6 ACBD5 PRKDC RIPK2 ATP11B ERGIC2 NUP85 RNF167 H6PD RABGGTB GFPT1 RAB3GAP1 CHST14 RETREG3 LNPK RDH14 SYDE1 NXPE3 PBXIP1 NCAPH2 XAB2 SREBF2 SLC30A1 ITM2B WNT3A CDK5RAP3 GAA TBC1D22A GRB10 UCKL1 AP1S1 GOLM2 MSTO1 CHPF ADCY6 USP34 CRE…	1107	487	0	52.3027	0						0.0880524	1.35285	0.165478
C5151	Nucleoplasm	Partial	FLYWCH2 PHF20L1 TBC1D2 SMARCB1 RCC1 SMARCA2 ARNT TGS1 FOS POLR2C CREBRF RBM22 DPH2 INTS7 PER2 RBMXL1 PBX2 CDK12 EHMT2 L3MBTL2 CSNK2A1 NBR1 PHF3 TAF9 RBM38 ANAPC7 CCNA1 MTMR7 CNOT7 CBX5 ANAPC5 TCF4 WDR13 EED C1S MED17 RNMT FIP1L1 RAC1 SAFB2 CDK6 TLNRD1 MED4 PPP4R3A ATN1 AUTS2 SMARCAL1 SFPQ DENND2B ZC3H3 C1orf52 EPC2 EFTUD2 NXPE3 RPAP1 ESS2 PGP RAD50 XAB2 GTF3C5 NR1D1 TRAK2 ZMYM2 MTF2 POGK SH3BGRL2…	1034	627	0	43.0515	0						0	67.0656	0
C5152	Mitochondrion	High	SFXN5 NRDE2 GFER GLUD1 MRPL41 TTLL4 IVD PCDHAC2 PSMG4 DCTD NDUFA13 MRPL51 WDR70 ETHE1 PRORP WDR54 MIPEP NARS2 LRRC57 FRMD6 ZNF467 EIF2A TSFM KIAA0930 POLG TXN2 SFXN3 GPD2 LONP1 LYPD3 TIMM9 GOLPH3L NDUFV1 CTU2 AGK MRPS22 ZNF428 MRPL12 POLG2 EARS2 KLHL29 AARS2 TSPAN15 MRPL54 DYRK4 MCCC1 HKDC1 MRPS25 RAB12 GMFB MTERF3 IDH2 MRPL58 HEATR1 ECH1 PTRH2 PMPCA ATP5F1A UQCRC1 PRAF2 DLD AFF1 SLC22A5 TMEM70 P…	511	301	0.0393285	1.75853	0.0901776						1	-11.3369	1
C5153		Partial	TBC1D2 ANKRD27 TUSC2 MIS18BP1 LRCH3 CNOT6L HDDC3 DAB2 CAMKK1 MAP2K2 PNMA1 RIOK3 PRKAR1A KLHL13 RIPK2 TBCC ZNF598 FMR1 RNF167 CCNB1 TOLLIP LRRC46 ATXN7L1 VPS11 TRAPPC3 ARAP1 NQO2 FGF13 URGCP TRPC4AP GIGYF2 SNUPN PARP14 BFSP2 BBC3 TAOK2 TAX1BP1 HOMER2 RPS6KB2 MTR HSPBP1 ZNF800 WDR26 HBS1L DOK4 NRBP2 TARS3 TNIP2 CCZ1B CCT8 GID4 AHCYL2 PDCL CIT CLNS1A NUMB RBMS3 SDSL SHB SMAD4 DYNC1I2 SYTL4 NUDT3 PDC…	500	333	0.99956	-3.32601	0.99956						8.18767e-143	25.417	1.98324e-141
C5154	Nucleoli	Partial	TP53TG5 SETD7 TAF1B TOP2A ZNF768 CENATAC CDCA8 SPATS2 USP37 H2AX ASCC3 DDX56 ERI1 RIOX2 RPP25L PYM1 CBX5 GLE1 PHC3 KAT2B RPL22 URB1 NOM1 PES1 RPS19BP1 ESF1 SRP68 SPC24 BUD13 MCEE MDM4 CAPSL RPS3A MPHOSPH6 RRP1 NKRF EXOSC2 HSBP1 ENSA ATXN7L2 PRR3 MYH15 ZFP91 ZNF800 BCAS3 INCENP RPF1 UHRF1 CBX8 LAS1L RSL1D1 ESCO2 RBBP5 BMS1 ZCCHC9 UPF1 PARP10 CENPC NOC4L IQGAP3 XPC ZNF354C MACROH2A2 RBBP6 ZNF414 TE…	413	246	0	73.5471	0						0	46.9224	0
C5155	Nuclear speckles	Partial	TGS1 RBM22 CDK12 LMTK2 ZNF843 DDX46 CHD5 L3MBTL2 CSNK2A1 CBX5 SNRPA ILRUN C1S MED17 CHTOP PPP4R3A AUTS2 DENND2B EFTUD2 XAB2 ESS2 GTF3C5 TRIP12 BCLAF1 FHIP2A PRMT1 RBM25 SERPINB13 ERCC3 DDX42 GPATCH8 PPRC1 PRPF4B SAP30BP DAZAP2 RBM27 H1-4 GTF2H1 PHF8 SREK1 SRPK1 AP2A1 HIKESHI KMT2A DROSHA THOC5 EXOSC7 PHLDB3 SNRPB2 PHAF1 NEUROG3 CCDC12 JMJD6 RAB12 GEMIN7 POLR3B HDAC4 PIP4K2C GMEB2 RNF111 GNAQ INTS…	366	229	2.83174e-296	36.7696	1.07134e-294						6.79755e-292	36.4944	2.46978e-290
C5156	Plasma membrane	Partial	PHF20L1 KPTN SMOC1 DIAPH3 CCNT2 TXNDC11 NOTCH3 VSIG4 SUCLG2 AKAP11 KMT2D ADD1 MYO5B CDC25B ERLIN2 WDR12 RCCD1 PLD1 LSR HOMER1 AKAP12 EDIL3 ANKIB1 PALM2AKAP2 CTNNB1 ATP6V0C KIF17 YIPF4 PPP1R13B WASF2 IQGAP1 GLRX HUNK GRAMD1A ISLR SCRIB PER1 MYBL2 CTTN SRPK1 FZD6 HRH1 USP20 ATP6V0A2 LRRC15 ENC1 AGRN SDC4 OBSCN ZBTB33 FAM210B CYTH2 DBN1 EPB41L2 TRMT1 UBQLN2 SLC41A3 KANSL2 SYTL2 TTLL5 PNISR RAD51C PR…	353	198	1.19301e-137	24.9456	2.46195e-136						6.88265e-86	19.6059	1.07173e-84
C5157	Cytoskeleton organization and intracellular signaling		SH2D5 SEPTIN2 PAK5 RGS14 MAPKBP1 TP53BP2 ITGB1BP1 YWHAB FRYL RBM23 SPICE1 CREB3L2 EEF1AKMT3 DOCK4 MAGI1 GSN CTNND2 SNX24 SYNJ2 RRAGD PPP1R3E ANKS1A LPIN3 SEPTIN8 CEP290 MAP3K2 RWDD4 PPIL2 VPS13D GPX8 MAP3K20 CRTC2 CCT8 CDK14 LPIN1 RFX7 BECN1 EDC4 HDAC4 KLC2 AFDN PSD3 UACA ZC3H12C RMDN1 SEPTIN5 JCAD FAM216A RAF1 KIF2C PEAK1 KSR1 MEX3B CFAP410 MICALL1 STARD13 PIK3R4 CLK3 CDK17 TAX1BP3 ATP6V1H SH3RF…	343	194	4.32378e-73	18.0449	5.16577e-72						5.27107e-69	17.5175	7.18183e-68
C5158	Cellular metabolism and vesicular transport regulation		ADK SNX2 TRIP10 TPD52 DPYSL2 GNPDA1 VENTX PDLIM2 NUDCD2 MMUT AZU1 ENO2 ZC3H15 GABPB1 AAMDC BLVRA ADISSP PGP GCLM NANS GINS1 RAB14 PPM1A NAGK RBP1 DDX19B OGFR DCXR BEND3 DCPS SNX27 TTC9C RELA SMCHD1 INTS13 SWAP70 AKR7A2 NADSYN1 CMPK1 STAT3 ISL2 SMS STMN3 AP1M2 PGLS HOXC9 ABTB1 TTC1 RNF151 RECQL OTUB1 CPOX PPA2 UBA2 SLK FAF1 PFAS NT5C SPR BROX ACAT2 AMDHD2 IST1 LDB2 TRIM25 SEPHS1 RTCA PTRHD1 C19orf…	328	293	1.91914e-190	29.4122	4.8405e-189						0	42.0776	0
C5159	Intracellular signaling and cell migration supercomplex	Partial	CKAP5 MMP15 KLC1 CDK7 PALM SUMF2 ANKLE2 MCAM PPP1R18 CEP63 SMOC1 CTNNA1 RGS3 DIAPH3 CEP295 SAMHD1 CCNT2 TXNDC11 NRAS CORO1B ZNF407 NOTCH3 CCDC22 SUCLG2 EPHA2 ODR4 KMT2D PKP4 TNKS1BP1 MPZL1 HAUS7 ARRB2 ADD1 ENG PACS1 MYO5B FAM171A1 DCBLD2 ACTR10 CDC25B PIP4K2A PDLIM1 SSH1 TWF2 WDR12 CX3CL1 FBXO16 PLD1 LSR TUBGCP5 AKAP12 EDIL3 FBXW11 CSPG4 RAB27B NF2 PALM2AKAP2 TRPM4 FOXN3 CDCA4 AIFM2 ANKIB1 MYL4 I…	249	142	6.91674e-133	24.5027	1.30842e-131						2.85682e-139	25.0945	6.22786e-138
C5160	Chromatin factors	Partial	RBL1 SHPRH LIN9 SMARCB1 USP1 PHF20L1 SMARCA2 L3MBTL1 TBC1D2 BICRA PWWP2A PBX2 ING2 CDC27 EHMT2 L3MBTL2 ERCC6 TAF9 EMSY CCNA1 ANAPC7 CHD3 MTA3 IKZF5 ANAPC5 UBA3 UBN1 CCNE1 EED MBD2 RNMT ZMYM3 EP400 ATN1 TGIF2LX CDK1 IKZF2 PHF21A C1orf52 EPC2 MIER3 KDM1A SIN3A ANAPC10 MAU2 CDKN2D ZMYM2 TSHZ3 MTF2 RALYL SMARCC1 KPNA6 CCND1 ACTL6A CARM1 CHD4 BUB1 TSHZ2 MRGBP KDM5A TAF3 GATAD2A XRN2 CCNA2 MIER1 BORA C…	246	146	3.02991e-83	19.2938	4.58527e-82						1.25614e-188	29.2698	3.91197e-187
C5161	Golgi apparatus	Partial	SYAP1 B4GALT1 KIAA0319L ATP7A EVI5 LTBR TMEM192 LRRTM1 APLP2 SDF4 PHKB PPP2R5C PSMD11 MPP1 ZDHHC17 NBEA LRRC8C QSOX2 GALNT2 TGOLN2 CACNB3 ASIC4 CAV1 COG7 MGAT2 CHRM4 GPC6 GORASP2 ENTPD4 HOOK2 SYCE3 CLASP2 TRRAP PFDN6 STX6 GAK SACM1L GOLGA5 SYDE1 ULBP3 MAN1A1 ITM2B TBC1D22A PISD GRB10 FAAP24 GLB1 GOLM2 MED13L RHOF ADCY6 ATP6V1B2 EMILIN3 TNRC6A CIAO1 TMEM74 ACBD3 GORASP1 MARF1 FAM174A IFT57 GDPD5 S…	214	76	1.52366e-10	6.29635	8.64676e-10						0.996916	-2.73872	1
C5162	Intracellular protein transport and DNA repair		NUP133 DAGLB SPAST IKBKG PDS5B RNF213 MEN1 C3orf18 HOOK3 EVI5L DCUN1D5 ILVBL NPHP4 SATB2 DGKE NF1 PRKDC UTP20 FANCA PTPRD USP24 NUP85 EIF2B4 ORC5 THADA MROH1 XPOT RIGI SC5D PBXIP1 NCAPH2 XAB2 EXOC6 EIF2B5 IKBKB SNX30 RGP1 CDK5RAP3 NCDN UCKL1 NABP2 DOCK5 INTS4 INTS12 USP34 CD226 TNPO3 COMTD1 DOCK1 SSTR2 EFNB2 RB1 FZD10 MOSPD2 AP5S1 LTN1 KNTC1 SPG11 SLC39A6 ZMYM1 EIF2B2 HTT SNX25 IP6K1 EIF2B3 FANCD…	212	99	1.08808e-107	22.0127	1.89995e-106						9.90634e-30	11.2638	7.99845e-29
C5163	Nuclear splicing speckle	High	BRD1 IQUB SPINDOC LMTK2 FNBP4 LMNA ZNF843 SON CHD5 RPLP2 SNRPA GTF2E2 GADD45A ILRUN GTF2H4 WASHC5 MED17 CHTOP SF3B4 NMT2 ALMS1 AFG2B SNRPA1 UFC1 ZNF446 VPS72 HEXIM2 TRIP12 CWF19L2 BCLAF1 FHIP2A SMURF2 WRN CWC22 ZNF395 RBM25 SERPINB13 PLRG1 TNIP1 TSC22D3 PRPF19 ZC3H14 SF3B1 RBM15B GPATCH8 ASAP3 LIMK1 WBP11 TAB1 POLR2D CDYL SLC4A1AP SRSF11 HAUS2 TOP3B CSTPP1 NEFL POMP AP5Z1 PRPF4B DPCD BCAS2 DAZAP2…	185	117	3.74445e-93	20.4392	6.07136e-92						1.86434e-85	19.5552	2.70951e-84
C5164	Preribosome	Partial	UTP3 DDX27 TP53TG5 RBM28 SETD7 TAF1B TOP2A DHX57 NOL10 GNL2 CENATAC LIN28B CDCA8 USP37 ZNF16 DNMBP NOL6 SENP3 HMGA1 DDX56 GTPBP4 RIOX2 NOP14 PURG C12orf43 PYM1 NOP53 DHX33 ASXL1 WDR36 NAT10 GLE1 C18orf21 AATF NEPRO DDX31 SMG6 POP5 GZF1 KRI1 C1D DDA1 UBE2I NOM1 PES1 RPS19BP1 SRFBP1 NOL12 ESF1 IMP4 RRP7A TNNI1 MCEE RPS3A LARP4B MPHOSPH6 RRP1B RBM34 HOMEZ RRP1 NKRF ZNF689 ZNF787 DDX21 SRSF5 ZFP91 RR…	180	103	2.76963e-290	36.3928	8.98153e-289						6.87459e-133	24.5029	1.36242e-131
C5165	Extracellular matrix organization and signaling modulation		CNPY4 FST MAP3K6 PASK P3H2 C1GALT1 POGLUT3 FAM81A PCOLCE POGLUT2 PRCP PTPRK UHMK1 LTBP2 ATP11B CTSF H6PD CHST14 ARSA NXPE3 ADAMTS12 MYCBPAP EOGT C1orf54 NOTCH1 DKK3 ATP11A TCTN3 TGFB2 SLC9A6 GAA DPP7 WNT3A NCEH1 CHPF CCBE1 LGALS3 NID1 PVR TTC13 ABCA2 FSTL1 ADAMTSL3 COLQ TIMP3 MET DPY19L4 SCARB1 SQSTM1 LAMB2 FKBP14 B4GALT5 CEMIP2 PKD2 CD276 LOXL2 PRPF39 NPC1 MMP2 LOXL4 ITGAV TRIM68 COL6A2 PAM ATRN…	172	82	0.0859713	1.36599	0.174245						1	-5.74445	1
C5166			OTULINL SCO2 FAM241B SLC30A2 SERINC1 CHP1 ST7 PCDHB14 TRDN ARL6IP1 WDFY3 TMEM68 ASMTL STXBP3 TMEM9 POLD3 NCOA4 ENDOD1 DAD1 ANO6 SNX14 FCSK PLSCR1 RETREG3 PA2G4 ANKH SREBF2 FKRP ADGRL2 SLC30A1 ANKMY2 BMPR2 UGGT1 TMEM161A AP1S1 MSTO1 IL1RAP CRELD1 TMEM169 HCST DYNC2LI1 GPAA1 KDELR3 SURF4 SLC46A1 RTN1 ATPAF2 SLC30A5 TNFAIP2 CERS5 PIGN DNAJC16 SLC39A10 ITFG1 NSF LYPLAL1 OPA3 RNF5 ITPRIP EXOC3L2 VPS36…	153	44	2.32113e-19	8.92049	1.81689e-18						0.0779224	1.41919	0.154428
C5167	Intracellular signaling and cytoskeletal dynamics		MAST2 MAST1 TAOK1 SH2D5 CGN PAK5 STK4 ATXN1 SASH1 TP53BP2 MAPKBP1 YWHAE YWHAB RGS12 LURAP1 MAPK10 CGNL1 RALGPS2 CREB3L2 CDC42BPG SIPA1 GAPVD1 CEP112 SHANK2 MAPK8IP1 DOCK4 WNK1 MAPK9 TEAD2 CEP89 MAP2K4 MPRIP CHEK1 CEP95 KLC4 WWTR1 PPP1R3E LPIN2 RAB11FIP1 ARHGAP21 ZNF395 ANKS1A SH2B3 KIF5B PACS2 LPIN3 HDAC6 ZBTB21 PRKCI MTMR3 ARAF PABIR2 EPN2 MAP3K2 PPIL2 SNTB2 AHNAK2 SH3BP5L LMO7 VPS13D SAMD4A TBC…	152	83	4.09825e-73	18.0479	5.16577e-72						9.18933e-33	11.8632	8.01309e-32
C5168	Microtubules	Partial	IFT22 DMXL1 BCAM CTTNBP2NL ACTR1B IFT43 TMT1B WWC2 HERC4 TSEN15 CCDC127 CSNK1D ATOSB DPY19L3 TRMT112 KLHL22 SEC24A SPTLC3 GFPT1 EHD2 SYNJ2 TUBA4A JAZF1 BIRC2 TMEM25 SYTL5 INPP5J KIF18A CRYBB3 VGLL4 MUS81 SMARCA5 TUBB2A CRY1 TUBB3 RPL23A BTBD10 LRRC47 GAB1 KIFAP3 FBXO30 CENPE OGDHL TUBB CAB39 APEX2 NAP1L1 DCTN1 OFD1 POLR1G CAMK4 ZDHHC18 CILK1 RBMS2 POLR1A TRIM27 THTPA POLR1E PCP4 EML4 DKC1 TRAF4 A…	114	68	0.00252302	2.80408	0.00773955						0.0225876	2.00302	0.0535229
C5169	Nuclear pore complex and nucleocytoplasmic transport		NUP133 SPAST PDS5B MEN1 EVI5L ILVBL DCUN1D5 SATB2 PRKDC FANCA PTPRD USP24 ORC5 NUP85 MROH1 XPOT SC5D NCAPH2 EXOC6 NABP2 INTS12 USP34 CD226 DOCK1 EFNB2 RB1 FZD10 AP5S1 SLC39A6 ZMYM1 EIF2B2 HTT FANCD2 IPO11 TFIP11 ECD CCNY INIP TEX2 NUP37 PPP2R5D GEMIN8 SGPP1 ARHGAP29 COG3 XPO5 IPO7 EPG5 IPO8 TNPO1 RUFY2 DNAAF5 TSPAN2 AP5B1 COG6 RDH10 ERAP1 FAXC MLST8 DOP1B GPR180 TONSL FAM200C DPY19L1 PPP4R1 TMEM1…	112	47	1.65222e-20	9.20859	1.38909e-19						0.0171973	2.11541	0.0435931
C5170			CHMP1B TRIP10 CPNE1 TSNAX TLE3 NAE1 GINS3 VENTX PTPA UBE2R2 NFYA GABPB1 AAMDC UBE2Z UBQLN4 OSBPL11 FARSB LRRC20 MRTFB HSPA12B ZNF331 NTMT1 SAE1 NSFL1C NANS GINS1 CELF1 DDX19B RBP1 OGFR PMM2 FAM91A1 BEND3 TTC9C GABPA YBEY NAA38 SMCHD1 INTS13 UBE2M MBNL1 QPRT SGTB TMSB4X GSDMD CMPK1 CLOCK PPAT PGLS HOXC9 GINS4 NAXE SUPT5H MAB21L3 KIF4A IRF2BPL RECQL THAP7 SGTA IL2RG PNPO NHLRC2 UBA2 UBLCP1 WDHD1 GC…	104	87	4.6766e-09	5.74206	2.52759e-08						1.63438e-12	6.96566	1.11342e-11
C5171			KYAT3 DMBT1 SPTBN2 EPHX2 DUSP14 CES2 TSN DOCK6 MYO1E CHRNA3 KLK6 NAPRT SMPD2 MANSC1 CPE JPH3 RSRP1 BICD2 RFC3 ATF7IP PRKACG TBPL1 ALOX12B CTSC OLFM4 RFC2 ECM1 YOD1 SULT2B1 ME1 CKB CRABP2 TCEAL9 HAL RFC5 HSPA4L NLRP10 APOA1 CRYBG1 MAB21L4 HSPB8 FCGBP TALDO1 DOCK8 S100A16 HES1 LSMEM2 PPL DMKN POF1B DOK2 CTSV IL36G CCDC107 SSX4B EPS8L2 CLDND1 IMPA2 VHL CST3 BRCA2 SELENOM CASP1 RFC1 CPM DNPH1 PGD DEF…	104	48	7.19905e-09	5.66859	3.80043e-08						0.999369	-3.22454	1
C5172	Endoplasmic reticulum	Partial	TOR1AIP2 COL1A1 CHM PGRMC1 BNIP1 FNDC3B REEP5 AMFR REEP4 RCN3 NSDHL CLGN IKBIP ATL2 HSP90B1 SGPL1 ZSCAN21 TACC1 RCN1 SCARF2 DGAT1 CYB5B PTPN1 DNAJB11 GNPTG POGLUT1 EDEM3 VAPB YIF1A C11orf58 CSGALNACT2 CANX ASPH CYFIP2 CYP51A1 MOGS FKBP8 SEC63 SMAP2 TMX1 GDAP2 TMCC3 C6orf47 PRR11 LAT2 CALU UFL1 GCG SELENOS SOAT1 FKBP7 DDRGK1 LRRC59 FAM234B PREB CCDC47 CLPTM1 HM13 ELOVL5 DDOST SARAF LRPAP1 BCAP31 L…	98	51	3.7991e-11	6.50835	2.3308e-10						0.00289454	2.7595	0.00864396
C5173	Chromatin modification and transcriptional regulation 1		CCNL1 CDK12 L3MBTL2 CSNK2A1 CBX5 SAP18 MCRS1 RP9 RAD18 RTF1 AUTS2 SYNJ1 DHRS2 RING1 RNF187 BCOR CDCA7L IWS1 GTF3C5 GPATCH2L YAF2 MLLT1 SHQ1 FBRS HIRIP3 ERCC3 CLASRP PPRC1 C1orf226 PCGF5 TRERF1 LUC7L2 ELL2 KLHL7 SAP30BP ANKRD11 GRAMD1C MSL3 GTF2H1 FGF2 PHF8 SRPK1 KMT2A DROSHA PHF20 JMJD6 RYBP RAB12 ACP1 GMEB1 MAX PIP4K2C SUPT16H HDGFL2 GMEB2 RNF111 AGAP2 SIRT1 TGFBR3 ELL LUC7L LENG8 GTF2H3 ZRANB2 …	97	53	5.53327e-11	6.45161	3.3054e-10						1.27052e-11	6.67098	8.39315e-11
C5174			DDX24 SGF29 RNF213 LRRC40 ATP13A3 NCOA4 UTP20 STON2 ERGIC2 DDX11 LRWD1 MXRA8 ADAMTS12 PACSIN1 SPC24 SNX30 ETV6 INTS4 TSPYL6 ELL3 PNMA6A HSBP1 ATXN7L2 DPH6 SFR1 SNAPC1 UBXN8 PJA1 NUDT8 CAMLG PCDH1 P3H3 CDK4 ACSL1 MKI67 EIPR1 PFDN2 NCAPD2 SLC6A15 EXOC4 CCDC85C PRAG1 NOC2L RPAP2 SMAD2 PARP10 ZNF696 PPP1R7 ZNF622 IQSEC1 ZNF330 INTS3 TRAF6 CPS1 PIM1 AMDHD2 TENM2 WDCP VGLL3 NPR1 ACOX1 SNAPIN NKIRAS2 TY…	95	50	0.000871865	3.13073	0.0030924						0.810383	-0.879309	0.896769
C5175	RNA polymerase and mediator super assembly	Partial	CNST MED22 POLR2C POLR2G ZNHIT1 PHF3 POLR3H MED9 MED17 POLR3E POLR2E ZFYVE16 MED4 CCDC138 RPAP1 CENPO GTF3C5 MED28 KCTD15 UXT CENPQ MED14 POLR2I GPN3 POLR3A POLR2D PRKAG2 PSTPIP2 CDK8 POLR3K RUVBL2 MBTD1 DHRS12 MED23 MED7 SPIDR URI1 MED18 POLR2A PFDN2 MICAL3 MED13 RUVBL1 MED21 POLR3G CDK19 RPAP2 ILK TNRC6C MED19 SUPT6H MED29 MED30 MED25 POLR2B PCF11 DIDO1 SKAP1 PMF1-BGLAP POLR2L MED15 POLR1D POLR…	90	53	1.38358e-23	9.94076	1.20797e-22						5.1221e-48	14.5115	5.87693e-47
C5176	Chromatin organization and gene expression regulators	Partial	LIN9 TBC1D2 PHF20L1 SHPRH PWWP2A ING2 EHMT2 ERCC6 EMSY CHD3 MTA3 UBN1 EED MBD2 TGIF2LX PHF21A MIER3 SIN3A ZMYM2 TSHZ3 MTF2 CHD4 TSHZ2 KDM5A GATAD2A MIER1 SUZ12 GATAD2B ING1 CABIN1 E2F4 BRMS1L SIN3B JARID2 ZNF516 TRERF1 TNRC18 ZNF512B MMS22L EZH1 BCL11A ARID4B SAP30L ZNF219 BPTF LIN52 ASF1B NASP SFMBT1 ZNF608 HIRA CHAF1B CDK2AP1 HDAC2 ZNF423 HDAC1 ARID4A CTBP1 NPAT HAT1 MTA2 LCOR HMG20B MBD3 RFX3 …	89	49	2.42033e-38	12.8944	2.38876e-37						1.83321e-30	11.4114	1.53708e-29
C5177		Partial	IQUB SPINDOC LMTK2 ZNF843 CHD5 ILRUN ALMS1 AFG2B UFC1 ZNF446 VPS72 HEXIM2 FHIP2A WRN ZNF395 SERPINB13 TNIP1 TSC22D3 LIMK1 TAB1 CDYL NEFL CSTPP1 POMP DPCD DAZAP2 TCF12 TAB3 HIKESHI TOR1B EXOSC7 PHLDB3 NUP43 NSL1 SMTNL2 PHAF1 MYADM TAF5L HDAC4 POLR3B HAUS6 GNAQ INTS5 PARN NRBF2 GNB5 RALGAPB NFATC4 UBR2 TBC1D8 MAST3 SCAND1 FBXL4 MNS1 PPP1R16B AK6 USP22 ATXN7L3 RCAN3 PRKAA1 MAPK14 FLT4 FBXO38 ARMCX5 …	84	44	0.10633	1.24628	0.199479						1.80657e-05	4.13092	7.57369e-05
C5178	mRNA regulation complex	Partial	PLEK2 ELFN2 BTBD1 ABHD17A DLG1 SLC7A11 TAOK1 EIF1AD EIF4E EDC4 FBXO46 FANCD2OS INHA RNF13 RUSF1 GALNT16 BLOC1S5 MEMO1 PRDX3 PHKG2 LSM14A THBS3 TMEM68 MYOM3 RCOR2 OSBPL8 LSM1 FYCO1 VPS36 C1GALT1C1 CDK9 TEN1 ARL4D CLEC16A POLE2 PHLDB1 COL1A2 GALNT9 HDHD2 BBS2 DCP1B TCEANC2 TMEM181 TMEM39B ITPR3 QRSL1 MPO GFPT2 AGO3 SMG5 SEMA3A SPG21 PRPS1 TDRP AP1M2 EIF4ENIF1 DCP2 SNX8 KCTD8 GPHN GNL1 UBA5 EDC3 AKA…	73	42	0.000653978	3.21423	0.0023944						1.06998e-06	4.73974	5.30129e-06
C5179	Mitochondrial ribosome	High	MRPS15 MRPL54 MRPS2 MRPL22 MRPS25 MMAB PMPCB MRPS26 MRPL10 MTERF3 MRPL44 MRPL28 MRPL50 MRPL41 MRPL38 MRPL47 MRPS23 SELENOO MRPL58 FAM120A PMPCA MTIF2 MRPL57 PSMG4 MRM1 GTPBP3 MRPL53 EGLN1 MRPL23 MRPS9 MRPL46 MRPL15 MRPL42 THOC7 MRPS7 MALSU1 MRPS10 MRPS11 NGRN LRP2 MRPS34 OXCT1 FASTKD2 MRPL51 COQ3 MRPS27 MRPL39 MRPL9 PTCD3 MRPL19 MRPS14 MRPS18B DAP3 GPT2 NOA1 MRPL40 MRPS22 MRPL37 MRPS21 GADD45GIP1…	68	65	0	40.5887	0						0	38.6333	0
C5180			HIP1R COMTD1 GCN1 SSTR2 EXOC7 KIF14 MOSPD2 C19orf38 IPO9 LTN1 PHKA1 PEX19 KNTC1 IKBKG CDS2 IGSF8 C3orf18 HOOK3 EIF2B3 KPNB1 VPS51 CD68 FAM114A2 CIP2A SCGN NF1 EXOC8 GEMIN4 TELO2 UMPS ADCK5 ATXN10 UNC45A UNC13D EIF2B4 COMT TTI2 EIF2B1 CCNB2 PLAA VAC14 GPR17 FHIP1A RIGI VPS50 PPP2R5E EIF2B5 TMEM258 ZW10 IKBKB SNF8 MTOR RGP1 CDK5RAP3 NCDN UCKL1 TBC1D9 SMG9 DOCK5 EFNB1 IRF9 DDX20	62	37	1.48316e-14	7.59978	1.05211e-13						7.6299e-08	5.2494	4.15829e-07
C5181	Nuclear speckle spliceosome subcomplex	Partial	NEUROG3 PLRG1 CCDC12 SF3B2 PRPF19 ZC3H14 UNK SF3B1 RBM15B CWC25 GPATCH8 FNBP4 SRRM2 SON SETD2 CCDC32 NCBP3 SLC4A1AP SRSF11 PPIG SNRPA PPIE GTF2H4 SYF2 PRPF4B RBM17 CHTOP CDK11B BCAS2 KIF22 SF3B4 RBM8A RBM27 THRAP3 PNN CACTIN ARGLU1 SNRPA1 SLU7 WTAP BAZ2A IK SRSF6 TRIP12 U2SURP RBM10 CWF19L2 BCLAF1 RBM26 BMP2K SART1 LUC7L3 CWC22 RBM42 ZC3H18 SRSF4 RBM25 PRPF40A RSRC2 SNRPB2	60	51	6.47897e-172	27.9258	1.47073e-170						5.06667e-123	23.5591	9.20444e-122
C5182	Chaperone-mediated protein folding complex		HSP90AA1 FLYWCH2 SMAP1 IFT122 SNUPN C3orf38 SPAG1 DPH2 HSPA2 GMNN TUSC2 EP300 HDDC3 SKIL SMAD4 HSF2 ZNF622 DNAJC13 BCL9L NR3C2 HSPBP1 SF1 CDC37 VPS13B ANXA2 HSF1 SCRN1 TDRKH UBAP2 HSPA4 HORMAD2 PLCB2 CCDC117 HSPH1 EDRF1 BAG3 LIG1 DNAJB4 DNAJB1 STIP1 RUNX2 ABL2 BAG1 MAP3K7 TBCK TPX2 POLD2 HSP90AB1 HMGN5 SLC34A2 BLTP2 MTO1 DNAJC2 CREBBP DNAJC7 GSK3B SKI NUP42	58	43	5.64974e-20	9.07566	4.58032e-19						5.46501e-34	12.0972	4.96405e-33
C5183	SWI/SNF and transcription regulator	Partial	TAF3 SRCAP USP1 SMARCB1 SMARCA2 CCNT1 TAF4 CDCA2 SF3B5 SRRT TAF7 BICRA DPF2 PBRM1 SMARCD1 SMARCD3 NOS1AP BCL7A TAF1 TAF9 SMARCA4 ARID1A KPNA1 BOD1L1 ATXN7 UBA3 TAF7L BICRAL RNMT BRD7 PHF10 TAF6 SMARCE1 CDCA7 NUP50 SMARCD2 TAF4B KPNA2 PDIK1L SS18L1 TADA1 DPF1 CTDSPL2 BCL7C KPNA5 ARID1B SMARCC2 BRD9 KPNA6 BCL7B SMARCC1 CHD8 ACTL6A ARID2 CARM1 TAF5 TAF8	57	39	7.31085e-37	12.6289	6.91485e-36						6.61405e-41	13.3418	6.86602e-40
C5184	Chromosome segregation and DNA repair	Partial	CENPC RAD51B TERF2IP NFATC1 PML INTS7 SH3BP5 NEUROG1 CENPB RNF2 NBR1 SH3BGRL3 CENPT DTWD2 CNOT7 EXOC6B ACD GTF2B ZWINT NUFIP2 CENPI C11orf54 TP53BP1 BRCA1 TAPT1 TERF2 MED11 HMBOX1 DPYSL5 ERCC1 NOP10 RALBP1 DHX35 MED7 NHLH2 SBF1 RAD50 PGP PPWD1 LRRC41 C16orf87 HES6 NCOA2 PLXDC2 GON4L ERCC4 TSC22D1 COMMD3-BMI1 CLUH YLPM1 TINF2 FBXL3 DCLRE1B RP2 GEMIN5 TDRD3	56	35	0.00184923	2.9028	0.00575034						0.200917	0.838349	0.338471
C5185	Nucleoli fibrillar center	Partial	SYTL3 DMXL1 TIMM13 POLR1E DKC1 ZNF174 TRAF4 BCAM CTTNBP2NL MUS81 SMARCA5 FAM111A VGLL4 RPL23A KIF1B HERC4 TSEN15 BTBD10 LRRC47 CCDC127 ESRRA CSNK1D GAB1 ATOSB TNFRSF9 TMEM177 OGDHL POLR2F AKR1C1 KXD1 NEDD1 CAB39 APEX2 PAGE1 SUCO POLR1G EEF1B2 TCOF1 CAMK4 UBTF GFPT1 HECW1 CRAT TIAM2 CILK1 NECTIN2 RBMS2 PDZD8 POLR1A BEND7 INO80C JAZF1 PSPC1 BIRC2 OTUD5	55	34	0.00174634	2.92068	0.00558336						0.0604559	1.55096	0.130489
C5186	Endocytic and cytoskeletal regulation		GIT2 AP1B1 ABI1 SOS2 AMPH VASP ASAP3 KATNB1 DAB2 PTPRA AP2A2 PPFIA1 DOK1 CBL ASAP1 NHSL2 SOS1 MVB12A DHPS TNK2 MAP4K5 PICK1 FNTA SORBS3 AAK1 NCKAP1 PAK3 GAREM2 FCHSD1 PEAK1 SH3PXD2B NCK1 GAS2L1 ZNF511 PRKD1 CACYBP NECAP2 ARHGAP17 PIK3R1 CYLD SYNPO EPS15L1 AP2A1 ARAP1 NQO2 CBLB RNF166 WIPF1 PIK3AP1 CC2D1A NHS ITSN2	52	34	0.00485075	2.58629	0.013764						0.000113653	3.68656	0.000434672
C5187	Protein quality control and ubiquitin-proteasome system regulation		RAD23A STXBP4 WBP2 TBP WRNIP1 DDI2 VCP RNF216 ENTREP3 TAX1BP1 MB21D2 LAPTM4A CLTC TRIM11 ZNF114 UBE3A USP25 WIZ CUEDC1 BTBD9 CCDC102A SMURF1 TOM1 CLTCL1 MAPK3 LDAF1 RCBTB1 EPN1 HECTD1 DAZAP1 RABEP2 PLIN2 CSTF1 NEDD4 RABGEF1 MPLKIP SYN2 TOLLIP TRAF2 CLTA UBR5 MPG RAD23B RTCB ANKRD13D ITCH RABEP1 DDX1 TRIM35 URGCP WWP1	51	33	0.73983	-0.64282	0.84402						0.134656	1.10465	0.242604
C5188	Nuclear envelope and nucleocytoplasmic transport	Partial	CCDC77 NRM ZNF324 ANKRD17 ZBED1 POM121 LBR DHX37 RAP1GAP2 LEMD2 NUP153 ATP6V1B1 C6orf141 RAB29 NOPCHAP1 GTF3C3 CASC3 ARL6IP6 RGPD6 ZC3HC1 SUN1 TRAK1 TOR1AIP1 KLHDC2 KLHL11 NHSL1 AKIRIN1 SUN2 ZBTB1 LEMD3 NUP155 ARHGAP10 TOR1A TPR TMX4 SYNE2 SENP1 BRIP1 DIRAS3 MCM3AP SUMO1 BLTP3A NUP62 AAAS DNAJB2 DTX2 TBC1D19 TMEM201 RANGAP1	49	21	9.00646e-05	3.74537	0.000365083	2	SENP1 | BLTP3A	0.0601762915936814 | 0.0353407034847309	1.553295381300005 | 1.8075189228533088	0.2052068492516391 | 0.1486509745797437	0.0060967	2.5065	0.0170395
C5189	Pre-mRNA splicing and ribonucleoprotein assembly	Partial	CWF19L1 PPP4R2 TGS1 GEMIN7 TUT1 RBM22 SNRNP200 DDX42 CDC5L TXNL4A CCDC97 CCAR1 FAM9B PRPF3 YJU2B ZDBF2 CDC40 WBP4 LSM2 PPHLN1 DNAJC17 C1S CTNNBL1 RNPC3 AQR DZIP1 COIL DHX38 TSSC4 SNRPC SNW1 PPP4R3A DHX8 PRPF8 MEPCE TTC33 TOE1 RBM5 XAB2 EFTUD2 ESS2 DHX16 PPP4R3B HTATSF1 PPIL4 ICE2 PPIL3 WDFY2 GEMIN2	49	35	8.55244e-07	4.78493	4.22044e-06	12	PPP4R3A | PPP4R3B | TSSC4 | PPIL4 | PPP4R2 | DDX42 | TUT1 | MEPCE | CCDC97 | TOE1 | PPHLN1 | CCAR1	0.8775644284042029 | 0.572624480755757 | 0.7929831653675407 | 0.0214066857172696 | 0.9758360095827042 | 0.0013303804251752 | 0.8868936760386614 | 0.7753350808692736 | 0.958595685102222 | 0.0013987461567956 | 0.0001331618361451 | 0.090182249320677	-1.162897373529939 | -0.1830598754190623 | -0.8168158564409965 | 2.0255260977933545 | -1.9744730330149136 | 3.0044333081418406 | -1.2101726567085207 | -0.7565327603852939 | -1.7346172061748202 | 2.989156032198358 | 3.6460292524839337 | 1.3396335873236151	0.9999999975332916 | 0.858539616778049 | 0.9999999975332916 | 0.1056649646592167 | 0.9999999975332916 | 0.0123977693070209 | 0.9999999975332916 | 0.9999999975332916 | 0.9999999975332916 | 0.0129234580811635 | 0.0017554627423519 | 0.2715515641104509	4.62855e-07	4.90681	2.40244e-06
C5190	DNA replication and repair system		FBXL6 FKBPL POLA2 TEP1 IQCA1 SLF1 KLHDC10 PIF1 CGAS MCM3 TAF6L TRIM33 KMT5C MCM5 FBXO10 SPIN1 PPM1D ZBTB7B ST6GALNAC5 FBXO33 WDR13 NEIL2 ZRANB3 TASOR ARHGAP23 SPATA6 DPH1 PLEKHG2 TSEN34 SMARCAL1 PHIP DENND2B B4GALT2 ZC3H3 LSM11 STN1 MPG TOPORS ALKBH2 AKNA CTC1 PRIM2 SMCR8 MGA CCAR2 RBM43 INAVA POLK	48	16	0.0537061	1.60993	0.117224	16	TAF6L | TRIM33 | CCAR2 | MCM3 | MCM5 | SPIN1 | FKBPL | PRIM2 | DPH1 | WDR13 | TEP1 | SMCR8 | MGA | NEIL2 | TSEN34 | POLA2	0.461539331478403 | 0.4770701154398084 | 0.9497936794343588 | 0.0437965958508675 | 0.0593902320648391 | 0.2399805394846281 | 0.1311307075868207 | 0.0154528640433679 | 0.4090157149112297 | 0.9996689284261452 | 0.562482320825391 | 0.0243096780020055 | 0.0764245547734822 | 0.0976914606827616 | 0.0551614547548293 | 0.3515044184569539	0.0965564244845255 | 0.0575083800046559 | -1.6428564318373418 | 1.708232600495096 | 1.5599129061736097 | 0.7063651637527057 | 1.1210621343138332 | 2.1582843840848023 | 0.2300776525006257 | -3.404792628995125 | -0.1572658179178021 | 1.971914602770081 | 1.4295399204055232 | 1.294818288878966 | 1.5967434342812203 | 0.381262014398538	0.7675754112740826 | 0.7813830224097469 | 0.9999999975332916 | 0.1703025903409634 | 0.2044612766308635 | 0.5096639748190235 | 0.3436475872566675 | 0.0835227301544038 | 0.7201074720179793 | 0.9999999975332916 | 0.8492226100729715 | 0.1162777076113628 | 0.2458778086611139 | 0.2808629494629397 | 0.1936023785388653 | 0.6528801999174695	0.613261	-0.287827	0.730551
C5191	Actin filaments	Partial	DHDH RAI14 SZT2 SEPTIN2 MAGEF1 FRMD1 SEPTIN8 APPL1 SEPTIN9 NCOA5 ACTA2 BBOX1 TAX1BP3 BRICD5 MAP2 PDRG1 SEPTIN5 SEPTIN7 DMWD KLC3 FAM216A SEPTIN10 GPX8 NEXN ZNF74 BZW2 LIMCH1 SEPTIN3 PRKRIP1 GSN PARVA MYH9 PPP1R12A LSM6 TNNC1 LUZP1 SPRYD3 WASHC3 NDC1 SPECC1L CNNM4 CDC42EP4 CNN3 ACACA CNN2 LRRFIP2 TPM3 ATP6V1H	48	36	0.0473093	1.67152	0.105286	3	APPL1 | WASHC3 | MAP2	0.0277976840029155 | 0.0915303689626876 | 0.2165728563333216	1.9141940322598403 | 1.3313899397436657 | 0.7838200409130238	0.1274445722564982 | 0.2734144403409448 | 0.4762151371664483	0.000371989	3.37284	0.00135156
C5192	Cytoskeletal dynamics and intracellular transport	Partial	FBXL20 IFT22 EML4 KIF18A CRYBB3 RELL1 ANKRD54 IFT43 TMT1B TUBB2A CRY1 TUBB3 ARHGEF28 WWC2 NUAK1 MRRF CRACDL KIFAP3 TNKS2 GYS1 FBXO30 PLCD1 CENPE WDR11 DPY19L3 TRMT112 TUBB CDK16 DTNBP1 AAMP NAP1L1 OFD1 IQCB1 SPTLC3 EHD2 ZDHHC18 CHFR SYNJ2 ERP29 SKA1 KIAA1671 TUBA4A TMEM25 VPS13C VPS45 GIGYF1 SYTL5	47	25	0.522535	-0.0565165	0.670144						0.00011056	3.69358	0.000430394
C5193	Proteasome-associated machinery	High	PSMA4 PSMD12 PAAF1 UCHL5 PSMC6 INO80 ELAC2 PSMG2 PSMB8 PSMC4 PSMD5 PSMA5 PSMC1 PSMD14 NME1 TXNL1 PSMA6 KIF2A INO80B RPS11 PSMD1 NPLOC4 PSMC2 PSMB7 ARHGEF5 PSMD13 ADRM1 ACTR8 PAXX PSMB5 PSMD8 PSMB10 MIDN PSME4 PSMC5 PSMC3 PSMA1 ZFAND2B PSMB9 MORC2 BLMH PSMD4 PSMD3 NISCH PSME3IP1 YY1	46	42	3.14098e-14	7.50207	2.16061e-13	22	NME1 | PSMG2 | ZFAND2B | PSME4 | ADRM1 | PAXX | UCHL5 | TXNL1 | PSMB8 | MORC2 | BLMH | PSMB10 | RPS11 | NPLOC4 | NISCH | PSME3IP1 | PSMB9 | KIF2A | ACTR8 | PAAF1 | YY1 | ELAC2	0.9999999975332916 | 0.9991852796996152 | 0.719929967557623 | 0.001726880467074 | 6.6738821654484855e-06 | 0.999885733999312 | 1.5277948745594988e-07 | 0.9990817636779554 | 1.0589029060055114e-05 | 0.998723536405564 | 0.9788539717049968 | 5.987199305961232e-06 | 0.2323860778026219 | 0.9998466122993384 | 0.9999872149963872 | 0.9518037023179124 | 1.2624052576136571e-05 | 0.5395724979558233 | 0.9999…	-5.849402594594824 | -3.150584597204561 | -0.5826334759557126 | 2.924169977966566 | 4.354324861782183 | -3.6851900997748688 | 5.119985607843265 | -3.115477651120715 | 4.252094365318992 | -3.016996548237975 | -2.0306347825843374 | 4.378053452468738 | 0.7310114559011223 | -3.6095104623240895 | -4.209708770366746 | -1.6625996792837798 | 4.212570340988375 | -0.0993567716633903 | -4.431394619162601 | …	0.9999999975332916 | 0.9999999975332916 | 0.9578099451570884 | 0.0158199812280258 | 0.000131172120379 | 0.9999999975332916 | 4.857488998231818e-06 | 0.9999999975332916 | 0.0002008200072617 | 0.9999999975332916 | 0.9999999975332916 | 0.0001269051460734 | 0.501415868472324 | 0.9999999975332916 | 0.9999999975332916 | 0.9999999975332916 | 0.0002352862212897 | 0.8285197021168252 | 0.9999999975332916 |…	6.13804e-46	14.1795	6.69046e-45
C5194	Centrosome	Partial	CSPP1 CEP20 NUP107 CEP72 ERCC6L FGF11 PLEKHG3 CEP290 AURKA MTMR9 RAB11B CRMP1 NEK1 CEP350 CEP43 KLHL21 FNDC3A MAP7D3 PCNT SPICE1 RMDN1 KIF2A CEP131 CLEC11A EEF1AKMT3 RAB11FIP3 UBXN2A LMF2 CETN3 MAPKAPK2 CEP250 ARL3 MAP4K3 PSMB5 CETN2 CDK5RAP2 FCHO2 PLEKHA6 SLC18A2 RAB11FIP5 RRAGD CEP152 DNAH14 CEP170 TUBGCP2 KLHL12	46	21	0.365181	0.344645	0.5024	4	CEP131 | RAB11B | RAB11FIP5 | RAB11FIP3	0.7010486988531124 | 0.9355537600798666 | 0.0323671955790307 | 0.1469942903799535	-0.5274190717251334 | -1.5184838021426506 | 1.847087973902008 | 1.0494119061952818	0.941408252745608 | 0.9999999975332916 | 0.1433972886103778 | 0.3695368090714646	0.169703	0.95534	0.295962
C5195	Cell cycle and division regulation	Partial	RBL1 ANAPC2 CUEDC2 CCNA2 L3MBTL1 BORA CDK2 CDC20 ANAPC1 CDC27 RRM2B E2F4 ANAPC7 CCNA1 CDC34 RTKN2 ANAPC5 NEK2 BUB1B CCNE1 KIF20A SHMT1 SKP1 LIN37 CKS1B CDKN1A BTRC MCC CDK1 ERCC2 C1orf52 CDKN3 FBXO4 CDC26 NUBP2 ANAPC10 RNH1 FBXO5 POLA1 CKAP2 CTSA CCND1 CDKN1C FZR1 BUB1	45	24	0.910646	-1.34475	0.946441	16	CDK1 | C1orf52 | CKS1B | POLA1 | RRM2B | SKP1 | RNH1 | SHMT1 | CKAP2 | CDKN1A | CCNA2 | NUBP2 | CCNE1 | CTSA | E2F4 | CDK2	0.5042842412468144 | 0.5331777401546813 | 0.2123795236375374 | 0.9891981267328852 | 0.7640087676197644 | 0.8457235210375378 | 0.8978815642275887 | 0.4190976875408143 | 0.0253724740980452 | 0.706679777247978 | 0.3953381880225952 | 0.1850161322501068 | 0.7095518048329976 | 0.882170959871712 | 0.7870315684856433 | 0.0769718919164687	-0.0107392066674871 | -0.0832603590685597 | 0.7981920549969871 | -2.297263431684086 | -0.7192571949803176 | -1.0182630610702987 | -1.2695727208973446 | 0.2042023499148168 | 1.9536303540653672 | -0.543710878176388 | 0.2654324043735581 | 0.896412929263952 | -0.5520758452429726 | -1.185909400818271 | -0.7961637521913357 | 1.4257386908395602	0.7992053024090582 | 0.822204189881898 | 0.4714214888135072 | 0.9999999975332916 | 0.9999999975332916 | 0.9999999975332916 | 0.9999999975332916 | 0.7275395493385091 | 0.1199953126632738 | 0.9442779223795602 | 0.7052154806145635 | 0.4291897831810419 | 0.9469450629931734 | 0.9999999975332916 | 0.9999999975332916 | 0.2461734176381738	0.288364	0.55817	0.439604
C5196	Cytoplasmic vescicle for mRNA regulation	Partial	PLEK2 BTBD1 DLG1 TAOK1 EIF4E EIF1AD EDC4 BLOC1S5 MEMO1 PRDX3 PHKG2 LSM14A THBS3 MYOM3 RCOR2 LSM1 TEN1 PHLDB1 HDHD2 COL1A2 ITPR3 DCP1B MPO AGO3 SMG5 PRPS1 TDRP EIF4ENIF1 KCTD8 GPHN GNL1 UBA5 EDC3 AKAP7 DCP1A PATL1 CCDC93 DDX6 FANCD2OS DGKA EXOSC4 BRAF MAPK8IP3	43	30	0.105392	1.25141	0.199479	26	PHLDB1 | PATL1 | DCP1B | EIF4E | CCDC93 | PLEK2 | PRDX3 | EIF1AD | COL1A2 | EIF4ENIF1 | EXOSC4 | TAOK1 | LSM1 | PHKG2 | BLOC1S5 | GPHN | MEMO1 | GNL1 | BRAF | HDHD2 | UBA5 | LSM14A | DGKA | AKAP7 | DLG1 | PRPS1	0.0047595104312228 | 0.0829318598943939 | 0.0614746540457178 | 0.999900489028108 | 0.0896171255169033 | 0.9469325615255948 | 0.1029593990529243 | 0.9950665497729416 | 0.3682024290909062 | 0.3266153702978048 | 0.1265040170983928 | 0.0024128412965545 | 0.9964755701708048 | 0.6296841703030993 | 0.1913994748752022 | 0.9930324101728532 | 0.8675062452896828 | 0.9482896524879644 | 0.0584544480025705 | 0…	2.592828560085819 | 1.3856175389094685 | 1.5425116543116426 | -3.720254726232604 | 1.3431165079012757 | -1.6158124130115188 | 1.2648675873714028 | -2.580459236013464 | 0.3366180359764809 | 0.4492785343906834 | 1.1430736001595223 | 2.818445344511333 | -2.694527089113456 | -0.3310169804275679 | 0.8727507489676399 | -2.458929971947855 | -1.114680151842313 | -1.6284915712152743 | 1.5678810458711925 |…	0.0354829708700132 | 0.2554112266263244 | 0.2076690656981907 | 0.9999999975332916 | 0.2706036667144484 | 0.9999999975332916 | 0.2921236492813943 | 0.9999999975332916 | 0.6757671067016463 | 0.6205118019190282 | 0.3368247351806963 | 0.0207521092857767 | 0.9999999975332916 | 0.9048699909617072 | 0.4367370424745611 | 0.9999999975332916 | 0.9999999975332916 | 0.9999999975332916 | 0.2025296740089061 | …	3.47037e-10	6.16743	2.16154e-09
C5197			METAP1 BTF3L4 IMPDH1 MIS18BP1 TSR3 TRMT2A MYO9B CAPN2 HOMER2 CAMSAP2 PYCR3 MAP7 PNMA1 CEP57 RAPGEF6 ELP2 PRKAR1A TTC31 EIF2AK4 CAMK2D FAM43B TXLNG MYO5A TXLNA ELP1 MARK4 CCZ1B PPOX FLII IMPDH2 EIF4G2 ZNRD2 PUSL1 CYTH3 SAPCD2 KLHDC8B MON1B NUDT19 HOMER3 WDR59 USP9X PLEKHA4 SAMD1	43	25	0.666721	-0.430875	0.802098	23	USP9X | CAPN2 | CAMK2D | PRKAR1A | CYTH3 | PYCR3 | METAP1 | EIF4G2 | TXLNA | CAMSAP2 | TRMT2A | PPOX | IMPDH1 | IMPDH2 | NUDT19 | HOMER3 | FLII | MYO5A | BTF3L4 | MAP7 | TXLNG | ZNRD2 | HOMER2	0.4047755617008788 | 0.9824840704003208 | 0.2610741754514857 | 0.8240399064879855 | 0.9933391355945302 | 0.2944271429594172 | 0.9915117185670538 | 0.8916749049675077 | 0.054483987951989 | 0.1547816639374281 | 0.2094901698507698 | 0.1691817569815105 | 0.2355844366376319 | 0.2586363828539003 | 0.9794318453254844 | 0.336131797047641 | 0.5160998352819183 | 0.2678067535162382 | 0.8503932842944133 | 0.…	0.2410051521076675 | -2.1079899448729917 | 0.6400372986576068 | -0.9308712130339724 | -2.4750506325138293 | 0.5404970629814659 | -2.387214934389503 | -1.235484638537983 | 1.602849089482781 | 1.0161387304975438 | 0.8081915181681771 | 0.9574037350529075 | 0.720578520413323 | 0.6475550692633413 | -2.042153480046621 | 0.4230434034526216 | -0.0403672628382091 | 0.6194597845183621 | -1.038121632435072 …	0.7173153806535246 | 0.9999999975332916 | 0.5396198540402601 | 0.9999999975332916 | 0.9999999975332916 | 0.5834432521548584 | 0.9999999975332916 | 0.9999999975332916 | 0.1918475276094469 | 0.3811366257775849 | 0.4659647605116916 | 0.4046138922500284 | 0.5051236064005463 | 0.5373163514756847 | 0.9999999975332916 | 0.6333157174245291 | 0.806737767268602 | 0.5493341566433653 | 0.9999999975332916 | 0…	0.0976571	1.29502	0.181959
C5198			HDAC6 ZBTB21 RFXANK PPM1H SPIRE1 PFKFB2 MTMR3 PAK5 SH3RF3 MAP3K3 ATXN1 SASH1 PABIR2 PSD3 MAPK10 PPIL2 MIIP YAP1 SH3BP5L CREB3L2 VPS13D CEP112 SHANK2 ATXN1L MEX3B MAP2K4 PARP8 CRTC2 CIC CHEK1 TESK2 CBARP FAM110A WWTR1 DZIP1L CDK17 DENND4A FOXO1 SH2B3 RALGPS2 HDAC5	41	23	2.823e-06	4.53923	1.33505e-05	22	CEP112 | ZBTB21 | SH3BP5L | CHEK1 | CIC | PPM1H | HDAC5 | PFKFB2 | ATXN1L | CRTC2 | ATXN1 | FOXO1 | SHANK2 | WWTR1 | MTMR3 | CDK17 | SPIRE1 | PPIL2 | SASH1 | YAP1 | HDAC6 | PSD3	0.1080830848723657 | 0.0012369050755277 | 0.0089698346899073 | 0.9722221581477732 | 0.9408869248795044 | 0.0207433824260881 | 0.029809911864952 | 0.0575714880851213 | 0.0053932906576358 | 0.0002012486208865 | 0.042808786429418 | 0.0011638263829888 | 0.7610274323835352 | 0.0172127945811119 | 0.0027195315003303 | 0.5716174027160428 | 0.0011880158139982 | 0.9917725395141428 | 0.0003828451401689 | 0.…	1.2367869995857246 | 3.0265266474530312 | 2.3668609933301186 | -1.91450482115372 | -1.5622625512933628 | 2.0386320418152843 | 1.8835946673821529 | 1.5754917720836017 | 2.5495378125500587 | 3.538440985001615 | 1.71898242110316 | 3.0448901928443206 | -0.7096114210242452 | 2.115051136892133 | 2.7798104876171386 | -0.1804934519477325 | 3.0386976794460017 | -2.3986658934909357 | 3.364908566921027 | 3.…	0.2998662072437893 | 0.0118248063513313 | 0.0596047239726477 | 0.9999999975332916 | 0.9999999975332916 | 0.1033345456341071 | 0.1337116793610505 | 0.2001118283601805 | 0.0396608653122747 | 0.0024443793166104 | 0.1682774477461852 | 0.0113342010811797 | 0.998386716512866 | 0.0903253929232135 | 0.0229672933738837 | 0.858220017133392 | 0.0114664740618934 | 0.9999999975332916 | 0.004356374700238 | 0.0…	0.00642259	2.48803	0.0177231
C5199	Ubiquitin-proteasome complex	High	GPS1 LPL RHOBTB2 COPS3 ADD2 CUL4B ASB7 CUL2 CUL4A SOCS5 LRR1 KCTD9 KISS1 SOCS4 FEM1C STK11 KDM4A PCMTD2 DDB1 COPS2 RAB40C STRADB COPS8 LRRC14 DCAF11 COPS7B CRYZL1 GLMN COPS4 RNF7 COPS9 COPS6 COPS5 APPBP2 DCAF16 KLHDC3 FEM1B COPS7A DTL RHOBTB1 SOCS6	41	26	1.85539e-49	14.7373	1.91442e-48	16	CUL4B | DCAF16 | ADD2 | STK11 | KDM4A | DCAF11 | COPS7B | RNF7 | KLHDC3 | CRYZL1 | FEM1B | LRRC14 | LRR1 | APPBP2 | DTL | CUL2	1.5597579466870197e-08 | 7.965095645978771e-09 | 3.656028854366853e-05 | 0.7849939616327057 | 0.5959251677460965 | 7.502637720700056e-09 | 1.5570393377418445e-08 | 0.9995607207167454 | 0.0143328627622015 | 0.9998697926627332 | 2.8737028173560254e-08 | 0.0002278677861622 | 1.6501968593281067e-06 | 7.315936765004309e-07 | 2.10342267770556e-08 | 1.3341038908434032e-07	5.534593161468997 | 5.65123199610625 | 3.965896538496233 | -0.7891709869489273 | -0.2428137743011136 | 5.661503147104935 | 5.534898933610954 | -3.3267795207975883 | 2.188053225097929 | -3.651794069479616 | 5.426486853358185 | 3.505508720058856 | 4.65118107654748 | 4.816198824544953 | 5.481941002417957 | 5.145491855738499	6.021779787030959e-07 | 3.587611830542938e-07 | 0.0005773456964571 | 0.9999999975332916 | 0.876455926984395 | 3.526239728729026e-07 | 6.021779787030959e-07 | 0.9999999975332916 | 0.07952180657388 | 0.9999999975332916 | 1.0354909151872875e-06 | 0.0027068689762789 | 4.247292392699246e-05 | 2.137439903505313e-05 | 7.840689360688655e-07 | 4.370200927277936e-06	3.54834e-37	12.6857	3.36321e-36
C5200	Transcription regulators and chromatin remodelers	Partial	TAF3 SRCAP SMARCB1 SMARCA2 TAF4 BICRA PBRM1 DPF2 SMARCD1 SMARCD3 BCL7A TAF1 SMARCA4 ARID1A KPNA1 UBA3 TAF7L BICRAL RNMT BRD7 SMARCE1 CDCA7 NUP50 SMARCD2 KPNA2 SS18L1 PDIK1L DPF1 CTDSPL2 BCL7C KPNA5 ARID1B SMARCC2 BRD9 KPNA6 BCL7B SMARCC1 ARID2 ACTL6A TAF5	40	28	2.36912e-15	7.83367	1.73481e-14	10	UBA3 | NUP50 | TAF5 | KPNA2 | TAF4 | BRD7 | RNMT | KPNA6 | SS18L1 | KPNA1	0.9999970064578644 | 0.9322280806708472 | 6.3650146155879936e-06 | 0.0795219054639093 | 2.381141602153615e-06 | 0.0005598190925608 | 4.123570338948456e-06 | 0.4220178621791347 | 0.0080898668379678 | 0.0068001140406812	-4.526844920403271 | -1.4925926874909137 | 4.364694924788712 | 1.4082947455125303 | 4.5749963362109325 | 3.258598962079322 | 4.45866575858034 | 0.1967339712627164 | 2.4048358020591425 | 2.4676524886944518	0.9999999975332916 | 0.9999999975332916 | 0.0001311586784365 | 0.2491686371202491 | 5.8500319816546766e-05 | 0.0061127721116993 | 9.48421177958145e-05 | 0.7299220944250313 | 0.0543176773406413 | 0.0471213030639514	4.03352e-22	9.59907	2.93103e-21
C5201	Ribosome biogenesis complex	Partial	G3BP2 RPL14 RPL28 RPL10L LARP1 RPS7 PSRC1 RPS6KB2 EIF3D TTK RPL37A RPL5 HUWE1 RPS8 RPS14 EIF3H SERBP1 PRRC2C RPL35 GSTM3 RPS2 PARD6B NFU1 LARP4 FXR2 RPL30 RPL18 RPS10 EIF4G1 THUMPD3 RPS17 SLC12A7 RPS5 RPL26 YBX3 RPS15 RPL13 G3BP1 EIF3G ATXN2	40	37	2.25663e-79	18.8273	3.2016e-78	20	LARP4 | FXR2 | G3BP1 | G3BP2 | EIF3G | RPS6KB2 | NFU1 | EIF3D | LARP1 | HUWE1 | EIF3H | ATXN2 | THUMPD3 | GSTM3 | PRRC2C | SLC12A7 | EIF4G1 | YBX3 | PARD6B | SERBP1	1.895513441098893e-11 | 1.9187394932839122e-07 | 3.353305765894832e-06 | 8.322247150486432e-13 | 0.0936882528549605 | 1.0466775201265574e-06 | 0.9999997509004206 | 6.209349927514818e-08 | 1.1961788097997563e-09 | 0.6043725459419133 | 3.1182759451117614e-07 | 3.2556255448959295e-12 | 0.9974850397494353 | 0.9998994512187444 | 3.204014300894459e-08 | 2.1800962338258174e-09 | 0.011414179857058 | 5.12…	6.612023152742887 | 5.07684786138816 | 4.502793266151831 | 7.060048130231699 | 1.3183799006910488 | 4.7441965659157415 | -5.0270050808241935 | 5.287223312614267 | 5.968642424484806 | -0.2646813989013371 | 4.983744192852795 | 6.867990599103997 | -2.8051113182248155 | -3.717633703157385 | 5.4070247647948735 | 5.86991476293081 | 2.276294991097832 | 6.803001319430406 | -1.7190796448636183 | 5.5694957…	1.7075416915232526e-09 | 5.926163977828311e-06 | 7.880268549852854e-05 | 1.4993915282793056e-10 | 0.275764968401741 | 2.828645998142021e-05 | 0.9999999975332916 | 2.0975960223885995e-06 | 6.157472825683508e-08 | 0.88125902565888 | 9.363489712960594e-06 | 5.027616020046429e-10 | 0.9999999975332916 | 0.9999999975332916 | 1.1172707933119065e-06 | 1.0712200130753225e-07 | 0.069710330087456 | 6.922569…	4.00264e-61	16.4528	4.84764e-60
C5202	Protein folding and complex assembly regulation	Partial	WDR83 SHB ARHGEF10L SOWAHC NLRP2 MOV10 TUBG2 CHP1 PFDN1 PDCL3 TXNDC9 VBP1 COL8A1 PDCD5 FBXW9 CCT2 NAA30 RC3H2 WDTC1 CCT3 CCT8 MLLT10 UNC45B QTRT2 CCT7 KLHDC8B MFAP4 PDCL PFDN5 AFG2A CCT4 MIOS CFAP141 PPP1R13L NUDC DIAPH1 GNA12 TRPC4AP CCT6B	39	25	0.0405089	1.74481	0.0919552	20	DIAPH1 | NUDC | TXNDC9 | WDTC1 | PDCD5 | VBP1 | PFDN5 | GNA12 | TRPC4AP | CHP1 | CCT6B | SOWAHC | NAA30 | PPP1R13L | PFDN1 | PDCL3 | PDCL | QTRT2 | MIOS | MOV10	0.1760582716071083 | 0.5891893083441295 | 0.0309700227926841 | 0.0066461035061345 | 0.7684700474353638 | 0.517145989051621 | 0.9514174041048168 | 0.260740809482873 | 0.2947085944019665 | 0.6342525347150163 | 0.022890878759541 | 0.8784964960652799 | 0.7321122796527513 | 0.8657744272036398 | 0.6639045976351896 | 0.0484523040667979 | 0.0344598837699788 | 0.9205543154682194 | 0.2008232603845312 | 0.2…	0.9304917316043916 | -0.2254600724508459 | 1.8667246787337803 | 2.475842851961499 | -0.733817611977715 | -0.0429918609258971 | -1.6587548994336403 | 0.6410632050263094 | 0.5396807918938933 | -0.3431376200844664 | 1.9973999107312848 | -1.167503717620507 | -0.6192139233104648 | -1.1066364403716296 | -0.4231431732181452 | 1.6600489370471876 | 1.81894535373188 | -1.4088099606277011 | 0.83868424662398…	0.4144281983425236 | 0.8744866634298336 | 0.1383413001607089 | 0.0464957573032505 | 0.9999999975332916 | 0.806737767268602 | 0.9999999975332916 | 0.5396198540402601 | 0.5834432521548584 | 0.9048721350264436 | 0.1114641438696572 | 0.9999999975332916 | 0.9686822206910944 | 0.9999999975332916 | 0.9189774841253616 | 0.1797698219018033 | 0.1460828798248907 | 0.9999999975332916 | 0.4528969862182762 | 0…	0.0766991	1.42763	0.154428
[truncated: 172 more rows]

## Sheet: Table5
Supplementary Table 5 | Scores for AlphaFold-Multimer models
Pair	geneA	geneB	True vs. random pair	Cluster	ptm_0	iptm_0	ptm_1	iptm_1	ptm_2	iptm_2	ptm_3	iptm_3	ptm_4	iptm_4	Score	FDR	High confidence and novel	High confidence	FDR cuttoff only	Integrated map robustness	PPI map robustness	Image map robustness
[truncated: 3,454 more rows]

## Sheet: Table6
Supplementary Table 6 | Unexpected assemblies and their subunits
[truncated: 976 more rows]

## Sheet: Table7
Supplementary Table 7 | Cell-type specificity of cell map assemblies
[truncated: 259 more rows]

[truncated: 3 more sheets: Table8, Table9, Table10]
